# Supplementary material for: PDZ Domains Across the Microbial World: Molecular Link to the Proteases, Stress Response, and Protein Synthesis
Source: Genome Biol Evol. 2019 Jan 29;11(3):644–59. doi: 10.1093/gbe/evz023 (PMC6411480; doi:10.1093/gbe/evz023)
Supplement: Supplementary Data [file evz023_supp.zip]

Archive with 4 entries (4 files):
- 1.2.Muley_and_Galande_SI.docx
- 1.3.Muley_and_Galande_Additional_File_2.xlsx
- 1.4.Muley_and_Galande_Additional_File_3.xlsx
- Supplementary legends.docx
