# Supplementary material for: PDZ Domains Across the Microbial World: Molecular Link to the Proteases, Stress Response, and Protein Synthesis
Source: Genome Biol Evol. 2019 Jan 29;11(3):644–59. doi: 10.1093/gbe/evz023 (PMC6411480; doi:10.1093/gbe/evz023)
Supplement: Supplementary Data [file evz023_supp.zip › 1.3.Muley_and_Galande_Additional_File_2.xlsx]

## Sheet: Sheet1
# Protein classification is done based on conserved domain architecture and has been given in Classification column.
# In subcellular localization, column, SP stands for signal peptide, TM for transmembrane helices, both for TMSP, Cyt for cytoplasmic.
# Positions of the predicted Pfam and Superfamily domains on protein sequence is shown as start-end and each domain is seperated by '~'.
# Pfam and Superfamily accesions are used to represent the domain architecture.
Genbank ID	Genbank Accession	Locus ID	Organism	Kingdom	Classification (this study)	Subcellular Localization (Phobius)	Protein Length	Position of Pfam domain on sequence	Pfam domain architecture (domain are seperated by ~)	Position of SCOP domain on sequence (domain are seperated by ~)	SCOP domain architecture (domain are seperated by ~)
225872639	YP_002754096.1	ACP_0989	Acidobacterium_capsulatum_ATCC_51196_uid59127	Bacteria	Aminopeptidase N	SP	680	343-461	Peptidase_M61	563-646	50156
302382919	YP_003818742.1	Bresu_1808	Brevundimonas_subvibrioides_ATCC_15264_uid42117	Bacteria	Aminopeptidase N	SP	658	324-443	Peptidase_M61	554-629	50156
338708494	YP_004662695.1	Zymop_1515	Zymomonas_mobilis_pomaceae_ATCC_29192_uid68445	Bacteria	Aminopeptidase N	SP	668	341-460	Peptidase_M61	553-640	50156
334345898	YP_004554450.1	Sphch_2283	Sphingobium_chlorophenolicum_L_1_uid52597	Bacteria	Aminopeptidase N	SP	639	317-435	Peptidase_M61	537-610	50156
296139737	YP_003646980.1	Tpau_2029	Tsukamurella_paurometabola_DSM_20162_uid48829	Bacteria	Aminopeptidase N	SP	632	307-424	Peptidase_M61	527-604	50156
322433025	YP_004210274.1	AciX9_4177	Acidobacterium_MP5ACTX9_uid50551	Bacteria	Aminopeptidase N	SP	647	302-419~528-601	Peptidase_M61~PDZ	526-613	50156
190573355	YP_001971200.1	Smlt1343	Stenotrophomonas_maltophilia_K279a_uid61647	Bacteria	Aminopeptidase N	SP	627	301-422	Peptidase_M61	524-598	50156
194364906	YP_002027516.1	Smal_1128	Stenotrophomonas_maltophilia_R551_3_uid58657	Bacteria	Aminopeptidase N	SP	627	301-422	Peptidase_M61	524-598	50156
78046867	YP_363042.1	XCV1311	Xanthomonas_campestris_vesicatoria_85_10_uid58321	Bacteria	Aminopeptidase N	SP	626	238-272~300-421	TPR_3~Peptidase_M61	524-598	50156
344206530	YP_004791671.1	BurJV3_1113	Stenotrophomonas_maltophilia_JV3_uid72473	Bacteria	Aminopeptidase N	SP	627	301-422	Peptidase_M61	524-597	50156
188992571	YP_001904581.1	xccb100_3176	Xanthomonas_campestris_B100_uid61643	Bacteria	Aminopeptidase N	SP	626	238-272~300-421	TPR_3~Peptidase_M61	524-596	50156
116622545	YP_824701.1	Acid_3443	Candidatus_Solibacter_usitatus_Ellin6076_uid58139	Bacteria	Aminopeptidase N	SP	626	295-414	Peptidase_M61	519-595	50156
374313682	YP_005060112.1	AciX8_4813	Granulicella_mallensis_MP5ACTX8_uid49957	Bacteria	Aminopeptidase N	SP	628	300-416	Peptidase_M61	518-596	50156
374311670	YP_005058100.1	AciX8_2760	Granulicella_mallensis_MP5ACTX8_uid49957	Bacteria	Aminopeptidase N	SP	631	292-409	Peptidase_M61	517-588	50156
327404731	YP_004345569.1	Fluta_2750	Fluviicola_taffensis_DSM_16823_uid65271	Bacteria	Aminopeptidase N	Cyt	580	265-381	Peptidase_M61	474-550	50156
21230620	NP_636537.1	XCC1163	Xanthomonas_campestris_ATCC_33913_uid57887	Bacteria	Aminopeptidase N	Cyt	565	177-211~239-360	TPR_3~Peptidase_M61	463-535	50156
66769384	YP_244146.1	XC_3080	Xanthomonas_campestris_8004_uid57595	Bacteria	Aminopeptidase N	Cyt	565	177-211~239-360	TPR_3~Peptidase_M61	463-535	50156
227828959	YP_002830739.1	M1425_2734	Sulfolobus_islandicus_M_14_25_uid58849	Archaea	Aminopeptidase N	Cyt	506	212-329	Peptidase_M61	388-475	50156
229586166	YP_002844668.1	M1627_2787	Sulfolobus_islandicus_M_16_27_uid58851	Archaea	Aminopeptidase N	Cyt	506	212-329	Peptidase_M61	388-475	50156
238621151	YP_002915977.1	M164_2717	Sulfolobus_islandicus_M_16_4_uid58841	Archaea	Aminopeptidase N	Cyt	506	212-329	Peptidase_M61	388-475	50156
322434616	YP_004216828.1	AciX9_0981	Acidobacterium_MP5ACTX9_uid50551	Bacteria	Aminopeptidase N	SP	656	309-427	Peptidase_M61	311-434~536-609	55486~50156
162148218	YP_001602679.1	GDI_2435	Gluconacetobacter_diazotrophicus_PAl_5_uid61587	Bacteria	Aminopeptidase N	SP	680	352-471	Peptidase_M61	298-528~570-649	55486~50156
89900366	YP_522837.1	Rfer_1574	Rhodoferax_ferrireducens_T118_uid58353	Bacteria	Aminopeptidase N	Cyt	608	297-416	Peptidase_M61	298-476~502-586	55486~50156
94971468	YP_593516.1	Acid345_4442	Candidatus_Koribacter_versatilis_Ellin345_uid58479	Bacteria	Aminopeptidase N	SP	682	339-457	Peptidase_M61	288-516~585-647	55486~50156
298208077	YP_003716256.1	CA2559_07485	Croceibacter_atlanticus_HTCC2559_uid49661	Bacteria	Aminopeptidase N	SP	626	314-393	Peptidase_M61	285-461~528-592	55486~50156
295134120	YP_003584796.1	ZPR_2276	Zunongwangia_profunda_SM_A87_uid48073	Bacteria	Aminopeptidase N	SP	623	308-385	Peptidase_M61	280-449~533-590	55486~50156
221236332	YP_002518769.1	CCNA_03396	Caulobacter_crescentus_NA1000_uid59307	Bacteria	Aminopeptidase N	SP	574	276-396	Peptidase_MA_2	279-417~465-508	55486~50156
322436848	YP_004219060.1	AciX9_3269	Acidobacterium_MP5ACTX9_uid50551	Bacteria	Aminopeptidase N	SP	626	304-420	Peptidase_M61	271-446~519-592	55486~50156
221236082	YP_002518519.1	CCNA_03146	Caulobacter_crescentus_NA1000_uid59307	Bacteria	Aminopeptidase N	SP	653	324-444	Peptidase_M61	264-501~549-624	55486~50156
78049993	YP_366168.1	XCV4437	Xanthomonas_campestris_vesicatoria_85_10_uid58321	Bacteria	Aminopeptidase N	SP	641	317-436	Peptidase_M61	262-498~540-612	55486~50156
294010047	YP_003543507.1	SJA_C1-00610	Sphingobium_japonicum_UT26S_uid47077	Bacteria	Aminopeptidase N	SP	641	319-437	Peptidase_M61	260-501~539-612	55486~50156
260060694	YP_003193774.1	RB2501_03825	Robiginitalea_biformata_HTCC2501_uid58285	Bacteria	Aminopeptidase N	SP	622	305-377	Peptidase_M61	259-454~532-588	55486~50156
332292903	YP_004431512.1	Krodi_2266	Krokinobacter_4H_3_7_5_uid66593	Bacteria	Aminopeptidase N	SP	640	326-399	Peptidase_M61	259-452~538-605	55486~50156
58039433	YP_191397.1	GOX0969	Gluconobacter_oxydans_621H_uid58239	Bacteria	Aminopeptidase N	SP	654	327-445	Peptidase_M61	258-498~551-626	55486~50156
295690894	YP_003594587.1	Cseg_3540	Caulobacter_segnis_ATCC_21756_uid41709	Bacteria	Aminopeptidase N	SP	647	318-438	Peptidase_M61	257-491~541-618	55486~50156
148555336	YP_001262918.1	Swit_2421	Sphingomonas_wittichii_RW1_uid58691	Bacteria	Aminopeptidase N	SP	599	311-438	Peptidase_MA_2	257-426~504-581	55486~50156
333916594	YP_004490326.1	DelCs14_5000	Delftia_Cs1_4_uid67319	Bacteria	Aminopeptidase N	SP	653	301-419	Peptidase_M61	253-479~504-541	55486~50156
254295026	YP_003061049.1	Hbal_2678	Hirschia_baltica_ATCC_49814_uid59365	Bacteria	Aminopeptidase N	SP	591	315-382	Peptidase_MA_2	253-471~509-576	55486~50156
167647946	YP_001685609.1	Caul_3986	Caulobacter_K31_uid58551	Bacteria	Aminopeptidase N	SP	644	316-435	Peptidase_M61	248-459~537-615	55486~50156
167645084	YP_001682747.1	Caul_1119	Caulobacter_K31_uid58551	Bacteria	Aminopeptidase N	SP	640	314-433	Peptidase_M61	247-486~535-612	55486~50156
148553033	YP_001260615.1	Swit_0105	Sphingomonas_wittichii_RW1_uid58691	Bacteria	Aminopeptidase N	SP	642	315-433	Peptidase_M61	245-492~550-613	55486~50156
119775550	YP_928290.1	Sama_2416	Shewanella_amazonensis_SB2B_uid58257	Bacteria	Aminopeptidase N	Cyt	624	298-412	Peptidase_M61	245-473~520-586	55486~50156
146300115	YP_001194706.1	Fjoh_2360	Flavobacterium_johnsoniae_UW101_uid58493	Bacteria	Aminopeptidase N	SP	617	307-382~513-587	Peptidase_M61~PDZ_2	244-448~525-587	55486~50156
16127517	NP_422081.1	CC_3287	Caulobacter_crescentus_CB15_uid57891	Bacteria	Aminopeptidase N	Cyt	535	237-357	Peptidase_MA_2	240-378~426-469	55486~50156
374311381	YP_005057811.1	AciX8_2465	Granulicella_mallensis_MP5ACTX8_uid49957	Bacteria	Aminopeptidase N	SP	633	297-416	Peptidase_M61	239-369~525-598	55486~50156
160896977	YP_001562559.1	Daci_1530	Delftia_acidovorans_SPH_1_uid58703	Bacteria	Aminopeptidase N	SP	641	289-407	Peptidase_M61	236-467~492-529	55486~50156
148242449	YP_001227606.1	SynRCC307_1350	Synechococcus_RCC307_uid61609	Bacteria	Aminopeptidase N	Cyt	568	258-375	Peptidase_M61	231-383~470-535	55486~50156
150024995	YP_001295821.1	FP0910	Flavobacterium_psychrophilum_JIP02_86_uid61627	Bacteria	Aminopeptidase N	SP	619	309-397	Peptidase_M61	230-446~531-588	55486~50156
255035347	YP_003085968.1	Dfer_1559	Dyadobacter_fermentans_DSM_18053_uid59049	Bacteria	Aminopeptidase N	SP	621	309-385	Peptidase_M61	230-430~534-590	55486~50156
319953570	YP_004164837.1	Celal_2043	Cellulophaga_algicola_DSM_14237_uid62159	Bacteria	Aminopeptidase N	SP	626	311-382	Peptidase_M61	228-429~533-593	55486~50156
21242015	NP_641597.1	XAC1262	Xanthomonas_axonopodis_citri_306_uid57889	Bacteria	Aminopeptidase N	Cyt	565	177-211~239-360	TPR_3~Peptidase_M61	227-300~373-441~463-537	56601~56601~50156
222112102	YP_002554366.1	Dtpsy_2932	Acidovorax_ebreus_TPSY_uid59233	Bacteria	Aminopeptidase N	Cyt	593	278-397	Peptidase_M61	226-455~468-559	55486~50156
121595914	YP_987810.1	Ajs_3622	Acidovorax_JS42_uid58427	Bacteria	Aminopeptidase N	Cyt	593	278-396	Peptidase_M61	226-455~468-559	55486~50156
148239592	YP_001224979.1	SynWH7803_1256	Synechococcus_WH_7803_uid61607	Bacteria	Aminopeptidase N	Cyt	568	259-375	Peptidase_M61	223-434~461-536	55486~50156
16126778	NP_421342.1	CC_2539	Caulobacter_crescentus_CB15_uid57891	Bacteria	Aminopeptidase N	SP	618	290-410	Peptidase_M61	222-479~520-588	55486~50156
221235558	YP_002517995.1	CCNA_02622	Caulobacter_crescentus_NA1000_uid59307	Bacteria	Aminopeptidase N	SP	618	290-410	Peptidase_M61	222-479~520-588	55486~50156
319764317	YP_004128254.1	Alide_3651	Alicycliphilus_denitrificans_BC_uid49953	Bacteria	Aminopeptidase N	Cyt	593	280-398	Peptidase_M61	221-458~478-521	55486~50156
330826384	YP_004389687.1	Alide2_3847	Alicycliphilus_denitrificans_K601_uid66307	Bacteria	Aminopeptidase N	Cyt	593	280-398	Peptidase_M61	221-458~478-521	55486~50156
332666087	YP_004448875.1	Halhy_4156	Haliscomenobacter_hydrossis_DSM_1100_uid66777	Bacteria	Aminopeptidase N	SP	614	295-370	Peptidase_M61	218-411~521-567	55486~50156
33865793	NP_897352.1	SYNW1259	Synechococcus_WH_8102_uid61581	Bacteria	Aminopeptidase N	Cyt	565	256-373	Peptidase_M61	217-385~464-528	55486~50156
110636522	YP_676729.1	CHU_0095	Cytophaga_hutchinsonii_ATCC_33406_uid57651	Bacteria	Aminopeptidase N	Cyt	560	263-377	Peptidase_M61	216-441~473-517	55486~50156
337281092	YP_004620564.1	Rta_34320	Ramlibacter_tataouinensis_TTB310_uid68279	Bacteria	Aminopeptidase N	Cyt	571	263-381	Peptidase_M61	216-440~464-545	55486~50156
24217177	NP_714660.1	LB_116	Leptospira_interrogans_serovar_Lai_56601_uid57881	Bacteria	Aminopeptidase N	Cyt	580	258-377	Peptidase_M61	216-440~458-541	55486~50156
45655675	YP_003484.1	LIC20092	Leptospira_interrogans_serovar_Copenhageni_Fiocruz_L1_130_uid58065	Bacteria	Aminopeptidase N	Cyt	580	258-377	Peptidase_M61	216-440~458-541	55486~50156
334145568	YP_004538778.1	PP1Y_Mpl9702	Novosphingobium_PP1Y_uid67383	Bacteria	Aminopeptidase N	Cyt	550	269-399	Peptidase_MA_2	215-415~474-531	55486~50156
189913034	YP_001964923.1	LBF_4188	Leptospira_biflexa_serovar_Patoc__Patoc_1__Ames__uid58511	Bacteria	Aminopeptidase N	TM	582	266-385	Peptidase_M61	210-448~449-549	55486~50156
189913363	YP_001964592.1	LEPBI_II0195	Leptospira_biflexa_serovar_Patoc__Patoc_1__Paris__uid58993	Bacteria	Aminopeptidase N	TM	582	266-385	Peptidase_M61	210-448~449-549	55486~50156
120609577	YP_969255.1	Aave_0883	Acidovorax_citrulli_AAC00_1_uid58429	Bacteria	Aminopeptidase N	Cyt	597	279-398	Peptidase_M61	205-458~481-552	55486~50156
91787021	YP_547973.1	Bpro_1123	Polaromonas_JS666_uid58207	Bacteria	Aminopeptidase N	Cyt	613	287-406	Peptidase_M61	199-473~486-532	55486~50156
344199413	YP_004783739.1	Acife_1258	Acidithiobacillus_ferrivorans_SS3_uid67387	Bacteria	Aminopeptidase N	Cyt	591	261-380~482-557	Peptidase_M61~PDZ_2	197-410~481-569	55486~50156
21240946	NP_640528.1	XAC0172	Xanthomonas_axonopodis_citri_306_uid57889	Bacteria	Aminopeptidase N	Cyt	529	240-376	Peptidase_MA_2	196-406~435-504	55486~50156
218768738	YP_002343250.1	NMA1981	Neisseria_meningitidis_Z2491_uid57819	Bacteria	Aminopeptidase N	Cyt	585	263-380	Peptidase_M61	195-439~482-550	55486~50156
121635360	YP_975605.1	NMC1646	Neisseria_meningitidis_FAM18_uid57825	Bacteria	Aminopeptidase N	Cyt	585	263-380	Peptidase_M61	195-439~481-550	55486~50156
161870573	YP_001599745.1	NMCC_1639	Neisseria_meningitidis_053442_uid58587	Bacteria	Aminopeptidase N	Cyt	585	263-380	Peptidase_M61	195-439~481-550	55486~50156
121606257	YP_983586.1	Pnap_3368	Polaromonas_naphthalenivorans_CJ2_uid58273	Bacteria	Aminopeptidase N	Cyt	600	283-402	Peptidase_M61	193-467~491-524	55486~50156
326315651	YP_004233323.1	Acav_0833	Acidovorax_avenae_ATCC_19860_uid42497	Bacteria	Aminopeptidase N	Cyt	597	279-398	Peptidase_M61	193-458~482-559	55486~50156
313667889	YP_004048173.1	NLA_5450	Neisseria_lactamica_020_06_uid60851	Bacteria	Aminopeptidase N	Cyt	582	260-377	Peptidase_M61	192-437~484-559	55486~50156
15677572	NP_274729.1	NMB1726	Neisseria_meningitidis_MC58_uid57817	Bacteria	Aminopeptidase N	Cyt	582	260-377	Peptidase_M61	192-436~479-547	55486~50156
254805474	YP_003083695.1	NMO_1542	Neisseria_meningitidis_alpha14_uid61649	Bacteria	Aminopeptidase N	Cyt	582	260-377	Peptidase_M61	192-436~479-547	55486~50156
332795807	YP_004457307.1	Ahos_0116	Acidianus_hospitalis_W1_uid66875	Archaea	Aminopeptidase N	Cyt	492	212-323	Peptidase_M61	192-334~390-464	55486~50156
59801723	YP_208435.1	NGO1375	Neisseria_gonorrhoeae_FA_1090_uid57611	Bacteria	Aminopeptidase N	Cyt	582	260-377	Peptidase_M61	190-440~478-539	55486~50156
313675779	YP_004053775.1	Ftrac_1679	Marivirga_tractuosa_DSM_4126_uid60837	Bacteria	Aminopeptidase N	Cyt	565	255-371	Peptidase_M61	188-432~474-536	55486~50156
330835228	YP_004409956.1	Mcup_1369	Metallosphaera_cuprina_Ar_4_uid66329	Archaea	Aminopeptidase N	Cyt	490	210-323	Peptidase_M61	178-332~382-461	55486~50156
124265787	YP_001019791.1	Mpe_A0594	Methylibium_petroleiphilum_PM1_uid58085	Bacteria	Aminopeptidase N	Cyt	571	262-380	Peptidase_M61	176-441~464-539	55486~50156
146303511	YP_001190827.1	Msed_0728	Metallosphaera_sedula_DSM_5348_uid58717	Archaea	Aminopeptidase N	Cyt	494	210-323	Peptidase_M61	176-332~401-460	55486~50156
153006189	YP_001380514.1	Anae109_3346	Anaeromyxobacter_Fw109_5_uid58755	Bacteria	Aminopeptidase N	Cyt	585	250-369	Peptidase_M61	175-428~468-550	55486~50156
70607453	YP_256323.1	Saci_1724	Sulfolobus_acidocaldarius_DSM_639_uid58379	Archaea	Aminopeptidase N	Cyt	493	212-321	Peptidase_M61	174-275~376-462	55486~50156
77748775	NP_644625.2	XAC4331	Xanthomonas_axonopodis_citri_306_uid57889	Bacteria	Aminopeptidase N	Cyt	555	231-350	Peptidase_M61	172-412~463-527	55486~50156
194099152	YP_002002237.1	NGK_1612	Neisseria_gonorrhoeae_NCCP11945_uid59191	Bacteria	Aminopeptidase N	Cyt	546	224-341	Peptidase_M61	154-404~442-503	55486~50156
103488193	YP_617754.1	Sala_2716	Sphingopyxis_alaskensis_RB2256_uid58351	Bacteria	Aminopeptidase N	TM	693	362-482	Peptidase_M61	583-662	50156
262196509	YP_003267718.1	Hoch_3323	Haliangium_ochraceum_DSM_14365_uid41425	Bacteria	Aminopeptidase N	SP	689	369-486~580-658	Peptidase_M61~PDZ_2	310-543~578-669	55486~50156
302383733	YP_003819556.1	Bresu_2626	Brevundimonas_subvibrioides_ATCC_15264_uid42117	Bacteria	Aminopeptidase N	SP	645	318-436~552-604	Peptidase_M61~PDZ	527-615	50156
87198315	YP_495572.1	Saro_0290	Novosphingobium_aromaticivorans_DSM_12444_uid57747	Bacteria	Aminopeptidase N	SP	650	312-432	Peptidase_M61	537-612	50156
148557675	YP_001265257.1	Swit_4782	Sphingomonas_wittichii_RW1_uid58691	Bacteria	Aminopeptidase N	SP	635	311-428~532-597	Peptidase_M61~PDZ	527-607	50156
71064861	YP_263588.1	Psyc_0284	Psychrobacter_arcticus_273_4_uid58021	Bacteria	Aminopeptidase N	Cyt	661	319-438~532-581	Peptidase_M61~PDZ	246-447~518-609	55486~50156
336173756	YP_004580894.1	Lacal_2625	Lacinutrix_5H_3_7_4_uid68067	Bacteria	Aminopeptidase N	SP	635	321-397~542-605	Peptidase_M61~PDZ_2	244-453~540-604	55486~50156
193213818	YP_001995017.1	Ctha_0099	Chloroherpeton_thalassium_ATCC_35110_uid59187	Bacteria	Aminopeptidase N	SP	645	334-399~531-608	Peptidase_M61~PDZ_2	265-507~549-615	55486~50156
197105033	YP_002130410.1	PHZ_c1570	Phenylobacterium_zucineum_HLK1_uid58959	Bacteria	Aminopeptidase N	SP	645	318-437~553-614	Peptidase_M61~PDZ_2	543-616	50156
120436310	YP_861996.1	GFO_1964	Gramella_forsetii_KT0803_uid58881	Bacteria	Aminopeptidase N	SP	622	308-383	Peptidase_M61	279-453~532-588	55486~50156
334140001	YP_004533201.1	PP1Y_AT4304	Novosphingobium_PP1Y_uid67383	Bacteria	Aminopeptidase N	SP	644	315-434	Peptidase_M61	535-613	50156
188575780	YP_001912709.1	PXO_00005	Xanthomonas_oryzae_PXO99A_uid59131	Bacteria	Aminopeptidase N	SP	626	238-272~300-421	TPR_3~Peptidase_M61	507-598	50156
384420355	YP_005629715.1	XOC_3453	Xanthomonas_oryzae_oryzicola_BLS256_uid54411	Bacteria	Aminopeptidase N	SP	626	238-272~300-421	TPR_3~Peptidase_M61	288-361~434-501~507-598	56601~56601~50156
315499599	YP_004088402.1	Astex_2606	Asticcacaulis_excentricus_CB_48_uid55641	Bacteria	Aminopeptidase N	SP	642	314-433	Peptidase_M61	538-614	50156
93005142	YP_579579.1	Pcryo_0311	Psychrobacter_cryohalolentis_K5_uid58373	Bacteria	Aminopeptidase N	Cyt	648	307-426~520-569	Peptidase_M61~PDZ	234-453~506-597	55486~50156
115350486	YP_772325.1	Bamb_0432	Burkholderia_ambifaria_AMMD_uid58303	Bacteria	Aminopeptidase N	Cyt	622	300-419~517-593	Peptidase_M61~PDZ_2	243-450~516-594	55486~50156
260753845	YP_003226738.1	Za10_1618	Zymomonas_mobilis_NCIMB_11163_uid41019	Bacteria	Aminopeptidase N	SP	644	317-436	Peptidase_M61	529-615	50156
384412443	YP_005621808.1	Zmob_1542	Zymomonas_mobilis_ATCC_10988_uid55403	Bacteria	Aminopeptidase N	SP	644	317-436	Peptidase_M61	529-615	50156
197122568	YP_002134519.1	AnaeK_2163	Anaeromyxobacter_K_uid58953	Bacteria	Aminopeptidase N	SP	623	291-408~524-574	Peptidase_M61~PDZ	231-433~523-582	55486~50156
220917352	YP_002492656.1	A2cp1_2252	Anaeromyxobacter_dehalogenans_2CP_1_uid58989	Bacteria	Aminopeptidase N	SP	623	291-408~524-574	Peptidase_M61~PDZ	231-433~523-582	55486~50156
86158118	YP_464903.1	Adeh_1693	Anaeromyxobacter_dehalogenans_2CP_C_uid58135	Bacteria	Aminopeptidase N	SP	622	290-407~523-573	Peptidase_M61~PDZ	230-460~522-581	55486~50156
109898704	YP_661959.1	Patl_2389	Pseudoalteromonas_atlantica_T6c_uid58283	Bacteria	Aminopeptidase N	Cyt	616	291-410~515-590	Peptidase_M61~PDZ_2	215-451~520-591	55486~50156
340789083	YP_004754548.1	CFU_3902	Collimonas_fungivorans_Ter331_uid70793	Bacteria	Aminopeptidase N	Cyt	615	291-410~507-584	Peptidase_M61~PDZ_2	222-481~502-591	55486~50156
302382246	YP_003818069.1	Bresu_1134	Brevundimonas_subvibrioides_ATCC_15264_uid42117	Bacteria	Aminopeptidase N	SP	613	290-410~519-580	Peptidase_M61~PDZ_2	227-478~514-579	55486~50156
332306339	YP_004434190.1	Glaag_1977	Glaciecola_4H_3_7_YE_5_uid66595	Bacteria	Aminopeptidase N	Cyt	616	290-409~514-585	Peptidase_M61~PDZ_2	210-439~512-595	55486~50156
148653887	YP_001280980.1	PsycPRwf_2090	Psychrobacter_PRwf_1_uid58459	Bacteria	Aminopeptidase N	Cyt	631	305-424~522-569	Peptidase_M61~PDZ	222-453~517-573	55486~50156
312129684	YP_003997024.1	Lbys_0933	Leadbetterella_byssophila_DSM_17132_uid60161	Bacteria	Aminopeptidase N	SP	610	299-417~515-580	Peptidase_M61~PDZ_2	225-482~514-603	55486~50156
94969646	YP_591694.1	Acid345_2619	Candidatus_Koribacter_versatilis_Ellin345_uid58479	Bacteria	Aminopeptidase N	SP	614	295-408~509-575	Peptidase_M61~PDZ_2	214-391~508-581	55486~50156
110834383	YP_693242.1	ABO_1522	Alcanivorax_borkumensis_SK2_uid58169	Bacteria	Aminopeptidase N	Cyt	607	282-400~501-579	Peptidase_M61~PDZ_2	195-462~498-585	55486~50156
332141337	YP_004427075.1	MADE_1009695	Alteromonas_macleodii__Deep_ecotype__uid58251	Bacteria	Aminopeptidase N	Cyt	600	278-397~500-575	Peptidase_M61~PDZ_2	191-429~500-580	55486~50156
145588327	YP_001154924.1	Pnuc_0139	Polynucleobacter_necessarius_asymbioticus_QLW_P1DMWA_1_uid58611	Bacteria	Aminopeptidase N	Cyt	594	280-399~498-543	Peptidase_M61~PDZ	219-432~497-575	55486~50156
33598635	NP_886278.1	BPP4145	Bordetella_parapertussis_12822_uid57615	Bacteria	Aminopeptidase N	Cyt	590	287-404~503-577	Peptidase_M61~PDZ_2	245-436~513-578	55486~50156
33603587	NP_891147.1	BB4615	Bordetella_bronchiseptica_RB50_uid57613	Bacteria	Aminopeptidase N	Cyt	590	287-404~503-577	Peptidase_M61~PDZ_2	245-436~513-578	55486~50156
33594176	NP_881820.1	BP3276	Bordetella_pertussis_Tohama_I_uid57617	Bacteria	Aminopeptidase N	Cyt	590	287-404~503-577	Peptidase_M61~PDZ_2	245-435~513-578	55486~50156
163854637	YP_001628935.1	Bpet0332	Bordetella_petrii_DSM_12804_uid61631	Bacteria	Aminopeptidase N	Cyt	587	284-401~501-574	Peptidase_M61~PDZ_2	248-433~511-575	55486~50156
256822173	YP_003146136.1	Kkor_0948	Kangiella_koreensis_DSM_16069_uid59209	Bacteria	Aminopeptidase N	Cyt	606	272-390~500-576	Peptidase_M61~PDZ_2	186-456~494-577	55486~50156
332663174	YP_004445962.1	Halhy_1192	Haliscomenobacter_hydrossis_DSM_1100_uid66777	Bacteria	Aminopeptidase N	SP	610	294-408~498-574	Peptidase_M61~PDZ_2	232-467~491-577	55486~50156
187479693	YP_787718.1	BAV3223	Bordetella_avium_197N_uid61563	Bacteria	Aminopeptidase N	Cyt	587	284-403~501-575	Peptidase_M61~PDZ_2	241-472~506-576	55486~50156
332285696	YP_004417607.1	PT7_2443	Pusillimonas_T7_7_uid66391	Bacteria	Aminopeptidase N	Cyt	597	283-402~505-575	Peptidase_M61~PDZ_2	241-432~506-576	55486~50156
255034998	YP_003085619.1	Dfer_1205	Dyadobacter_fermentans_DSM_18053_uid59049	Bacteria	Aminopeptidase N	SP	606	284-402~496-570	Peptidase_M61~PDZ_2	219-459~509-571	55486~50156
56479046	YP_160635.1	ebA6315	Aromatoleum_aromaticum_EbN1_uid58231	Bacteria	Aminopeptidase N	Cyt	603	280-399~496-573	Peptidase_M61~PDZ_2	196-432~497-575	55486~50156
161526036	YP_001581048.1	Bmul_2867	Burkholderia_multivorans_ATCC_17616_uid58697	Bacteria	Aminopeptidase N	Cyt	600	277-396~495-571	Peptidase_M61~PDZ_2	220-428~494-577	55486~50156
284038231	YP_003388161.1	Slin_3352	Spirosoma_linguale_DSM_74_uid43413	Bacteria	Aminopeptidase N	SP	598	290-360	Peptidase_M61	208-458~508-563	55486~50156
171462962	YP_001797075.1	Pnec_0152	Polynucleobacter_necessarius_STIR1_uid58967	Bacteria	Aminopeptidase N	Cyt	593	282-401	Peptidase_M61	221-431~498-570	55486~50156
71279684	YP_270208.1	CPS_3534	Colwellia_psychrerythraea_34H_uid57855	Bacteria	Aminopeptidase N	SP	610	286-400~500-574	Peptidase_M61~PDZ_2	237-458~507-588	55486~50156
78485561	YP_391486.1	Tcr_1217	Thiomicrospira_crunogena_XCL_2_uid58183	Bacteria	Aminopeptidase N	Cyt	601	274-393~495-575	Peptidase_M61~PDZ_2	208-456~496-574	55486~50156
34496630	NP_900845.1	CV_1175	Chromobacterium_violaceum_ATCC_12472_uid58001	Bacteria	Aminopeptidase N	Cyt	597	276-392~500-572	Peptidase_M61~PDZ_2	190-457~506-577	55486~50156
226939922	YP_002794995.1	LHK_00994	Laribacter_hongkongensis_HLHK9_uid59265	Bacteria	Aminopeptidase N	Cyt	596	275-391~498-571	Peptidase_M61~PDZ_2	194-453~502-572	55486~50156
107024123	YP_622450.1	Bcen_2578	Burkholderia_cenocepacia_AU_1054_uid58371	Bacteria	Aminopeptidase N	Cyt	599	277-396~494-570	Peptidase_M61~PDZ_2	220-428~493-574	55486~50156
116688551	YP_834174.1	Bcen2424_0527	Burkholderia_cenocepacia_HI2424_uid58369	Bacteria	Aminopeptidase N	Cyt	599	277-396~494-570	Peptidase_M61~PDZ_2	220-428~493-574	55486~50156
206558796	YP_002229556.1	BCAL0390	Burkholderia_cenocepacia_J2315_uid57953	Bacteria	Aminopeptidase N	Cyt	599	277-396~495-570	Peptidase_M61~PDZ_2	220-427~493-574	55486~50156
170731852	YP_001763799.1	Bcenmc03_0499	Burkholderia_cenocepacia_MC0_3_uid58769	Bacteria	Aminopeptidase N	Cyt	599	277-396~494-570	Peptidase_M61~PDZ_2	223-428~493-576	55486~50156
78065090	YP_367859.1	Bcep18194_A3614	Burkholderia_383_uid58073	Bacteria	Aminopeptidase N	Cyt	599	277-396~494-570	Peptidase_M61~PDZ_2	220-427~493-574	55486~50156
172059517	YP_001807169.1	BamMC406_0456	Burkholderia_ambifaria_MC40_6_uid58701	Bacteria	Aminopeptidase N	Cyt	599	277-396~494-570	Peptidase_M61~PDZ_2	221-427~493-571	55486~50156
134294616	YP_001118351.1	Bcep1808_0504	Burkholderia_vietnamiensis_G4_uid58075	Bacteria	Aminopeptidase N	Cyt	599	277-396~494-570	Peptidase_M61~PDZ_2	220-427~490-576	55486~50156
296134803	YP_003642045.1	Tint_0303	Thiomonas_intermedia_K12_uid48825	Bacteria	Aminopeptidase N	Cyt	631	309-428	Peptidase_M61	246-501~517-603	55486~50156
91793905	YP_563556.1	Sden_2554	Shewanella_denitrificans_OS217_uid58263	Bacteria	Aminopeptidase N	SP	616	286-399~496-568	Peptidase_M61~PDZ_2	221-459~492-568	55486~50156
334143615	YP_004536771.1	Thicy_0519	Thioalkalimicrobium_cyclicum_ALM1_uid67391	Bacteria	Aminopeptidase N	Cyt	596	273-389~497-574	Peptidase_M61~PDZ_2	187-452~492-576	55486~50156
305666089	YP_003862376.1	FB2170_07419	Flavobacteriales_bacterium_HTCC2170_uid51877	Bacteria	Aminopeptidase N	SP	594	279-399~487-565	Peptidase_M61~PDZ_2	208-465~509-570	55486~50156
330815413	YP_004359118.1	bgla_1g04690	Burkholderia_gladioli_BSR3_uid66301	Bacteria	Aminopeptidase N	Cyt	596	276-395~491-567	Peptidase_M61~PDZ_2	215-426~470-571	55486~50156
326797471	YP_004315290.1	Sph21_0027	Sphingobacterium_21_uid64755	Bacteria	Aminopeptidase N	SP	603	283-402~492-572	Peptidase_M61~PDZ_2	205-460~502-590	55486~50156
386324988	YP_006021105.1	Sbal175_2548	Shewanella_baltica_BA175_uid52601	Bacteria	Aminopeptidase N	Cyt	593	274-392~502-565	Peptidase_M61~PDZ_2	189-424~484-570	55486~50156
288940039	YP_003442279.1	Alvin_0284	Allochromatium_vinosum_DSM_180_uid46083	Bacteria	Aminopeptidase N	Cyt	611	277-396~502-573	Peptidase_M61~PDZ_2	193-408~502-584	55486~50156
292492642	YP_003528081.1	Nhal_2617	Nitrosococcus_halophilus_Nc4_uid46803	Bacteria	Aminopeptidase N	Cyt	602	270-388~493-570	Peptidase_M61~PDZ_2	185-401~494-579	55486~50156
333893014	YP_004466889.1	ambt_07795	Alteromonas_SN2_uid67349	Bacteria	Aminopeptidase N	Cyt	594	271-390~494-567	Peptidase_M61~PDZ_2	187-422~497-569	55486~50156
238026103	YP_002910334.1	bglu_1g04320	Burkholderia_glumae_BGR1_uid59397	Bacteria	Aminopeptidase N	Cyt	596	277-395~490-566	Peptidase_M61~PDZ_2	220-426~470-572	55486~50156
344202393	YP_004787536.1	Murru_1070	Muricauda_ruestringensis_DSM_13258_uid72479	Bacteria	Aminopeptidase N	SP	598	278-398~493-563	Peptidase_M61~PDZ_2	206-464~507-571	55486~50156
300313210	YP_003777302.1	Hsero_3922	Herbaspirillum_seropedicae_SmR1_uid50427	Bacteria	Aminopeptidase N	Cyt	598	275-394~489-567	Peptidase_M61~PDZ_2	207-462~487-577	55486~50156
53720666	YP_109652.1	BPSL3057	Burkholderia_pseudomallei_K96243_uid57733	Bacteria	Aminopeptidase N	Cyt	612	276-395~501-576	Peptidase_M61~PDZ_2	219-459~500-581	55486~50156
76810146	YP_334947.1	BURPS1710b_3582	Burkholderia_pseudomallei_1710b_uid58391	Bacteria	Aminopeptidase N	Cyt	612	276-395~501-576	Peptidase_M61~PDZ_2	219-459~500-581	55486~50156
300114250	YP_003760825.1	Nwat_1620	Nitrosococcus_watsonii_C_113_uid50331	Bacteria	Aminopeptidase N	Cyt	601	270-389~493-570	Peptidase_M61~PDZ_2	186-421~490-577	55486~50156
77164984	YP_343509.1	Noc_1493	Nitrosococcus_oceani_ATCC_19707_uid58403	Bacteria	Aminopeptidase N	Cyt	604	270-389~493-568	Peptidase_M61~PDZ_2	186-419~490-576	55486~50156
218665893	YP_002426538.1	AFE_2138	Acidithiobacillus_ferrooxidans_ATCC_23270_uid57649	Bacteria	Aminopeptidase N	Cyt	617	271-390~493-568	Peptidase_M61~PDZ_2	194-399~496-571	55486~50156
319952675	YP_004163942.1	Celal_1126	Cellulophaga_algicola_DSM_14237_uid62159	Bacteria	Aminopeptidase N	SP	602	283-403~496-568	Peptidase_M61~PDZ_2	209-471~511-574	55486~50156
114563937	YP_751451.1	Sfri_2772	Shewanella_frigidimarina_NCIMB_400_uid58265	Bacteria	Aminopeptidase N	SP	608	281-395~488-562	Peptidase_M61~PDZ_2	208-459~497-579	55486~50156
91793678	YP_563329.1	Sden_2326	Shewanella_denitrificans_OS217_uid58263	Bacteria	Aminopeptidase N	Cyt	591	268-386~493-561	Peptidase_M61~PDZ_2	198-423~489-575	55486~50156
113474822	YP_720883.1	Tery_1038	Trichodesmium_erythraeum_IMS101_uid57925	Bacteria	Aminopeptidase N	TM	600	282-399~481-565	Peptidase_M61~PDZ_2	208-461~477-567	55486~50156
114562697	YP_750210.1	Sfri_1521	Shewanella_frigidimarina_NCIMB_400_uid58265	Bacteria	Aminopeptidase N	Cyt	585	267-385~488-556	Peptidase_M61~PDZ_2	183-420~484-571	55486~50156
313200699	YP_004039357.1	MPQ_0952	Methylovorus_MP688_uid60723	Bacteria	Aminopeptidase N	Cyt	616	285-404~500-570	Peptidase_M61~PDZ_2	200-414~493-571	55486~50156
126439602	YP_001060568.1	BURPS668_3563	Burkholderia_pseudomallei_668_uid58389	Bacteria	Aminopeptidase N	Cyt	609	276-395~498-573	Peptidase_M61~PDZ_2	219-459~496-578	55486~50156
126453535	YP_001067821.1	BURPS1106A_3590	Burkholderia_pseudomallei_1106a_uid58515	Bacteria	Aminopeptidase N	Cyt	609	276-395~498-573	Peptidase_M61~PDZ_2	219-459~496-578	55486~50156
121596747	YP_990257.1	BMASAVP1_0651	Burkholderia_mallei_SAVP1_uid58387	Bacteria	Aminopeptidase N	Cyt	609	276-394~498-573	Peptidase_M61~PDZ_2	219-459~496-578	55486~50156
124382387	YP_001024756.1	BMA10229_0947	Burkholderia_mallei_NCTC_10229_uid58383	Bacteria	Aminopeptidase N	Cyt	609	276-394~498-573	Peptidase_M61~PDZ_2	219-459~496-578	55486~50156
126445719	YP_001079094.1	BMA10247_A1917	Burkholderia_mallei_NCTC_10247_uid58385	Bacteria	Aminopeptidase N	Cyt	609	276-394~498-573	Peptidase_M61~PDZ_2	219-459~496-578	55486~50156
53717356	YP_105294.1	BMAA0526	Burkholderia_mallei_ATCC_23344_uid57725	Bacteria	Aminopeptidase N	Cyt	609	276-394~498-573	Peptidase_M61~PDZ_2	219-459~496-578	55486~50156
113970650	YP_734443.1	Shewmr4_2315	Shewanella_MR_4_uid58345	Bacteria	Aminopeptidase N	Cyt	588	269-387~497-559	Peptidase_M61~PDZ_2	185-439~496-566	55486~50156
114047879	YP_738429.1	Shewmr7_2385	Shewanella_MR_7_uid58343	Bacteria	Aminopeptidase N	Cyt	588	269-387~497-559	Peptidase_M61~PDZ_2	184-439~496-566	55486~50156
56459964	YP_155245.1	IL0856	Idiomarina_loihiensis_L2TR_uid58087	Bacteria	Aminopeptidase N	SP	601	274-389~497-565	Peptidase_M61~PDZ_2	196-448~495-568	55486~50156
126174024	YP_001050173.1	Sbal_1797	Shewanella_baltica_OS155_uid58259	Bacteria	Aminopeptidase N	Cyt	588	269-387~495-560	Peptidase_M61~PDZ_2	185-420~492-570	55486~50156
120599177	YP_963751.1	Sputw3181_2373	Shewanella_W3_18_1_uid58341	Bacteria	Aminopeptidase N	Cyt	592	269-387~497-560	Peptidase_M61~PDZ_2	184-439~484-566	55486~50156
146292753	YP_001183177.1	Sputcn32_1653	Shewanella_putrefaciens_CN_32_uid58267	Bacteria	Aminopeptidase N	Cyt	592	269-387~497-560	Peptidase_M61~PDZ_2	184-439~484-566	55486~50156
327405116	YP_004345954.1	Fluta_3142	Fluviicola_taffensis_DSM_16823_uid65271	Bacteria	Aminopeptidase N	SP	592	279-398~490-561	Peptidase_M61~PDZ_2	227-467~479-568	55486~50156
117920951	YP_870143.1	Shewana3_2508	Shewanella_ANA_3_uid58347	Bacteria	Aminopeptidase N	Cyt	588	269-387~495-559	Peptidase_M61~PDZ_2	184-439~482-566	55486~50156
24374265	NP_718308.1	SO_2724	Shewanella_oneidensis_MR_1_uid57949	Bacteria	Aminopeptidase N	Cyt	588	269-387~496-563	Peptidase_M61~PDZ_2	185-425~497-575	55486~50156
160874948	YP_001554264.1	Sbal195_1833	Shewanella_baltica_OS195_uid58261	Bacteria	Aminopeptidase N	Cyt	588	269-387~495-560	Peptidase_M61~PDZ_2	185-439~495-570	55486~50156
378708195	YP_005273089.1	Sbal678_1873	Shewanella_baltica_OS678_uid50553	Bacteria	Aminopeptidase N	Cyt	588	269-387~495-560	Peptidase_M61~PDZ_2	185-439~495-570	55486~50156
217973655	YP_002358406.1	Sbal223_2489	Shewanella_baltica_OS223_uid58775	Bacteria	Aminopeptidase N	Cyt	588	269-387~495-560	Peptidase_M61~PDZ_2	185-421~495-570	55486~50156
153000314	YP_001365995.1	Shew185_1789	Shewanella_baltica_OS185_uid58743	Bacteria	Aminopeptidase N	Cyt	588	269-387~495-560	Peptidase_M61~PDZ_2	185-419~495-570	55486~50156
119774584	YP_927324.1	Sama_1447	Shewanella_amazonensis_SB2B_uid58257	Bacteria	Aminopeptidase N	Cyt	587	269-387~489-564	Peptidase_M61~PDZ_2	184-444~494-567	55486~50156
308049301	YP_003912867.1	Fbal_1589	Ferrimonas_balearica_DSM_9799_uid53371	Bacteria	Aminopeptidase N	Cyt	586	268-387~488-559	Peptidase_M61~PDZ_2	183-426~495-571	55486~50156
325105261	YP_004274915.1	Pedsa_2549	Pedobacter_saltans_DSM_12145_uid61349	Bacteria	Aminopeptidase N	TM	614	302-421~519-584	Peptidase_M61~PDZ_2	226-486~496-586	55486~50156
312795914	YP_004028836.1	RBRH_02391	Burkholderia_rhizoxinica_HKI_454_uid60487	Bacteria	Aminopeptidase N	Cyt	617	297-415~511-586	Peptidase_M61~PDZ_2	236-479~505-600	55486~50156
319778917	YP_004129830.1	TEQUI_0749	Taylorella_equigenitalis_MCE9_uid62103	Bacteria	Aminopeptidase N	Cyt	598	272-390~503-572	Peptidase_M61~PDZ_2	223-399~504-576	55486~50156
332291565	YP_004430174.1	Krodi_0922	Krokinobacter_4H_3_7_5_uid66593	Bacteria	Aminopeptidase N	SP	590	278-396~481-561	Peptidase_M61~PDZ_2	200-462~501-569	55486~50156
86606453	YP_475216.1	CYA_1800	Synechococcus_JA_3_3Ab_uid58535	Bacteria	Aminopeptidase N	Cyt	599	278-397~488-560	Peptidase_M61~PDZ_2	201-460~485-577	55486~50156
86609968	YP_478730.1	CYB_2534	Synechococcus_JA_2_3B_a_2_13__uid58537	Bacteria	Aminopeptidase N	Cyt	616	278-397	Peptidase_M61	200-461~484-577	55486~50156
73542717	YP_297237.1	Reut_A3033	Ralstonia_eutropha_JMP134_uid58047	Bacteria	Aminopeptidase N	Cyt	612	293-412~508-586	Peptidase_M61~PDZ_2	259-452~509-592	55486~50156
156743127	YP_001433256.1	Rcas_3184	Roseiflexus_castenholzii_DSM_13941_uid58287	Bacteria	Aminopeptidase N	Cyt	601	261-380~496-569	Peptidase_M61~PDZ_2	182-413~494-581	55486~50156
217970702	YP_002355936.1	Tmz1t_2301	Thauera_MZ1T_uid58987	Bacteria	Aminopeptidase N	Cyt	615	294-413~508-581	Peptidase_M61~PDZ_2	211-474~506-585	55486~50156
170727792	YP_001761818.1	Swoo_3456	Shewanella_woodyi_ATCC_51908_uid58721	Bacteria	Aminopeptidase N	SP	601	278-392~495-557	Peptidase_M61~PDZ_2	225-453~493-564	55486~50156
315123487	YP_004065493.1	PSM_B0547	Pseudoalteromonas_SM9913_uid61247	Bacteria	Aminopeptidase N	SP	596	276-390	Peptidase_M61	196-447~488-556	55486~50156
56460366	YP_155647.1	IL1258	Idiomarina_loihiensis_L2TR_uid58087	Bacteria	Aminopeptidase N	Cyt	589	264-383~496-562	Peptidase_M61~PDZ_2	182-442~493-564	55486~50156
186684400	YP_001867596.1	Npun_R4278	Nostoc_punctiforme_PCC_73102_uid57767	Bacteria	Aminopeptidase N	Cyt	593	273-392~480-558	Peptidase_M61~PDZ_2	195-455~460-563	55486~50156
170078468	YP_001735106.1	SYNPCC7002_A1862	Synechococcus_PCC_7002_uid59137	Bacteria	Aminopeptidase N	Cyt	600	276-395~485-563	Peptidase_M61~PDZ_2	199-459~473-565	55486~50156
193215937	YP_001997136.1	Ctha_2238	Chloroherpeton_thalassium_ATCC_35110_uid59187	Bacteria	Aminopeptidase N	Cyt	634	278-394~496-563	Peptidase_M61~PDZ_2	246-462~503-568	55486~50156
75906370	YP_320666.1	Ava_0145	Anabaena_variabilis_ATCC_29413_uid58043	Bacteria	Aminopeptidase N	Cyt	594	273-392~480-558	Peptidase_M61~PDZ_2	195-455~459-561	55486~50156
148657190	YP_001277395.1	RoseRS_3082	Roseiflexus_RS_1_uid58523	Bacteria	Aminopeptidase N	Cyt	600	259-378~493-567	Peptidase_M61~PDZ_2	180-412~494-575	55486~50156
193215679	YP_001996878.1	Ctha_1977	Chloroherpeton_thalassium_ATCC_35110_uid59187	Bacteria	Aminopeptidase N	Cyt	594	281-397~483-561	Peptidase_M61~PDZ_2	240-460~493-564	55486~50156
212636413	YP_002312938.1	swp_3664	Shewanella_piezotolerans_WP3_uid58745	Bacteria	Aminopeptidase N	SP	601	278-391~490-557	Peptidase_M61~PDZ_2	206-453~489-569	55486~50156
241664349	YP_002982709.1	Rpic12D_2766	Ralstonia_pickettii_12D_uid58859	Bacteria	Aminopeptidase N	Cyt	623	289-408~505-582	Peptidase_M61~PDZ_2	255-483~501-592	55486~50156
187930199	YP_001900686.1	Rpic_3132	Ralstonia_pickettii_12J_uid58737	Bacteria	Aminopeptidase N	Cyt	623	289-408~506-582	Peptidase_M61~PDZ_2	255-473~506-592	55486~50156
311103587	YP_003976440.1	AXYL_00366	Achromobacter_xylosoxidans_A8_uid59899	Bacteria	Aminopeptidase N	Cyt	592	290-407~505-580	Peptidase_M61~PDZ_2	245-439~512-581	55486~50156
220906856	YP_002482167.1	Cyan7425_1433	Cyanothece_PCC_7425_uid59435	Bacteria	Aminopeptidase N	SP	591	273-392~482-560	Peptidase_M61~PDZ_2	214-454~457-560	55486~50156
198283904	YP_002220225.1	Lferr_1797	Acidithiobacillus_ferrooxidans_ATCC_53993_uid58613	Bacteria	Aminopeptidase N	Cyt	607	261-380~483-558	Peptidase_M61~PDZ_2	184-389~486-561	55486~50156
340781444	YP_004748051.1	Atc_0702	Acidithiobacillus_caldus_SM_1_uid70791	Bacteria	Aminopeptidase N	Cyt	603	266-382~484-553	Peptidase_M61~PDZ_2	186-445~486-562	55486~50156
83719044	YP_443423.1	BTH_I2916	Burkholderia_thailandensis_E264_uid58081	Bacteria	Aminopeptidase N	Cyt	590	257-376~479-553	Peptidase_M61~PDZ_2	199-439~475-559	55486~50156
194290864	YP_002006771.1	RALTA_A2782	Cupriavidus_taiwanensis_LMG_19424_uid61615	Bacteria	Aminopeptidase N	Cyt	604	285-404~500-578	Peptidase_M61~PDZ_2	249-442~500-584	55486~50156
339327359	YP_004687052.1	CNE_1c32660	Cupriavidus_necator_N_1_uid68689	Bacteria	Aminopeptidase N	Cyt	604	285-404~500-578	Peptidase_M61~PDZ_2	251-438~500-587	55486~50156
113869277	YP_727766.1	H16_A3329	Ralstonia_eutropha_H16_uid62925	Bacteria	Aminopeptidase N	Cyt	604	285-404~500-578	Peptidase_M61~PDZ_2	249-438~500-587	55486~50156
17547609	NP_521011.1	RSc2890	Ralstonia_solanacearum_GMI1000_uid57593	Bacteria	Aminopeptidase N	Cyt	621	286-405~503-579	Peptidase_M61~PDZ_2	252-470~499-588	55486~50156
255533615	YP_003093987.1	Phep_3734	Pedobacter_heparinus_DSM_2366_uid59111	Bacteria	Aminopeptidase N	SP	596	279-397~487-566	Peptidase_M61~PDZ_2	223-461~497-571	55486~50156
261854933	YP_003262216.1	Hneap_0306	Halothiobacillus_neapolitanus_c2_uid41317	Bacteria	Aminopeptidase N	Cyt	602	278-397~487-558	Peptidase_M61~PDZ_2	201-426~489-564	55486~50156
91776234	YP_545990.1	Mfla_1882	Methylobacillus_flagellatus_KT_uid58049	Bacteria	Aminopeptidase N	Cyt	584	271-390	Peptidase_M61	187-443~481-553	55486~50156
94312119	YP_585329.1	Rmet_3188	Cupriavidus_metallidurans_CH34_uid57815	Bacteria	Aminopeptidase N	Cyt	604	285-404~500-578	Peptidase_M61~PDZ_2	251-437~495-589	55486~50156
86159707	YP_466492.1	Adeh_3288	Anaeromyxobacter_dehalogenans_2CP_C_uid58135	Bacteria	Aminopeptidase N	Cyt	585	253-370~483-550	Peptidase_M61~PDZ_2	174-429~480-554	55486~50156
158335213	YP_001516385.1	AM1_2056	Acaryochloris_marina_MBIC11017_uid58167	Bacteria	Aminopeptidase N	Cyt	596	273-392~485-560	Peptidase_M61~PDZ_2	197-455~458-564	55486~50156
307731105	YP_003908329.1	BC1003_3089	Burkholderia_CCGE1003_uid46253	Bacteria	Aminopeptidase N	Cyt	596	276-395~491-567	Peptidase_M61~PDZ_2	231-425~487-566	55486~50156
163848738	YP_001636782.1	Caur_3199	Chloroflexus_aurantiacus_J_10_fl_uid57657	Bacteria	Aminopeptidase N	Cyt	585	259-377~475-553	Peptidase_M61~PDZ_2	180-407~476-553	55486~50156
222526684	YP_002571155.1	Chy400_3454	Chloroflexus_Y_400_fl_uid59085	Bacteria	Aminopeptidase N	Cyt	585	259-377~475-553	Peptidase_M61~PDZ_2	180-407~476-553	55486~50156
197123756	YP_002135707.1	AnaeK_3363	Anaeromyxobacter_K_uid58953	Bacteria	Aminopeptidase N	Cyt	584	253-370	Peptidase_M61	174-430~479-553	55486~50156
220918500	YP_002493804.1	A2cp1_3407	Anaeromyxobacter_dehalogenans_2CP_1_uid58989	Bacteria	Aminopeptidase N	Cyt	584	253-370	Peptidase_M61	174-430~479-553	55486~50156
159901338	YP_001547585.1	Haur_4827	Herpetosiphon_aurantiacus_DSM_785_uid58599	Bacteria	Aminopeptidase N	Cyt	585	259-376~473-550	Peptidase_M61~PDZ_2	182-439~452-550	55486~50156
219847258	YP_002461691.1	Cagg_0309	Chloroflexus_aggregans_DSM_9485_uid58621	Bacteria	Aminopeptidase N	Cyt	585	259-377~476-551	Peptidase_M61~PDZ_2	180-407~476-552	55486~50156
323527463	YP_004229616.1	BC1001_3142	Burkholderia_CCGE1001_uid42975	Bacteria	Aminopeptidase N	Cyt	596	276-395~491-567	Peptidase_M61~PDZ_2	231-427~472-574	55486~50156
298492248	YP_003722425.1	Aazo_3762	_Nostoc_azollae__0708_uid49725	Bacteria	Aminopeptidase N	Cyt	594	273-392~480-558	Peptidase_M61~PDZ_2	195-455~460-561	55486~50156
77362380	YP_341954.1	PSHAb0471	Pseudoalteromonas_haloplanktis_TAC125_uid58431	Bacteria	Aminopeptidase N	SP	595	275-390~492-553	Peptidase_M61~PDZ_2	202-448~482-555	55486~50156
157962790	YP_001502824.1	Spea_2972	Shewanella_pealeana_ATCC_700345_uid58705	Bacteria	Aminopeptidase N	SP	601	278-391~488-557	Peptidase_M61~PDZ_2	206-454~491-571	55486~50156
157376439	YP_001475039.1	Ssed_3307	Shewanella_sediminis_HAW_EB3_uid58835	Bacteria	Aminopeptidase N	SP	598	278-391~488-556	Peptidase_M61~PDZ_2	213-453~469-557	55486~50156
167624975	YP_001675269.1	Shal_3062	Shewanella_halifaxensis_HAW_EB4_uid59007	Bacteria	Aminopeptidase N	SP	601	278-391~488-557	Peptidase_M61~PDZ_2	207-454~491-565	55486~50156
295677796	YP_003606320.1	BC1002_2761	Burkholderia_CCGE1002_uid42523	Bacteria	Aminopeptidase N	Cyt	596	276-395~491-567	Peptidase_M61~PDZ_2	223-427~487-567	55486~50156
56750170	YP_170871.1	syc0161_c	Synechococcus_elongatus_PCC_6301_uid58235	Bacteria	Aminopeptidase N	Cyt	587	268-387~480-553	Peptidase_M61~PDZ_2	197-449~467-557	55486~50156
81300203	YP_400411.1	Synpcc7942_1394	Synechococcus_elongatus_PCC_7942_uid58045	Bacteria	Aminopeptidase N	Cyt	587	268-387~480-553	Peptidase_M61~PDZ_2	197-449~467-557	55486~50156
253998625	YP_003050688.1	Msip34_0913	Methylovorus_glucosetrophus_SIP3_4_uid59367	Bacteria	Aminopeptidase N	Cyt	599	268-387~484-553	Peptidase_M61~PDZ_2	183-397~475-554	55486~50156
296113683	YP_003627621.1	MCR_1471	Moraxella_catarrhalis_RH4_uid48809	Bacteria	Aminopeptidase N	Cyt	592	281-400~491-565	Peptidase_M61~PDZ_2	200-410~483-565	55486~50156
386325389	YP_006021506.1	Sbal175_2961	Shewanella_baltica_BA175_uid52601	Bacteria	Aminopeptidase N	SP	605	277-391~491-559	Peptidase_M61~PDZ_2	213-449~484-561	55486~50156
152999893	YP_001365574.1	Shew185_1361	Shewanella_baltica_OS185_uid58743	Bacteria	Aminopeptidase N	SP	605	277-391~491-559	Peptidase_M61~PDZ_2	205-449~484-561	55486~50156
217974142	YP_002358893.1	Sbal223_2984	Shewanella_baltica_OS223_uid58775	Bacteria	Aminopeptidase N	SP	605	277-391~491-557	Peptidase_M61~PDZ_2	205-449~484-561	55486~50156
160874518	YP_001553834.1	Sbal195_1400	Shewanella_baltica_OS195_uid58261	Bacteria	Aminopeptidase N	SP	605	277-391~491-557	Peptidase_M61~PDZ_2	205-448~484-561	55486~50156
378707768	YP_005272662.1	Sbal678_1435	Shewanella_baltica_OS678_uid50553	Bacteria	Aminopeptidase N	SP	605	277-391~491-557	Peptidase_M61~PDZ_2	205-448~484-561	55486~50156
126173613	YP_001049762.1	Sbal_1375	Shewanella_baltica_OS155_uid58259	Bacteria	Aminopeptidase N	SP	605	277-391~491-559	Peptidase_M61~PDZ_2	204-448~484-561	55486~50156
218247588	YP_002372959.1	PCC8801_2803	Cyanothece_PCC_8801_uid59027	Bacteria	Aminopeptidase N	Cyt	601	275-394~484-562	Peptidase_M61~PDZ_2	199-457~461-565	55486~50156
257061079	YP_003138967.1	Cyan8802_3297	Cyanothece_PCC_8802_uid59143	Bacteria	Aminopeptidase N	Cyt	601	275-394~484-562	Peptidase_M61~PDZ_2	199-457~461-565	55486~50156
120437869	YP_863555.1	GFO_3550	Gramella_forsetii_KT0803_uid58881	Bacteria	Aminopeptidase N	SP	588	278-397~482-559	Peptidase_M61~PDZ_2	205-463~472-560	55486~50156
127513680	YP_001094877.1	Shew_2752	Shewanella_loihica_PV_4_uid58349	Bacteria	Aminopeptidase N	SP	598	277-389~485-556	Peptidase_M61~PDZ_2	206-453~490-570	55486~50156
338533757	YP_004667091.1	LILAB_20565	Myxococcus_fulvus_HW_1_uid68443	Bacteria	Aminopeptidase N	Cyt	592	256-372~479-551	Peptidase_M61~PDZ_2	173-435~477-555	55486~50156
257092713	YP_003166354.1	CAP2UW1_1091	Candidatus_Accumulibacter_phosphatis_clade_IIA_UW_1_uid59207	Bacteria	Aminopeptidase N	Cyt	616	279-398~492-569	Peptidase_M61~PDZ_2	195-460~476-580	55486~50156
113971047	YP_734840.1	Shewmr4_2712	Shewanella_MR_4_uid58345	Bacteria	Aminopeptidase N	SP	603	277-391~484-559	Peptidase_M61~PDZ_2	212-453~481-561	55486~50156
114048272	YP_738822.1	Shewmr7_2780	Shewanella_MR_7_uid58343	Bacteria	Aminopeptidase N	SP	603	277-391~484-557	Peptidase_M61~PDZ_2	212-453~481-561	55486~50156
117921323	YP_870515.1	Shewana3_2882	Shewanella_ANA_3_uid58347	Bacteria	Aminopeptidase N	SP	603	277-391~484-559	Peptidase_M61~PDZ_2	219-453~481-561	55486~50156
218441695	YP_002380024.1	PCC7424_4799	Cyanothece_PCC_7424_uid59025	Bacteria	Aminopeptidase N	Cyt	590	273-392~483-560	Peptidase_M61~PDZ_2	213-454~459-562	55486~50156
108757442	YP_630796.1	MXAN_2577	Myxococcus_xanthus_DK_1622_uid58003	Bacteria	Aminopeptidase N	Cyt	591	256-372~477-551	Peptidase_M61~PDZ_2	173-434~477-554	55486~50156
134093484	YP_001098559.1	HEAR0196	Herminiimonas_arsenicoxydans_uid58291	Bacteria	Aminopeptidase N	Cyt	598	275-394~490-563	Peptidase_M61~PDZ_2	214-463~487-568	55486~50156
187925475	YP_001897117.1	Bphyt_3503	Burkholderia_phytofirmans_PsJN_uid58729	Bacteria	Aminopeptidase N	Cyt	596	276-395~491-567	Peptidase_M61~PDZ_2	239-426~484-569	55486~50156
91785325	YP_560531.1	Bxe_A0454	Burkholderia_xenovorans_LB400_uid57823	Bacteria	Aminopeptidase N	Cyt	596	276-395~491-567	Peptidase_M61~PDZ_2	239-426~483-569	55486~50156
152980999	YP_001351921.1	mma_0231	Janthinobacterium_Marseille_uid58603	Bacteria	Aminopeptidase N	Cyt	599	275-395~490-561	Peptidase_M61~PDZ_2	217-465~485-577	55486~50156
186477453	YP_001858923.1	Bphy_2705	Burkholderia_phymatum_STM815_uid58699	Bacteria	Aminopeptidase N	Cyt	597	276-395~491-567	Peptidase_M61~PDZ_2	220-457~487-567	55486~50156
146292396	YP_001182820.1	Sputcn32_1293	Shewanella_putrefaciens_CN_32_uid58267	Bacteria	Aminopeptidase N	SP	603	277-391~492-559	Peptidase_M61~PDZ_2	218-449~484-561	55486~50156
120599607	YP_964181.1	Sputw3181_2810	Shewanella_W3_18_1_uid58341	Bacteria	Aminopeptidase N	SP	603	277-391~492-559	Peptidase_M61~PDZ_2	210-449~484-561	55486~50156
307151089	YP_003886473.1	Cyan7822_1192	Cyanothece_PCC_7822_uid52547	Bacteria	Aminopeptidase N	Cyt	590	273-392~483-560	Peptidase_M61~PDZ_2	194-455~459-563	55486~50156
308050514	YP_003914080.1	Fbal_2804	Ferrimonas_balearica_DSM_9799_uid53371	Bacteria	Aminopeptidase N	SP	585	276-390~478-545	Peptidase_M61~PDZ_2	204-448~487-561	55486~50156
37523110	NP_926487.1	glr3541	Gloeobacter_violaceus_PCC_7421_uid58011	Bacteria	Aminopeptidase N	Cyt	578	257-376~466-541	Peptidase_M61~PDZ_2	179-441~465-545	55486~50156
122879119	YP_200272.6	XOO1633	Xanthomonas_oryzae_KACC_10331_uid58155	Bacteria	Aminopeptidase N	Cyt	565	177-211~239-360	TPR_3~Peptidase_M61	446-537	50156
84623176	YP_450548.1	XOO_1519	Xanthomonas_oryzae_MAFF_311018_uid58547	Bacteria	Aminopeptidase N	Cyt	565	177-211~239-360	TPR_3~Peptidase_M61	446-537	50156
119898359	YP_933572.1	azo2068	Azoarcus_BH72_uid61603	Bacteria	Aminopeptidase N	Cyt	603	278-395~486-563	Peptidase_M61~PDZ_2	190-447~475-558	55486~50156
121607458	YP_995265.1	Veis_0462	Verminephrobacter_eiseniae_EF01_2_uid58675	Bacteria	Aminopeptidase N	Cyt	592	281-399	Peptidase_M61	212-459~484-569	55486~50156
33862983	NP_894543.1	PMT0711	Prochlorococcus_marinus_MIT_9313_uid57773	Bacteria	Aminopeptidase N	Cyt	565	256-374~446-530	Peptidase_M61~PDZ_2	220-434~457-532	55486~50156
50084375	YP_045885.1	ACIAD1186	Acinetobacter_ADP1_uid61597	Bacteria	Aminopeptidase N	Cyt	567	265-384~464-512	Peptidase_M61~PDZ	196-393~462-541	55486~50156
264680188	YP_003280097.1	CtCNB1_4055	Comamonas_testosteroni_CNB_2_uid62961	Bacteria	Aminopeptidase N	Cyt	605	282-401	Peptidase_M61	233-461~472-565	55486~50156
22299295	NP_682542.1	tlr1752	Thermosynechococcus_elongatus_BP_1_uid57907	Bacteria	Aminopeptidase N	Cyt	591	275-392~479-552	Peptidase_M61~PDZ_2	194-455~472-559	55486~50156
299769194	YP_003731220.1	AOLE_04750	Acinetobacter_oleivorans_DR1_uid50119	Bacteria	Aminopeptidase N	Cyt	567	265-384~467-511	Peptidase_M61~PDZ	182-436~462-541	55486~50156
295136334	YP_003587010.1	ZPR_4513	Zunongwangia_profunda_SM_A87_uid48073	Bacteria	Aminopeptidase N	SP	590	277-396~485-559	Peptidase_M61~PDZ_2	204-462~503-574	55486~50156
169632784	YP_001706520.1	ABSDF0994	Acinetobacter_baumannii_SDF_uid61601	Bacteria	Aminopeptidase N	Cyt	567	265-384	Peptidase_M61	180-436~461-548	55486~50156
169795134	YP_001712927.1	ABAYE0979	Acinetobacter_baumannii_AYE_uid61637	Bacteria	Aminopeptidase N	Cyt	567	265-384	Peptidase_M61	180-436~461-548	55486~50156
184159010	YP_001847349.1	ACICU_02690	Acinetobacter_baumannii_ACICU_uid58765	Bacteria	Aminopeptidase N	Cyt	567	265-384	Peptidase_M61	180-436~461-548	55486~50156
213158203	YP_002320254.1	AB57_2922	Acinetobacter_baumannii_AB0057_uid59083	Bacteria	Aminopeptidase N	Cyt	567	265-384	Peptidase_M61	180-436~461-548	55486~50156
215482681	YP_002324877.1	ABBFA_000965	Acinetobacter_baumannii_AB307_0294_uid59271	Bacteria	Aminopeptidase N	Cyt	567	265-384	Peptidase_M61	180-436~461-548	55486~50156
16331992	NP_442720.1	slr0031	Synechocystis_PCC_6803_uid57659	Bacteria	Aminopeptidase N	Cyt	584	267-387~475-552	Peptidase_M61~PDZ_2	190-450~459-556	55486~50156
78184675	YP_377110.1	Syncc9902_1102	Synechococcus_CC9902_uid58323	Bacteria	Aminopeptidase N	Cyt	565	256-375	Peptidase_M61	197-384~459-537	55486~50156
172036528	YP_001803029.1	cce_1613	Cyanothece_ATCC_51142_uid59013	Bacteria	Aminopeptidase N	Cyt	592	274-393~483-561	Peptidase_M61~PDZ_2	198-455~460-565	55486~50156
166366651	YP_001658924.1	MAE_39100	Microcystis_aeruginosa_NIES_843_uid59101	Bacteria	Aminopeptidase N	Cyt	562	244-363~453-531	Peptidase_M61~PDZ_2	171-425~430-533	55486~50156
124023212	YP_001017519.1	P9303_15101	Prochlorococcus_marinus_MIT_9303_uid58305	Bacteria	Aminopeptidase N	Cyt	565	256-374~460-532	Peptidase_M61~PDZ_2	220-434~460-537	55486~50156
171056955	YP_001789304.1	Lcho_0264	Leptothrix_cholodnii_SP_6_uid58971	Bacteria	Aminopeptidase N	Cyt	578	270-388	Peptidase_M61	192-448~460-545	55486~50156
16127281	NP_421845.1	CC_3051	Caulobacter_crescentus_CB15_uid57891	Bacteria	Aminopeptidase N	Cyt	561	232-352	Peptidase_M61	172-409~457-532	55486~50156
116329648	YP_799367.1	LBL_4114	Leptospira_borgpetersenii_serovar_Hardjo_bovis_L550_uid58507	Bacteria	Aminopeptidase N	Cyt	573	258-377	Peptidase_M61	211-440~465-546	55486~50156
116332534	YP_802251.1	LBJ_4098	Leptospira_borgpetersenii_serovar_Hardjo_bovis_JB197_uid58509	Bacteria	Aminopeptidase N	Cyt	573	258-377	Peptidase_M61	211-440~465-546	55486~50156
113954662	YP_730586.1	sync_1379	Synechococcus_CC9311_uid58123	Bacteria	Aminopeptidase N	Cyt	565	255-374~459-511	Peptidase_M61~PDZ_2	218-320~456-542	55486~50156
17229818	NP_486366.1	alr2326	Nostoc_PCC_7120_uid57803	Bacteria	Aminopeptidase N	Cyt	543	222-341~429-507	Peptidase_M61~PDZ_2	144-404~407-509	55486~50156
78212916	YP_381695.1	Syncc9605_1386	Synechococcus_CC9605_uid58319	Bacteria	Aminopeptidase N	Cyt	545	236-355~442-509	Peptidase_M61~PDZ_2	191-415~438-514	55486~50156
294139917	YP_003555895.1	SVI_1146	Shewanella_violacea_DSS12_uid47085	Bacteria	Aminopeptidase N	Cyt	545	222-333~436-500	Peptidase_M61~PDZ_2	165-397~433-512	55486~50156
15899307	NP_343912.1	SSO2575	Sulfolobus_solfataricus_P2_uid57721	Archaea	Aminopeptidase N	Cyt	506	212-329	Peptidase_M61	389-474	50156
227831697	YP_002833477.1	LS215_2899	Sulfolobus_islandicus_L_S_2_15_uid58871	Archaea	Aminopeptidase N	Cyt	506	212-329~414-451	Peptidase_M61~PDZ	388-476	50156
229580654	YP_002839054.1	YG5714_2913	Sulfolobus_islandicus_Y_G_57_14_uid58923	Archaea	Aminopeptidase N	Cyt	506	212-329~414-451	Peptidase_M61~PDZ	388-476	50156
284999254	YP_003421022.1	LD85_3059	Sulfolobus_islandicus_L_D_8_5_uid43679	Archaea	Aminopeptidase N	Cyt	506	212-329~414-452	Peptidase_M61~PDZ	388-475	50156
229583507	YP_002841906.1	YN1551_3101	Sulfolobus_islandicus_Y_N_15_51_uid58825	Archaea	Aminopeptidase N	Cyt	506	212-329~414-451	Peptidase_M61~PDZ	388-476	50156
15920861	NP_376530.1	ST0640	Sulfolobus_tokodaii_7_uid57807	Archaea	Aminopeptidase N	Cyt	502	212-326	Peptidase_M61	175-367~390-469	55486~50156
126642514	YP_001085498.1	A1S_2478	Acinetobacter_baumannii_ATCC_17978_uid58731	Bacteria	Aminopeptidase N	Cyt	507	205-324	Peptidase_M61	120-376~401-488	55486~50156
260061771	YP_003194851.1	RB2501_09220	Robiginitalea_biformata_HTCC2501_uid58285	Bacteria	Aminopeptidase N	SP	583	296-434	Peptidase_MA_2	234-473~498-560	55486~50156
284036951	YP_003386881.1	Slin_2037	Spirosoma_linguale_DSM_74_uid43413	Bacteria	Aminopeptidase N	SP	618	300-419~510-587	Peptidase_M61~PDZ_2	221-478~508-595	55486~50156
91793041	YP_562692.1	Sden_1685	Shewanella_denitrificans_OS217_uid58263	Bacteria	Aspartate protease	SP	435	71-170~229-311	Asp_protease_2~Asp_protease_2	55-127~116-337~343-409	50630~50630~50156
333893136	YP_004467011.1	ambt_08405	Alteromonas_SN2_uid67349	Bacteria	Aspartate protease	SP	414	61-160~208-297	Asp_protease_2~Asp_protease_2	54-166~199-318~331-389	50630~50630~50156
83643367	YP_431802.1	HCH_00467	Hahella_chejuensis_KCTC_2396_uid58483	Bacteria	Aspartate protease	SP	395	56-144	Asp_protease_2	49-154~314-383	50630~50156
145300413	YP_001143254.1	ASA_3538	Aeromonas_salmonicida_A449_uid58631	Bacteria	Aspartate protease	SP	392	47-153	Asp_protease_2	39-162~190-237~337-391	50630~50630~50156
330828394	YP_004391346.1	B565_0694	Aeromonas_veronii_B565_uid66323	Bacteria	Aspartate protease	SP	391	46-152	Asp_protease_2	38-160~189-233~340-389	50630~50630~50156
325105569	YP_004275223.1	Pedsa_2862	Pedobacter_saltans_DSM_12145_uid61349	Bacteria	Aspartate protease	SP	409	53-149	Asp_protease_2	334-406	50156
76809252	YP_332890.1	BURPS1710b_1487	Burkholderia_pseudomallei_1710b_uid58391	Bacteria	Aspartate protease	Cyt	443	99-206	Asp_protease_2	94-212~243-343~391-441	50630~50630~50156
320101791	YP_004177382.1	Isop_0236	Isosphaera_pallida_ATCC_43644_uid62207	Bacteria	Aspartate protease	SP	326	82-169~252-321	Asp_protease_2~PDZ_2	74-179~242-320	50630~50156
222055124	YP_002537486.1	Geob_2029	Geobacter_FRC_32_uid58543	Bacteria	Aspartate protease	SP	419	69-164~335-399	Asp_protease_2~PDZ	59-173~331-411	50630~50156
197119953	YP_002140380.1	Gbem_3592	Geobacter_bemidjiensis_Bem_uid58749	Bacteria	Aspartate protease	SP	412	60-151~321-379	Asp_protease_2~PDZ	57-160~315-396	50630~50156
182415838	YP_001820904.1	Oter_4030	Opitutus_terrae_PB90_1_uid58965	Bacteria	Aspartate protease	SP	390	51-148~322-369	Asp_protease_2~PDZ	58-151~180-212~186-283~305-383	50630~50630~50630~50156
319953835	YP_004165102.1	Celal_2312	Cellulophaga_algicola_DSM_14237_uid62159	Bacteria	Aspartate protease	TM	466	65-163~391-449	Asp_protease_2~PDZ	387-461	50156
298208147	YP_003716326.1	CA2559_07896	Croceibacter_atlanticus_HTCC2559_uid49661	Bacteria	Aspartate protease	SP	457	46-144~193-290~385-442	Asp_protease_2~Asp_protease_2~PDZ_2	42-116~380-452	50630~50156
146300027	YP_001194618.1	Fjoh_2272	Flavobacterium_johnsoniae_UW101_uid58493	Bacteria	Aspartate protease	SP	444	45-143~375-426	Asp_protease_2~PDZ	32-92~371-440	50630~50156
305664444	YP_003860731.1	FB2170_16471	Flavobacteriales_bacterium_HTCC2170_uid51877	Bacteria	Aspartate protease	SP	448	46-144~200-270~363-425	Asp_protease_2~Asp_protease_2~PDZ	363-436	50156
344203421	YP_004788564.1	Murru_2103	Muricauda_ruestringensis_DSM_13258_uid72479	Bacteria	Aspartate protease	SP	447	46-144~200-275~373-435	Asp_protease_2~Asp_protease_2~PDZ_2	44-98~367-440	50630~50156
336172572	YP_004579710.1	Lacal_1434	Lacinutrix_5H_3_7_4_uid68067	Bacteria	Aspartate protease	SP	454	58-156~205-300~381-446	Asp_protease_2~Asp_protease_2~PDZ_2	53-160~377-448	50630~50156
325285497	YP_004261287.1	Celly_0581	Cellulophaga_lytica_DSM_7489_uid63401	Bacteria	Aspartate protease	SP	442	43-141~193-275~369-436	Asp_protease_2~Asp_protease_2~PDZ_2	38-145~365-437	50630~50156
338214909	YP_004658974.1	Runsl_5552	Runella_slithyformis_DSM_19594_uid68317	Bacteria	Aspartate protease	SP	418	54-153~205-297~344-402	Asp_protease_2~Asp_protease_2~PDZ	334-415	50156
253987946	YP_003039302.1	PAU_00464	Photorhabdus_asymbiotica_ATCC_43949_uid59243	Bacteria	Aspartate protease	SP	397	54-162	Asp_protease_2	46-171~343-396	50630~50156
313675518	YP_004053514.1	Ftrac_1416	Marivirga_tractuosa_DSM_4126_uid60837	Bacteria	Aspartate protease	SP	418	54-153~202-286~348-411	Asp_protease_2~Asp_protease_2~PDZ_2	41-157~329-414	50630~50156
37528122	NP_931467.1	plu4291	Photorhabdus_luminescens_laumondii_TTO1_uid61593	Bacteria	Aspartate protease	SP	398	54-163	Asp_protease_2	46-172~345-397	50630~50156
332663489	YP_004446277.1	Halhy_1512	Haliscomenobacter_hydrossis_DSM_1100_uid66777	Bacteria	Aspartate protease	SP	411	50-148~196-292~339-407	Asp_protease_2~Asp_protease_2~PDZ_2	47-152~205-303~329-407	50630~50630~50156
295136220	YP_003586896.1	ZPR_4398	Zunongwangia_profunda_SM_A87_uid48073	Bacteria	Aspartate protease	TM	411	71-151	Asp_protease_2	49-154~336-404	50630~50156
326797523	YP_004315342.1	Sph21_0079	Sphingobacterium_21_uid64755	Bacteria	Aspartate protease	SP	397	46-140~194-282~323-377	Asp_protease_2~Asp_protease_2~PDZ	51-176~194-292~312-393	50630~50630~50156
284040443	YP_003390373.1	Slin_5609	Spirosoma_linguale_DSM_74_uid43413	Bacteria	Aspartate protease	SP	421	56-155~211-281~348-409	Asp_protease_2~Asp_protease_2~PDZ_2	48-129~336-419	50630~50156
256419748	YP_003120401.1	Cpin_0702	Chitinophaga_pinensis_DSM_2588_uid59113	Bacteria	Aspartate protease	Cyt	393	50-135~192-266~323-381	Asp_protease_2~Asp_protease_2~PDZ_2	39-140~192-291~305-388	50630~50630~50156
343083988	YP_004773283.1	Cycma_1281	Cyclobacterium_marinum_DSM_745_uid71485	Bacteria	Aspartate protease	SP	419	50-149~205-282	Asp_protease_2~Asp_protease_2	40-129~324-400	50630~50156
194367582	YP_002030192.1	Smal_3810	Stenotrophomonas_maltophilia_R551_3_uid58657	Bacteria	Aspartate protease	SP	625	269-361~406-488~539-612	Asp_protease_2~Asp_protease_2~PDZ_2	263-338~530-618	50630~50156
108759066	YP_634407.1	MXAN_6280	Myxococcus_xanthus_DK_1622_uid58003	Bacteria	Aspartate protease	SP	609	262-347~399-490~538-602	Asp_protease_2~Asp_protease_2~PDZ_2	254-344~539-602	50630~50156
338532672	YP_004666006.1	LILAB_15115	Myxococcus_fulvus_HW_1_uid68443	Bacteria	Aspartate protease	SP	609	262-352~399-490	Asp_protease_2~Asp_protease_2	253-358~537-601	50630~50156
126452071	YP_001065626.1	BURPS1106A_1353	Burkholderia_pseudomallei_1106a_uid58515	Bacteria	Aspartate protease	Cyt	483	139-246	Asp_protease_2	134-252~283-383~431-481	50630~50630~50156
319900590	YP_004160318.1	Bache_0709	Bacteroides_helcogenes_P_36_108_uid62135	Bacteria	Aspartate protease	SP	403	52-144	Asp_protease_2	47-154~324-366	50630~50156
126441022	YP_001058390.1	BURPS668_1347	Burkholderia_pseudomallei_668_uid58389	Bacteria	Aspartate protease	Cyt	443	99-206	Asp_protease_2	94-212~243-343~391-441	50630~50630~50156
253702233	YP_003023422.1	GM21_3643	Geobacter_M21_uid59037	Bacteria	Aspartate protease	SP	413	61-152~317-379	Asp_protease_2~PDZ	58-161~310-384	50630~50156
90022567	YP_528394.1	Sde_2925	Saccharophagus_degradans_2_40_uid57921	Bacteria	Aspartate protease	SP	420	59-157	Asp_protease_2	49-140~64-329~296-307~340-384	50630~50630~50156~50156
162147170	YP_001601631.1	GDI_1375	Gluconacetobacter_diazotrophicus_PAl_5_uid61587	Bacteria	Aspartate protease	SP	641	291-379	Asp_protease_2	281-384~544-637	50630~50156
260063618	YP_003196698.1	RB2501_02390	Robiginitalea_biformata_HTCC2501_uid58285	Bacteria	Aspartate protease	SP	449	50-148~205-292~368-432	Asp_protease_2~Asp_protease_2~PDZ	43-150~370-444	50630~50156
251788895	YP_003003616.1	Dd1591_1274	Dickeya_zeae_Ech1591_uid59297	Bacteria	Aspartate protease	SP	403	55-162	Asp_protease_2	47-170~197-301~350-401	50630~50630~50156
313204542	YP_004043199.1	Palpr_2077	Paludibacter_propionicigenes_WB4_uid60725	Bacteria	Aspartate protease	SP	404	40-139~194-282	Asp_protease_2~Asp_protease_2	33-143~194-293~317-395	50630~50630~50156
294010531	YP_003543991.1	SJA_C1-05450	Sphingobium_japonicum_UT26S_uid47077	Bacteria	Aspartate protease	SP	400	57-149~195-272~329-387	Asp_protease_2~Asp_protease_2~PDZ_2	51-159~317-391	50630~50156
255037618	YP_003088239.1	Dfer_3870	Dyadobacter_fermentans_DSM_18053_uid59049	Bacteria	Aspartate protease	SP	422	60-156~210-303~337-405	Asp_protease_2~Asp_protease_2~PDZ	53-136~338-420	50630~50156
255529917	YP_003090289.1	Phep_0001	Pedobacter_heparinus_DSM_2366_uid59111	Bacteria	Aspartate protease	SP	417	57-156~209-299~333-395	Asp_protease_2~Asp_protease_2~PDZ	330-411	50156
312130261	YP_003997601.1	Lbys_1537	Leadbetterella_byssophila_DSM_17132_uid60161	Bacteria	Aspartate protease	Cyt	399	184-278~326-393	Asp_protease_2~PDZ_2	42-160~315-395	50630~50156
344209247	YP_004794388.1	BurJV3_3850	Stenotrophomonas_maltophilia_JV3_uid72473	Bacteria	Aspartate protease	SP	625	269-361~406-479~540-612	Asp_protease_2~Asp_protease_2~PDZ_2	263-338~398-480~530-616	50630~50630~50156
320101790	YP_004177381.1	Isop_0235	Isosphaera_pallida_ATCC_43644_uid62207	Bacteria	Aspartate protease	SP	294	60-153~215-288	Asp_protease_2~PDZ_2	206-290	50156
374309721	YP_005056151.1	AciX8_0772	Granulicella_mallensis_MP5ACTX8_uid49957	Bacteria	Aspartate protease	Cyt	361	16-90~151-245~290-357	Asp_protease_2~Asp_protease_2~PDZ_2	15-90~266-358	50630~50156
83720079	YP_443392.1	BTH_I2880	Burkholderia_thailandensis_E264_uid58081	Bacteria	Aspartate protease	Cyt	360	16-123	Asp_protease_2	10-129~160-261~308-358	50630~50630~50156
53718889	YP_107875.1	BPSL1254	Burkholderia_pseudomallei_K96243_uid57733	Bacteria	Aspartate protease	Cyt	358	14-121	Asp_protease_2	9-127~158-258~306-356	50630~50630~50156
339634002	YP_004725643.1	WKK_00440	Weissella_koreensis_KACC_15510_uid68837	Bacteria	ATP-dependent lon protease	Cyt	204	2-39~84-147	PDZ_2~Lon_C	2-69~77-194	50156~54211
227816699	YP_002816708.1	BAMEG_4177	Bacillus_anthracis_CDC_684_uid59303	Bacteria	ATP-dependent lon protease	Cyt	285	73-138~178-277	PDZ_2~Lon_C	73-159~174-279	50156~54211
251796102	YP_003010833.1	Pjdr2_2090	Paenibacillus_JDR_2_uid59021	Bacteria	ATP-dependent lon protease	TMSP	459	251-318~362-451	PDZ_2~Lon_C	253-338~343-453	50156~54211
308177915	YP_003917321.1	AARI_21300	Arthrobacter_arilaitensis_Re117_uid53509	Bacteria	ATP-dependent lon protease	TM	371	262-349	Lon_C	175-263~247-355	50156~54211
28493595	NP_787756.1	TWT628	Tropheryma_whipplei_Twist_uid57705	Bacteria	ATP-dependent lon protease	TM	358	251-324	Lon_C	157-250~235-343	50156~54211
146321535	YP_001201246.1	SSU98_1688	Streptococcus_suis_98HAH33_uid58665	Bacteria	ATP-dependent lon protease	TM	361	144-207~244-326	PDZ_2~Lon_C	169-355	54211
28572790	NP_789570.1	TW645	Tropheryma_whipplei_TW08_27_uid57961	Bacteria	ATP-dependent lon protease	SP	344	237-310	Lon_C	143-236~221-329	50156~54211
162447678	YP_001620810.1	ACL_0820	Acholeplasma_laidlawii_PG_8A_uid58901	Bacteria	ATP-dependent lon protease	Cyt	305	206-298	Lon_C	129-175~191-299	50156~54211
119960634	YP_948446.1	AAur_2733	Arthrobacter_aurescens_TC1_uid58109	Bacteria	ATP-dependent lon protease	TM	401	202-234~291-378	PDZ~Lon_C	190-249~228-382	50156~54211
296130300	YP_003637550.1	Cfla_2463	Cellulomonas_flavigena_DSM_20109_uid48821	Bacteria	ATP-dependent lon protease	TM	441	233-297~331-415	PDZ_2~Lon_C	231-333~312-423	50156~54211
269796030	YP_003315485.1	Sked_27490	Sanguibacter_keddieii_DSM_10542_uid40845	Bacteria	ATP-dependent lon protease	TM	395	186-252~288-375	PDZ_2~Lon_C	188-289~273-379	50156~54211
163839989	YP_001624394.1	RSal33209_1242	Renibacterium_salmoninarum_ATCC_33209_uid58899	Bacteria	ATP-dependent lon protease	TM	406	190-262~296-381	PDZ_2~Lon_C	188-264~243-388	50156~54211
116671296	YP_832229.1	Arth_2750	Arthrobacter_FB24_uid58141	Bacteria	ATP-dependent lon protease	TM	387	277-364	Lon_C	170-245~220-369	50156~54211
336320104	YP_004600072.1	Celgi_0985	_Cellvibrio__gilvus_ATCC_13127_uid68143	Bacteria	ATP-dependent lon protease	TM	393	187-249~275-367	PDZ_2~Lon_C	183-285~258-376	50156~54211
295130843	YP_003581506.1	HMPREF0675_4349	Propionibacterium_acnes_SK137_uid48071	Bacteria	ATP-dependent lon protease	TM	392	187-251~288-373	PDZ_2~Lon_C	188-275~267-378	50156~54211
50842790	YP_056017.1	PPA1310	Propionibacterium_acnes_KPA171202_uid58101	Bacteria	ATP-dependent lon protease	TM	392	187-251~288-373	PDZ_2~Lon_C	188-275~267-378	50156~54211
283457712	YP_003362299.1	RMDY18_06470	Rothia_mucilaginosa_uid43093	Bacteria	ATP-dependent lon protease	TM	407	150-239~274-356	PDZ_2~Lon_C	174-275~254-389	50156~54211
334336365	YP_004541517.1	Isova_0837	Isoptericola_variabilis_225_uid67501	Bacteria	ATP-dependent lon protease	TM	380	176-240~273-359	PDZ_2~Lon_C	173-274~257-364	50156~54211
311111757	YP_003982979.1	HMPREF0733_10087	Rothia_dentocariosa_ATCC_17931_uid49331	Bacteria	ATP-dependent lon protease	TM	397	154-229~264-348	PDZ_2~Lon_C	157-230~208-381	50156~54211
323359574	YP_004225970.1	MTES_3126	Microbacterium_testaceum_StLB037_uid62789	Bacteria	ATP-dependent lon protease	TM	379	162-215~264-354	PDZ~Lon_C	161-264~243-356	50156~54211
256375084	YP_003098744.1	Amir_0939	Actinosynnema_mirum_DSM_43827_uid58951	Bacteria	ATP-dependent lon protease	TM	386	181-248~282-371	PDZ_2~Lon_C	28-37~180-283~269-374	101447~50156~54211
184200515	YP_001854722.1	KRH_08690	Kocuria_rhizophila_DC2201_uid59099	Bacteria	ATP-dependent lon protease	TM	373	264-349	Lon_C	165-265~245-355	50156~54211
325963962	YP_004241868.1	Asphe3_26120	Arthrobacter_phenanthrenivorans_Sphe3_uid63629	Bacteria	ATP-dependent lon protease	TM	365	255-342	Lon_C	159-256~230-346	50156~54211
331699340	YP_004335579.1	Psed_5598	Pseudonocardia_dioxanivorans_CB1190_uid65087	Bacteria	ATP-dependent lon protease	SP	355	164-216~250-339	PDZ_2~Lon_C	150-233~241-341	50156~54211
117927684	YP_872235.1	Acel_0475	Acidothermus_cellulolyticus_11B_uid58501	Bacteria	ATP-dependent lon protease	TM	394	185-248~287-376	PDZ_2~Lon_C	185-288~272-379	50156~54211
257054824	YP_003132656.1	Svir_07640	Saccharomonospora_viridis_DSM_43017_uid59055	Bacteria	ATP-dependent lon protease	TM	381	175-236~275-362	PDZ_2~Lon_C	172-276~263-366	50156~54211
317125662	YP_004099774.1	Intca_2541	Intrasporangium_calvum_DSM_43043_uid61729	Bacteria	ATP-dependent lon protease	TM	381	174-240~274-363	PDZ_2~Lon_C	173-240~239-366	50156~54211
257068327	YP_003154582.1	Bfae_11460	Brachybacterium_faecium_DSM_4810_uid58649	Bacteria	ATP-dependent lon protease	TM	383	170-236~270-360	PDZ_2~Lon_C	173-271~250-361	50156~54211
152965159	YP_001360943.1	Krad_1191	Kineococcus_radiotolerans_SRS30216_uid58067	Bacteria	ATP-dependent lon protease	TM	376	158-230~265-346	PDZ_2~Lon_C	169-266~244-356	50156~54211
296394539	YP_003659423.1	Srot_2139	Segniliparus_rotundus_DSM_44985_uid49049	Bacteria	ATP-dependent lon protease	TM	364	158-217~248-342	PDZ_2~Lon_C	158-247~242-352	50156~54211
310830917	YP_003966018.1	PPSC2_p0561	Paenibacillus_polymyxa_SC2_uid59583	Bacteria	ATP-dependent lon protease	TM	344	156-205~247-339	PDZ_2~Lon_C	158-205~242-340	50156~54211
298345212	YP_003717899.1	HMPREF0573_10086	Mobiluncus_curtisii_ATCC_43063_uid49695	Bacteria	ATP-dependent lon protease	TM	405	292-378	Lon_C	186-278~276-385	50156~54211
237786037	YP_002906742.1	ckrop_1469	Corynebacterium_kroppenstedtii_DSM_44385_uid59411	Bacteria	ATP-dependent lon protease	SP	347	149-206~241-308	PDZ_2~Lon_C	156-242~237-333	50156~54211
340795098	YP_004760561.1	CVAR_2138	Corynebacterium_variabile_DSM_44702_uid62003	Bacteria	ATP-dependent lon protease	TM	384	167-231~279-348	PDZ_2~Lon_C	167-279~275-371	50156~54211
332799404	YP_004460903.1	TepRe1_1450	Tepidanaerobacter_Re1_uid66873	Bacteria	ATP-dependent lon protease	TM	356	152-217~259-351	PDZ_2~Lon_C	153-246~253-352	50156~54211
50954635	YP_061923.1	Lxx09290	Leifsonia_xyli_CTCB07_uid57759	Bacteria	ATP-dependent lon protease	TM	387	177-243~276-368	PDZ_2~Lon_C	176-277~261-369	50156~54211
256825713	YP_003149673.1	Ksed_19080	Kytococcus_sedentarius_DSM_20547_uid59071	Bacteria	ATP-dependent lon protease	TM	374	155-227~243-338	PDZ_2~Lon_C	161-260~234-352	50156~54211
25027355	NP_737409.1	CE0799	Corynebacterium_efficiens_YS_314_uid62905	Bacteria	ATP-dependent lon protease	SP	353	148-213~248-316	PDZ_2~Lon_C	147-249~234-340	50156~54211
300783170	YP_003763461.1	AMED_1244	Amycolatopsis_mediterranei_U32_uid50565	Bacteria	ATP-dependent lon protease	TM	368	168-223~264-355	PDZ_2~Lon_C	163-265~253-356	50156~54211
120402812	YP_952641.1	Mvan_1813	Mycobacterium_vanbaalenii_PYR_1_uid58463	Bacteria	ATP-dependent lon protease	TM	359	154-212~255-340	PDZ_2~Lon_C	152-256~251-347	50156~54211
226365857	YP_002783640.1	ROP_64480	Rhodococcus_opacus_B4_uid13791	Bacteria	ATP-dependent lon protease	TM	351	146-211~247-333	PDZ_2~Lon_C	146-248~232-339	50156~54211
111023350	YP_706322.1	RHA1_ro06387	Rhodococcus_jostii_RHA1_uid58325	Bacteria	ATP-dependent lon protease	TM	351	147-211~247-333	PDZ_2~Lon_C	146-248~231-339	50156~54211
256397029	YP_003118593.1	Caci_7929	Catenulispora_acidiphila_DSM_44928_uid59077	Bacteria	ATP-dependent lon protease	SP	356	147-213~251-341	PDZ_2~Lon_C	147-221~199-343	50156~54211
332669693	YP_004452701.1	Celf_1179	Cellulomonas_fimi_ATCC_484_uid66779	Bacteria	ATP-dependent lon protease	TM	376	160-223~258-343	PDZ_2~Lon_C	157-258~238-349	50156~54211
148272383	YP_001221944.1	CMM_1203	Clavibacter_michiganensis_NCPPB_382_uid61625	Bacteria	ATP-dependent lon protease	TM	363	157-223~256-346	PDZ_2~Lon_C	156-257~240-348	50156~54211
310641496	YP_003946254.1	PPSC2_c2041	Paenibacillus_polymyxa_SC2_uid59583	Bacteria	ATP-dependent lon protease	TM	342	146-194~237-333	PDZ_2~Lon_C	144-202~225-335	50156~54211
145294946	YP_001137767.1	cgR_0892	Corynebacterium_glutamicum_R_uid58897	Bacteria	ATP-dependent lon protease	SP	350	145-210~245-332	PDZ_2~Lon_C	143-246~241-337	50156~54211
62389672	YP_225074.1	cg0893	Corynebacterium_glutamicum_ATCC_13032_uid61611	Bacteria	ATP-dependent lon protease	SP	350	145-210~245-332	PDZ_2~Lon_C	143-246~241-337	50156~54211
337281528	YP_004620999.1	HMPREF0833_10040	Streptococcus_parasanguinis_ATCC_15912_uid49313	Bacteria	ATP-dependent lon protease	TM	360	142-209~247-352	PDZ_2~Lon_C	172-357	54211
336326245	YP_004606211.1	CRES_1695	Corynebacterium_resistens_DSM_45100_uid50555	Bacteria	ATP-dependent lon protease	TM	369	150-216~258-352	PDZ_2~Lon_C	150-259~250-354	50156~54211
336063787	YP_004558646.1	SGPB_0440	Streptococcus_pasteurianus_ATCC_43144_uid68019	Bacteria	ATP-dependent lon protease	TM	361	144-208~246-324	PDZ_2~Lon_C	125-207~193-358	50156~54211
220913217	YP_002488526.1	Achl_2472	Arthrobacter_chlorophenolicus_A6_uid58969	Bacteria	ATP-dependent lon protease	SP	342	231-316	Lon_C	135-232~208-322	50156~54211
325977673	YP_004287389.1	SGGBAA2069_c04730	Streptococcus_gallolyticus_ATCC_BAA_2069_uid63617	Bacteria	ATP-dependent lon protease	TM	361	144-208~246-324	PDZ_2~Lon_C	125-207~194-358	50156~54211
288904752	YP_003429973.1	GALLO_0539	Streptococcus_gallolyticus_UCN34_uid46061	Bacteria	ATP-dependent lon protease	TM	361	144-208~246-323	PDZ_2~Lon_C	125-207~194-358	50156~54211
170782254	YP_001710587.1	CMS_1888	Clavibacter_michiganensis_sepedonicus_uid61577	Bacteria	ATP-dependent lon protease	TM	363	157-223~256-346	PDZ_2~Lon_C	156-257~240-348	50156~54211
116629811	YP_814983.1	LGAS_1176	Lactobacillus_gasseri_ATCC_33323_uid57687	Bacteria	ATP-dependent lon protease	SP	336	128-191~229-331	PDZ_2~Lon_C	129-215~218-334	50156~54211
308068610	YP_003870215.1	PPE_01841	Paenibacillus_polymyxa_E681_uid53477	Bacteria	ATP-dependent lon protease	TM	343	144-198~236-334	PDZ_2~Lon_C	142-203~225-336	50156~54211
268319677	YP_003293333.1	FI9785_1205	Lactobacillus_johnsonii_FI9785_uid41735	Bacteria	ATP-dependent lon protease	SP	336	128-191~229-331	PDZ_2~Lon_C	129-216~226-334	50156~54211
42518926	NP_964856.1	LJ1000	Lactobacillus_johnsonii_NCC_533_uid58029	Bacteria	ATP-dependent lon protease	SP	336	128-191~229-331	PDZ_2~Lon_C	129-216~226-334	50156~54211
116628336	YP_820955.1	STER_1612	Streptococcus_thermophilus_LMD_9_uid58327	Bacteria	ATP-dependent lon protease	TM	358	142-205~244-309	PDZ_2~Lon_C	168-354	54211
55821623	YP_140065.1	stu1647	Streptococcus_thermophilus_LMG_18311_uid58219	Bacteria	ATP-dependent lon protease	TM	358	142-205~244-309	PDZ_2~Lon_C	168-354	54211
55823551	YP_141992.1	str1647	Streptococcus_thermophilus_CNRZ1066_uid58221	Bacteria	ATP-dependent lon protease	TM	358	142-205~244-309	PDZ_2~Lon_C	168-354	54211
125719076	YP_001036209.1	SSA_2298	Streptococcus_sanguinis_SK36_uid58381	Bacteria	ATP-dependent lon protease	TM	344	127-185~230-302	PDZ_2~Lon_C	127-190~227-340	50156~54211
172040190	YP_001799904.1	cur_0510	Corynebacterium_urealyticum_DSM_7109_uid61639	Bacteria	ATP-dependent lon protease	SP	358	148-213~253-322	PDZ_2~Lon_C	149-254~247-345	50156~54211
226313223	YP_002773117.1	BBR47_36360	Brevibacillus_brevis_NBRC_100599_uid59175	Bacteria	ATP-dependent lon protease	TM	355	136-209~244-345	PDZ_2~Lon_C	142-224~240-347	50156~54211
284033192	YP_003383123.1	Kfla_5311	Kribbella_flavida_DSM_17836_uid43465	Bacteria	ATP-dependent lon protease	SP	345	140-203~238-305	PDZ_2~Lon_C	140-225~198-330	50156~54211
51892579	YP_075270.1	STH1441	Symbiobacterium_thermophilum_IAM_14863_uid58165	Bacteria	ATP-dependent lon protease	SP	345	139-204~230-335	PDZ_2~Lon_C	139-225~227-337	50156~54211
336118792	YP_004573564.1	MLP_31470	Microlunatus_phosphovorus_NM_1_uid68055	Bacteria	ATP-dependent lon protease	SP	350	141-204~242-330	PDZ_2~Lon_C	142-234~237-333	50156~54211
22536635	NP_687486.1	SAG0455	Streptococcus_agalactiae_2603V_R_uid57943	Bacteria	ATP-dependent lon protease	TM	357	140-203~242-307	PDZ_2~Lon_C	167-353	54211
76787581	YP_329188.1	SAK_0556	Streptococcus_agalactiae_A909_uid57935	Bacteria	ATP-dependent lon protease	TM	357	140-203~239-307	PDZ_2~Lon_C	167-353	54211
25010572	NP_734967.1	gbs0502	Streptococcus_agalactiae_NEM316_uid61585	Bacteria	ATP-dependent lon protease	TM	357	140-203~240-307	PDZ_2~Lon_C	167-353	54211
337290220	YP_004629241.1	CULC22_00606	Corynebacterium_ulcerans_BR_AD22_uid68291	Bacteria	ATP-dependent lon protease	SP	351	146-210~245-336	PDZ_2~Lon_C	146-246~241-337	50156~54211
68536692	YP_251397.1	jk1605	Corynebacterium_jeikeium_K411_uid58399	Bacteria	ATP-dependent lon protease	SP	359	152-213~253-344	PDZ_2~Lon_C	152-253~243-346	50156~54211
258651825	YP_003200981.1	Namu_1597	Nakamurella_multipartita_DSM_44233_uid59221	Bacteria	ATP-dependent lon protease	SP	353	148-214~249-326	PDZ_2~Lon_C	137-216~194-341	50156~54211
312140606	YP_004007942.1	REQ_32640	Rhodococcus_equi_103S_uid60171	Bacteria	ATP-dependent lon protease	SP	348	140-205~244-312	PDZ_2~Lon_C	139-245~240-336	50156~54211
191638322	YP_001987488.1	LCABL_15490	Lactobacillus_casei_BL23_uid59237	Bacteria	ATP-dependent lon protease	TM	360	136-202~241-350	PDZ_2~Lon_C	132-202~185-352	50156~54211
302391772	YP_003827592.1	Acear_0999	Acetohalobium_arabaticum_DSM_5501_uid51423	Bacteria	ATP-dependent lon protease	SP	338	137-204~232-320	PDZ_2~Lon_C	137-221~225-334	50156~54211
220931861	YP_002508769.1	Hore_10180	Halothermothrix_orenii_H_168_uid58585	Bacteria	ATP-dependent lon protease	TM	337	129-204~243-332	PDZ_2~Lon_C	137-223~231-334	50156~54211
384513846	YP_005708939.1	OG1RF_11882	Enterococcus_faecalis_OG1RF_uid54927	Bacteria	ATP-dependent lon protease	TM	356	139-202~232-323	PDZ_2~Lon_C	169-352	54211
261408044	YP_003244285.1	GYMC10_4252	Paenibacillus_Y412MC10_uid41127	Bacteria	ATP-dependent lon protease	TM	346	135-201~243-337	PDZ_2~Lon_C	135-223~226-339	50156~54211
333921394	YP_004494975.1	AS9A_3737	Amycolicicoccus_subflavus_DQS3_9A1_uid67253	Bacteria	ATP-dependent lon protease	SP	340	136-199~236-325	PDZ_2~Lon_C	136-237~230-328	50156~54211
229821370	YP_002882896.1	Bcav_2889	Beutenbergia_cavernae_DSM_12333_uid59047	Bacteria	ATP-dependent lon protease	TM	373	266-351	Lon_C	163-267~246-357	50156~54211
227832534	YP_002834241.1	cauri_0706	Corynebacterium_aurimucosum_ATCC_700975_uid59409	Bacteria	ATP-dependent lon protease	TM	358	151-217~252-339	PDZ_2~Lon_C	151-253~237-344	50156~54211
118472005	YP_886324.1	MSMEG_1958	Mycobacterium_smegmatis_MC2_155_uid57701	Bacteria	ATP-dependent lon protease	SP	345	140-197~241-329	PDZ_2~Lon_C	138-242~227-333	50156~54211
118479145	YP_896296.1	BALH_3555	Bacillus_thuringiensis_Al_Hakam_uid58795	Bacteria	ATP-dependent lon protease	TM	348	136-201~241-340	PDZ_2~Lon_C	136-221~237-342	50156~54211
295692719	YP_003601329.1	LCRIS_00857	Lactobacillus_crispatus_ST1_uid48359	Bacteria	ATP-dependent lon protease	SP	347	136-199~238-341	PDZ_2~Lon_C	137-222~234-343	50156~54211
337750099	YP_004644261.1	KNP414_05867	Paenibacillus_mucilaginosus_KNP414_uid68311	Bacteria	ATP-dependent lon protease	TM	361	127-202~247-349	PDZ_2~Lon_C	136-208~243-352	50156~54211
159039639	YP_001538892.1	Sare_4111	Salinispora_arenicola_CNS_205_uid58659	Bacteria	ATP-dependent lon protease	SP	337	135-199~233-320	PDZ_2~Lon_C	133-234~220-325	50156~54211
262203367	YP_003274575.1	Gbro_3489	Gordonia_bronchialis_DSM_43247_uid41403	Bacteria	ATP-dependent lon protease	SP	355	148-214~251-320	PDZ_2~Lon_C	147-227~234-343	50156~54211
269127928	YP_003301298.1	Tcur_3727	Thermomonospora_curvata_DSM_43183_uid41885	Bacteria	ATP-dependent lon protease	SP	350	140-207~242-332	PDZ_2~Lon_C	131-207~199-334	50156~54211
288553182	YP_003425117.1	BpOF4_00780	Bacillus_pseudofirmus_OF4_uid45847	Bacteria	ATP-dependent lon protease	TM	346	134-198~240-341	PDZ_2~Lon_C	134-205~224-343	50156~54211
116334000	YP_795527.1	LVIS_1398	Lactobacillus_brevis_ATCC_367_uid57989	Bacteria	ATP-dependent lon protease	TM	349	133-200~234-298	PDZ_2~Lon_C	159-345	54211
161507340	YP_001577294.1	lhv_0887	Lactobacillus_helveticus_DPC_4571_uid58761	Bacteria	ATP-dependent lon protease	TM	344	133-197~235-338	PDZ_2~Lon_C	134-219~231-340	50156~54211
315038078	YP_004031646.1	LA2_04390	Lactobacillus_amylovorus_GRL_1112_uid61179	Bacteria	ATP-dependent lon protease	TM	344	133-196~235-338	PDZ_2~Lon_C	134-218~231-340	50156~54211
325956532	YP_004291944.1	LAC30SC_04200	Lactobacillus_acidophilus_30SC_uid63605	Bacteria	ATP-dependent lon protease	TM	344	133-196~235-338	PDZ_2~Lon_C	134-218~231-340	50156~54211
312143891	YP_003995337.1	Halsa_1558	Halanaerobium_hydrogeniformans_uid60191	Bacteria	ATP-dependent lon protease	TM	336	131-200~239-329	PDZ_2~Lon_C	133-211~227-330	50156~54211
58337144	YP_193729.1	LBA0837	Lactobacillus_acidophilus_NCFM_uid57685	Bacteria	ATP-dependent lon protease	TM	346	133-196~235-338	PDZ_2~Lon_C	134-219~231-340	50156~54211
295696056	YP_003589294.1	Btus_1437	Kyrpidia_tusciae_DSM_2912_uid48361	Bacteria	ATP-dependent lon protease	TM	354	124-199~240-339	PDZ_2~Lon_C	132-224~231-342	50156~54211
291301840	YP_003513118.1	Snas_4378	Stackebrandtia_nassauensis_DSM_44728_uid46663	Bacteria	ATP-dependent lon protease	SP	355	143-212~248-340	PDZ_2~Lon_C	145-224~238-341	50156~54211
188585978	YP_001917523.1	Nther_1352	Natranaerobius_thermophilus_JW_NM_WN_LF_uid59001	Bacteria	ATP-dependent lon protease	SP	332	132-198~238-329	PDZ_2~Lon_C	132-224~193-329	50156~54211
297583931	YP_003699711.1	Bsel_1636	Bacillus_selenitireducens_MLS10_uid49513	Bacteria	ATP-dependent lon protease	TM	350	133-198~241-341	PDZ_2~Lon_C	133-205~238-344	50156~54211
302389609	YP_003825430.1	Toce_1045	Thermosediminibacter_oceani_DSM_16646_uid51421	Bacteria	ATP-dependent lon protease	TM	334	133-199~237-329	PDZ_2~Lon_C	132-223~222-331	50156~54211
336054322	YP_004562609.1	WANG_0812	Lactobacillus_kefiranofaciens_ZW3_uid67985	Bacteria	ATP-dependent lon protease	TM	347	132-195~234-337	PDZ_2~Lon_C	133-219~229-339	50156~54211
330833300	YP_004402125.1	SSUST3_1522	Streptococcus_suis_ST3_uid66327	Bacteria	ATP-dependent lon protease	TM	349	132-195~232-314	PDZ_2~Lon_C	157-343	54211
253752362	YP_003025503.1	SSUSC84_1516	Streptococcus_suis_SC84_uid59323	Bacteria	ATP-dependent lon protease	TM	349	132-195~232-314	PDZ_2~Lon_C	157-343	54211
253754188	YP_003027329.1	SSU1490	Streptococcus_suis_P1_7_uid32235	Bacteria	ATP-dependent lon protease	TM	349	132-195~232-314	PDZ_2~Lon_C	157-343	54211
253756122	YP_003029262.1	SSUBM407_1564	Streptococcus_suis_BM407_uid59321	Bacteria	ATP-dependent lon protease	TM	349	132-195~232-314	PDZ_2~Lon_C	157-343	54211
116513107	YP_812014.1	LACR_2463	Lactococcus_lactis_cremoris_SK11_uid57983	Bacteria	ATP-dependent lon protease	TM	343	134-197~229-339	PDZ_2~Lon_C	107-194~168-341	50156~54211
125625199	YP_001033682.1	llmg_2442	Lactococcus_lactis_cremoris_MG1363_uid58837	Bacteria	ATP-dependent lon protease	TM	343	134-197~229-339	PDZ_2~Lon_C	107-194~169-341	50156~54211
297626194	YP_003687957.1	PFREUD_09940	Propionibacterium_freudenreichii_shermanii_CIRM_BIA1_uid49535	Bacteria	ATP-dependent lon protease	SP	347	138-205~241-331	PDZ_2~Lon_C	139-205~186-332	50156~54211
296270912	YP_003653544.1	Tbis_2953	Thermobispora_bispora_DSM_43833_uid48999	Bacteria	ATP-dependent lon protease	SP	348	139-205~239-329	PDZ_2~Lon_C	140-205~198-332	50156~54211
338204242	YP_004650387.1	HMPREF0538_21889	Lactobacillus_reuteri_SD2112_uid55357	Bacteria	ATP-dependent lon protease	TM	350	133-197~222-298	PDZ_2~Lon_C	134-221~213-346	50156~54211
148543874	YP_001271244.1	Lreu_0642	Lactobacillus_reuteri_DSM_20016_uid58471	Bacteria	ATP-dependent lon protease	TM	350	133-197~219-298	PDZ_2~Lon_C	134-221~213-346	50156~54211
184153274	YP_001841615.1	LAR_0619	Lactobacillus_reuteri_JCM_1112_uid58875	Bacteria	ATP-dependent lon protease	TM	350	133-197~219-298	PDZ_2~Lon_C	134-221~213-346	50156~54211
317129317	YP_004095599.1	Bcell_2611	Bacillus_cellulosilyticus_DSM_2522_uid43329	Bacteria	ATP-dependent lon protease	TM	347	132-200~239-341	PDZ_2~Lon_C	132-205~236-343	50156~54211
29376944	NP_816098.1	EF2450	Enterococcus_faecalis_V583_uid57669	Bacteria	ATP-dependent lon protease	TM	350	133-196~226-317	PDZ_2~Lon_C	163-346	54211
333905397	YP_004479268.1	STP_1148	Streptococcus_parauberis_KCTC_11537_uid67355	Bacteria	ATP-dependent lon protease	TM	345	131-195~231-339	PDZ_2~Lon_C	164-343	54211
290580977	YP_003485369.1	SmuNN2025_1451	Streptococcus_mutans_NN2025_uid46353	Bacteria	ATP-dependent lon protease	TM	346	131-195~233-314	PDZ_2~Lon_C	161-343	54211
24379001	NP_720956.1	SMU_518	Streptococcus_mutans_UA159_uid57947	Bacteria	ATP-dependent lon protease	TM	346	131-195~233-314	PDZ_2~Lon_C	161-343	54211
222153440	YP_002562617.1	SUB1313	Streptococcus_uberis_0140J_uid57959	Bacteria	ATP-dependent lon protease	TM	347	131-193~232-299	PDZ_2~Lon_C	159-343	54211
72160943	YP_288600.1	Tfu_0539	Thermobifida_fusca_YX_uid57703	Bacteria	ATP-dependent lon protease	SP	347	139-205~240-331	PDZ_2~Lon_C	140-241~225-333	50156~54211
118617988	YP_906320.1	MUL_2506	Mycobacterium_ulcerans_Agy99_uid62939	Bacteria	ATP-dependent lon protease	SP	340	134-193~236-321	PDZ_2~Lon_C	131-194~181-328	50156~54211
183981393	YP_001849684.1	MMAR_1370	Mycobacterium_marinum_M_uid59423	Bacteria	ATP-dependent lon protease	SP	340	134-193~236-321	PDZ_2~Lon_C	131-194~181-328	50156~54211
333991546	YP_004524160.1	JDM601_2906	Mycobacterium_JDM601_uid67369	Bacteria	ATP-dependent lon protease	SP	339	135-192~236-310	PDZ_2~Lon_C	133-237~232-327	50156~54211
15827268	NP_301531.1	ML0643	Mycobacterium_leprae_TN_uid57697	Bacteria	ATP-dependent lon protease	SP	340	134-193~236-325	PDZ_2~Lon_C	134-195~181-328	50156~54211
221229746	YP_002503162.1	MLBr_00643	Mycobacterium_leprae_Br4923_uid59293	Bacteria	ATP-dependent lon protease	SP	340	134-193~236-325	PDZ_2~Lon_C	134-195~181-328	50156~54211
296140728	YP_003647971.1	Tpau_3039	Tsukamurella_paurometabola_DSM_20162_uid48829	Bacteria	ATP-dependent lon protease	SP	338	138-199~232-324	PDZ_2~Lon_C	134-220~219-326	50156~54211
311068024	YP_003972947.1	BATR1942_05310	Bacillus_atrophaeus_1942_uid59887	Bacteria	ATP-dependent lon protease	TM	343	128-197~234-333	PDZ_2~Lon_C	130-214~226-335	50156~54211
290957532	YP_003488714.1	SCAB_30521	Streptomyces_scabiei_87_22_uid46531	Bacteria	ATP-dependent lon protease	SP	365	140-193~255-332	PDZ_2~Lon_C	141-256~218-347	50156~54211
125717483	YP_001034616.1	SSA_0626	Streptococcus_sanguinis_SK36_uid58381	Bacteria	ATP-dependent lon protease	TM	347	131-194~232-299	PDZ_2~Lon_C	161-343	54211
157149964	YP_001449955.1	SGO_0652	Streptococcus_gordonii_Challis_substr__CH1_uid57667	Bacteria	ATP-dependent lon protease	TM	347	131-194~232-315	PDZ_2~Lon_C	115-187~162-343	50156~54211
184155083	YP_001843423.1	LAF_0607	Lactobacillus_fermentum_IFO_3956_uid58865	Bacteria	ATP-dependent lon protease	TM	349	129-196~211-298	PDZ_2~Lon_C	134-218~211-345	50156~54211
254556955	YP_003063372.1	JDM1_1788	Lactobacillus_plantarum_JDM1_uid59361	Bacteria	ATP-dependent lon protease	TM	348	132-196~201-297	PDZ_2~Lon_C	132-212~203-344	50156~54211
308180943	YP_003925071.1	LPST_C1761	Lactobacillus_plantarum_ST_III_uid53537	Bacteria	ATP-dependent lon protease	TM	348	132-196~201-297	PDZ_2~Lon_C	132-212~203-344	50156~54211
380032888	YP_004889879.1	lp_2132	Lactobacillus_plantarum_WCFS1_uid62911	Bacteria	ATP-dependent lon protease	TM	348	132-196~201-297	PDZ_2~Lon_C	132-212~203-344	50156~54211
357411302	YP_004923038.1	Sfla_2087	Streptomyces_flavogriseus_ATCC_33331_uid40839	Bacteria	ATP-dependent lon protease	SP	369	129-193~260-348	PDZ_2~Lon_C	139-261~241-352	50156~54211
195977715	YP_002122959.1	Sez_0577	Streptococcus_equi_zooepidemicus_MGCS10565_uid59263	Bacteria	ATP-dependent lon protease	SP	345	130-193~233-314	PDZ_2~Lon_C	157-343	54211
225868980	YP_002744928.1	SZO_14140	Streptococcus_equi_zooepidemicus_uid59261	Bacteria	ATP-dependent lon protease	SP	345	130-193~232-312	PDZ_2~Lon_C	157-343	54211
225870016	YP_002745963.1	SEQ_0606	Streptococcus_equi_4047_uid59259	Bacteria	ATP-dependent lon protease	SP	345	130-193~232-312	PDZ_2~Lon_C	157-343	54211
139473443	YP_001128159.1	SpyM50587	Streptococcus_pyogenes_Manfredo_uid57847	Bacteria	ATP-dependent lon protease	SP	345	130-192~233-311	PDZ_2~Lon_C	111-191~163-343	50156~54211
15675435	NP_269609.1	SPy_1536	Streptococcus_pyogenes_M1_GAS_uid57845	Bacteria	ATP-dependent lon protease	SP	345	130-192~233-311	PDZ_2~Lon_C	111-191~163-343	50156~54211
19746485	NP_607621.1	spyM18_1553	Streptococcus_pyogenes_MGAS8232_uid57871	Bacteria	ATP-dependent lon protease	SP	345	130-192~233-311	PDZ_2~Lon_C	111-191~163-343	50156~54211
209559699	YP_002286171.1	Spy49_1188c	Streptococcus_pyogenes_NZ131_uid59035	Bacteria	ATP-dependent lon protease	SP	345	130-192~233-311	PDZ_2~Lon_C	111-191~163-343	50156~54211
21910723	NP_664991.1	SpyM3_1187	Streptococcus_pyogenes_MGAS315_uid57911	Bacteria	ATP-dependent lon protease	SP	345	130-192~233-311	PDZ_2~Lon_C	111-191~163-343	50156~54211
28895587	NP_801937.1	SPs0675	Streptococcus_pyogenes_SSI_1_uid57895	Bacteria	ATP-dependent lon protease	SP	345	130-192~233-311	PDZ_2~Lon_C	111-191~163-343	50156~54211
50914633	YP_060605.1	M6_Spy1287	Streptococcus_pyogenes_MGAS10394_uid58105	Bacteria	ATP-dependent lon protease	SP	345	130-192~233-311	PDZ_2~Lon_C	111-191~163-343	50156~54211
71903866	YP_280669.1	M28_Spy1204	Streptococcus_pyogenes_MGAS6180_uid58335	Bacteria	ATP-dependent lon protease	SP	345	130-192~233-311	PDZ_2~Lon_C	111-191~163-343	50156~54211
71911079	YP_282629.1	M5005_Spy_1266	Streptococcus_pyogenes_MGAS5005_uid58337	Bacteria	ATP-dependent lon protease	SP	345	130-192~233-311	PDZ_2~Lon_C	111-191~163-343	50156~54211
94988890	YP_596991.1	MGAS9429_Spy1260	Streptococcus_pyogenes_MGAS9429_uid58569	Bacteria	ATP-dependent lon protease	SP	345	130-192~233-311	PDZ_2~Lon_C	111-191~163-343	50156~54211
94990790	YP_598890.1	MGAS10270_Spy1281	Streptococcus_pyogenes_MGAS10270_uid58571	Bacteria	ATP-dependent lon protease	SP	345	130-192~233-311	PDZ_2~Lon_C	111-191~163-343	50156~54211
94992782	YP_600881.1	MGAS2096_Spy1285	Streptococcus_pyogenes_MGAS2096_uid58573	Bacteria	ATP-dependent lon protease	SP	345	130-192~233-311	PDZ_2~Lon_C	111-191~163-343	50156~54211
94994769	YP_602867.1	MGAS10750_Spy1373	Streptococcus_pyogenes_MGAS10750_uid58575	Bacteria	ATP-dependent lon protease	SP	345	131-192~233-311	PDZ_2~Lon_C	111-191~162-343	50156~54211
251782944	YP_002997247.1	SDEG_1538	Streptococcus_dysgalactiae_equisimilis_GGS_124_uid59103	Bacteria	ATP-dependent lon protease	TM	345	131-192~233-300	PDZ_2~Lon_C	163-343	54211
15674143	NP_268318.1	L20937	Lactococcus_lactis_Il1403_uid57671	Bacteria	ATP-dependent lon protease	TM	342	133-196~227-338	PDZ_2~Lon_C	160-340	54211
281492818	YP_003354798.1	LLKF_2407	Lactococcus_lactis_KF147_uid42831	Bacteria	ATP-dependent lon protease	TM	342	133-196~227-338	PDZ_2~Lon_C	160-340	54211
15615149	NP_243452.1	BH2586	Bacillus_halodurans_C_125_uid57791	Bacteria	ATP-dependent lon protease	TM	349	131-189~241-340	PDZ_2~Lon_C	131-217~237-342	50156~54211
121639076	YP_979300.1	BCG_3216c	Mycobacterium_bovis_BCG_Pasteur_1173P2_uid58781	Bacteria	ATP-dependent lon protease	SP	340	134-193~236-305	PDZ_2~Lon_C	133-237~224-328	50156~54211
148663050	YP_001284573.1	MRA_3228	Mycobacterium_tuberculosis_H37Ra_uid58853	Bacteria	ATP-dependent lon protease	SP	340	134-193~236-305	PDZ_2~Lon_C	133-237~224-328	50156~54211
148824387	YP_001289141.1	TBFG_13214	Mycobacterium_tuberculosis_F11_uid58417	Bacteria	ATP-dependent lon protease	SP	340	134-193~236-305	PDZ_2~Lon_C	133-237~224-328	50156~54211
15610330	NP_217710.1	Rv3194c	Mycobacterium_tuberculosis_H37Rv_uid57777	Bacteria	ATP-dependent lon protease	SP	340	134-193~236-305	PDZ_2~Lon_C	133-237~224-328	50156~54211
224991568	YP_002646257.1	JTY_3211	Mycobacterium_bovis_BCG_Tokyo_172_uid59281	Bacteria	ATP-dependent lon protease	SP	340	134-193~236-305	PDZ_2~Lon_C	133-237~224-328	50156~54211
253800227	YP_003033228.1	TBMG_03234	Mycobacterium_tuberculosis_KZN_1435_uid59069	Bacteria	ATP-dependent lon protease	SP	340	134-193~236-305	PDZ_2~Lon_C	133-237~224-328	50156~54211
31794368	NP_856861.1	Mb3216c	Mycobacterium_bovis_AF2122_97_uid57695	Bacteria	ATP-dependent lon protease	SP	340	134-193~236-305	PDZ_2~Lon_C	133-237~224-328	50156~54211
339633198	YP_004724840.1	MAF_31990	Mycobacterium_africanum_GM041182_uid68839	Bacteria	ATP-dependent lon protease	SP	340	134-193~236-305	PDZ_2~Lon_C	133-237~224-328	50156~54211
340628168	YP_004746620.1	MCAN_32071	Mycobacterium_canettii_CIPT_140010059_uid70731	Bacteria	ATP-dependent lon protease	SP	340	134-193~236-305	PDZ_2~Lon_C	133-237~224-328	50156~54211
226305716	YP_002765676.1	RER_22290	Rhodococcus_erythropolis_PR4_uid59019	Bacteria	ATP-dependent lon protease	SP	340	136-201~236-309	PDZ_2~Lon_C	134-210~195-328	50156~54211
21223571	NP_629350.1	SCO5202	Streptomyces_coelicolor_A3_2__uid57801	Bacteria	ATP-dependent lon protease	SP	364	139-194~255-344	PDZ_2~Lon_C	140-255~236-347	50156~54211
258539538	YP_003174037.1	LC705_01347	Lactobacillus_rhamnosus_Lc_705_uid59315	Bacteria	ATP-dependent lon protease	TM	353	130-199~231-341	PDZ_2~Lon_C	130-186~167-345	50156~54211
258508328	YP_003171079.1	LGG_01333	Lactobacillus_rhamnosus_GG_uid59313	Bacteria	ATP-dependent lon protease	TM	353	130-199~233-341	PDZ_2~Lon_C	117-198~170-345	50156~54211
169630580	YP_001704229.1	MAB_3499c	Mycobacterium_abscessus_ATCC_19977_uid61613	Bacteria	ATP-dependent lon protease	SP	340	135-193~236-304	PDZ_2~Lon_C	133-237~232-328	50156~54211
157692179	YP_001486641.1	BPUM_1398	Bacillus_pumilus_SAFR_032_uid59017	Bacteria	ATP-dependent lon protease	SP	342	129-196~232-333	PDZ_2~Lon_C	129-212~229-334	50156~54211
29829599	NP_824233.1	SAV_3057	Streptomyces_avermitilis_MA_4680_uid57739	Bacteria	ATP-dependent lon protease	SP	365	138-194~255-346	PDZ_2~Lon_C	140-256~236-347	50156~54211
336176987	YP_004582362.1	FsymDg_0935	Frankia_symbiont_of_Datisca_glomerata_uid46257	Bacteria	ATP-dependent lon protease	SP	346	136-195~240-328	PDZ_2~Lon_C	129-198~192-332	50156~54211
340399522	YP_004728547.1	SALIVB_1765	Streptococcus_salivarius_CCHSS3_uid70481	Bacteria	ATP-dependent lon protease	SP	345	129-192~231-296	PDZ_2~Lon_C	104-182~155-341	50156~54211
182436114	YP_001823833.1	SGR_2321	Streptomyces_griseus_NBRC_13350_uid58983	Bacteria	ATP-dependent lon protease	SP	371	138-194~262-351	PDZ_2~Lon_C	139-195~243-352	50156~54211
116516010	YP_817187.1	SPD_1765	Streptococcus_pneumoniae_D39_uid58581	Bacteria	ATP-dependent lon protease	TM	345	130-193~231-297	PDZ_2~Lon_C	159-341	54211
15901790	NP_346394.1	SP_1967	Streptococcus_pneumoniae_TIGR4_uid57857	Bacteria	ATP-dependent lon protease	TM	345	130-193~231-297	PDZ_2~Lon_C	159-341	54211
15903824	NP_359374.1	spr1782	Streptococcus_pneumoniae_R6_uid57859	Bacteria	ATP-dependent lon protease	TM	345	130-193~231-297	PDZ_2~Lon_C	159-341	54211
169833957	YP_001695322.1	SPH_2110	Streptococcus_pneumoniae_Hungary19A_6_uid59117	Bacteria	ATP-dependent lon protease	TM	345	130-193~231-297	PDZ_2~Lon_C	159-341	54211
182684902	YP_001836649.1	SPCG_1931	Streptococcus_pneumoniae_CGSP14_uid59181	Bacteria	ATP-dependent lon protease	TM	345	130-193~231-297	PDZ_2~Lon_C	159-341	54211
194397423	YP_002038550.1	SPG_1869	Streptococcus_pneumoniae_G54_uid59167	Bacteria	ATP-dependent lon protease	TM	345	130-193~231-297	PDZ_2~Lon_C	159-341	54211
221232693	YP_002511847.1	SPN23F_19880	Streptococcus_pneumoniae_ATCC_700669_uid59287	Bacteria	ATP-dependent lon protease	TM	345	130-193~231-297	PDZ_2~Lon_C	159-341	54211
225855459	YP_002736971.1	SPJ_1961	Streptococcus_pneumoniae_JJA_uid59121	Bacteria	ATP-dependent lon protease	TM	345	130-193~231-297	PDZ_2~Lon_C	159-341	54211
225859724	YP_002741234.1	SP70585_2040	Streptococcus_pneumoniae_70585_uid59125	Bacteria	ATP-dependent lon protease	TM	345	130-193~231-297	PDZ_2~Lon_C	159-341	54211
225861785	YP_002743294.1	SPT_1947	Streptococcus_pneumoniae_Taiwan19F_14_uid59119	Bacteria	ATP-dependent lon protease	TM	345	130-193~231-297	PDZ_2~Lon_C	159-341	54211
298503738	YP_003725678.1	HMPREF0837_12236	Streptococcus_pneumoniae_TCH8431_19A_uid49735	Bacteria	ATP-dependent lon protease	TM	345	130-193~231-297	PDZ_2~Lon_C	159-341	54211
307128167	YP_003880198.1	SP670_2046	Streptococcus_pneumoniae_670_6B_uid52533	Bacteria	ATP-dependent lon protease	TM	345	130-193~231-297	PDZ_2~Lon_C	159-341	54211
225857541	YP_002739052.1	SPP_1988	Streptococcus_pneumoniae_P1031_uid59123	Bacteria	ATP-dependent lon protease	TM	345	130-193~230-296	PDZ_2~Lon_C	159-341	54211
307068576	YP_003877542.1	SPAP_1978	Streptococcus_pneumoniae_AP200_uid52453	Bacteria	ATP-dependent lon protease	TM	345	130-193~231-297	PDZ_2~Lon_C	159-341	54211
289167189	YP_003445456.1	smi_0316	Streptococcus_mitis_B6_uid46097	Bacteria	ATP-dependent lon protease	TM	345	129-193~230-297	PDZ_2~Lon_C	159-341	54211
331265661	YP_004325291.1	SOR_0263	Streptococcus_oralis_Uo5_uid65449	Bacteria	ATP-dependent lon protease	TM	345	129-193~230-296	PDZ_2~Lon_C	114-190~164-341	50156~54211
328957255	YP_004374641.1	CAR_c09320	Carnobacterium_17_4_uid65789	Bacteria	ATP-dependent lon protease	TM	350	134-198~223-305	PDZ_2~Lon_C	134-222~191-347	50156~54211
52080107	YP_078898.1	BL02992	Bacillus_licheniformis_ATCC_14580_uid58097	Bacteria	ATP-dependent lon protease	TM	340	126-195~232-331	PDZ_2~Lon_C	128-213~228-333	50156~54211
255767342	NP_389388.2	BSU15050	Bacillus_subtilis_168_uid57675	Bacteria	ATP-dependent lon protease	TM	341	126-195~232-331	PDZ_2~Lon_C	128-214~228-333	50156~54211
321315267	YP_004207554.1	BSn5_19615	Bacillus_subtilis_BSn5_uid62463	Bacteria	ATP-dependent lon protease	TM	341	126-195~232-331	PDZ_2~Lon_C	128-214~228-333	50156~54211
305674235	YP_003865907.1	BSUW23_07750	Bacillus_subtilis_spizizenii_W23_uid51879	Bacteria	ATP-dependent lon protease	TM	341	126-195~232-330	PDZ_2~Lon_C	128-214~228-333	50156~54211
289435392	YP_003465264.1	lse_2031	Listeria_seeligeri_serovar_1_2b_SLCC3954_uid46215	Bacteria	ATP-dependent lon protease	TM	344	123-196~231-297	PDZ_2~Lon_C	129-215~228-342	50156~54211
226224657	YP_002758764.1	Lm4b_02072	Listeria_monocytogenes_Clip80459_uid59317	Bacteria	ATP-dependent lon protease	TM	346	123-196~232-300	PDZ_2~Lon_C	129-214~227-342	50156~54211
46908286	YP_014675.1	LMOf2365_2082	Listeria_monocytogenes_serotype_4b_F2365_uid57689	Bacteria	ATP-dependent lon protease	TM	346	123-196~232-300	PDZ_2~Lon_C	129-214~227-342	50156~54211
386044359	YP_005963164.1	LMRG_01201	Listeria_monocytogenes_10403S_uid54461	Bacteria	ATP-dependent lon protease	TM	346	123-196~232-305	PDZ_2~Lon_C	129-214~226-342	50156~54211
386047704	YP_005966036.1	LMOG_01176	Listeria_monocytogenes_J0161_uid54459	Bacteria	ATP-dependent lon protease	TM	346	127-196~232-300	PDZ_2~Lon_C	129-214~222-342	50156~54211
284802496	YP_003414361.1	LM5578_2252	Listeria_monocytogenes_uid43671	Bacteria	ATP-dependent lon protease	TM	346	123-196~232-304	PDZ_2~Lon_C	129-214~222-342	50156~54211
284995638	YP_003417406.1	LM5923_2203	Listeria_monocytogenes_08_5923_uid43727	Bacteria	ATP-dependent lon protease	TM	346	123-196~232-304	PDZ_2~Lon_C	129-214~222-342	50156~54211
386054305	YP_005971863.1	LMLG_0378	Listeria_monocytogenes_Finland_1998_uid54443	Bacteria	ATP-dependent lon protease	TM	346	123-196~232-304	PDZ_2~Lon_C	129-214~222-342	50156~54211
217963802	YP_002349480.1	LMHCC_0509	Listeria_monocytogenes_HCC23_uid59203	Bacteria	ATP-dependent lon protease	TM	346	123-196~232-300	PDZ_2~Lon_C	129-214~222-342	50156~54211
16804090	NP_465575.1	lmo2051	Listeria_monocytogenes_EGD_e_uid61583	Bacteria	ATP-dependent lon protease	TM	346	123-196~232-304	PDZ_2~Lon_C	129-214~221-342	50156~54211
386051026	YP_005969017.1	LMKG_00272	Listeria_monocytogenes_FSL_R2_561_uid54441	Bacteria	ATP-dependent lon protease	TM	346	123-196~232-304	PDZ_2~Lon_C	129-214~221-342	50156~54211
116873487	YP_850268.1	lwe2071	Listeria_welshimeri_serovar_6b_SLCC5334_uid61605	Bacteria	ATP-dependent lon protease	TM	346	123-196~232-312	PDZ_2~Lon_C	129-214~217-342	50156~54211
81428682	YP_395682.1	LSA1072	Lactobacillus_sakei_23K_uid58281	Bacteria	ATP-dependent lon protease	TM	348	132-195~206-309	PDZ_2~Lon_C	133-220~194-345	50156~54211
56964139	YP_175870.1	ABC2374	Bacillus_clausii_KSM_K16_uid58237	Bacteria	ATP-dependent lon protease	TM	350	129-191~235-337	PDZ_2~Lon_C	129-200~232-339	50156~54211
170016850	YP_001727769.1	LCK_00492	Leuconostoc_citreum_KM20_uid58481	Bacteria	ATP-dependent lon protease	TM	360	129-190~240-302	PDZ_2~Lon_C	130-197~221-350	50156~54211
296110643	YP_003621024.1	LKI_02560	Leuconostoc_kimchii_IMSNU_11154_uid48589	Bacteria	ATP-dependent lon protease	TM	363	129-190~239-302	PDZ_2~Lon_C	130-222~230-350	50156~54211
339490265	YP_004704770.1	LGMK_00415	Leuconostoc_C2_uid68743	Bacteria	ATP-dependent lon protease	TM	363	129-190~239-302	PDZ_2~Lon_C	130-222~230-350	50156~54211
300173614	YP_003772780.1	LEGAS_1313	Leuconostoc_gasicomitatum_LMG_18811_uid50385	Bacteria	ATP-dependent lon protease	TM	363	129-190~240-302	PDZ_2~Lon_C	130-221~226-350	50156~54211
90961639	YP_535555.1	LSL_0662	Lactobacillus_salivarius_UCC118_uid58233	Bacteria	ATP-dependent lon protease	TM	344	122-190~231-298	PDZ_2~Lon_C	129-213~224-341	50156~54211
336113679	YP_004568446.1	BCO26_1001	Bacillus_coagulans_2_6_uid68053	Bacteria	ATP-dependent lon protease	SP	349	129-196~194-297	PDZ_2~Lon_C	129-214~228-343	50156~54211
347750625	YP_004858190.1	Bcoa_0184	Bacillus_coagulans_36D1_uid54335	Bacteria	ATP-dependent lon protease	SP	349	129-196~232-298	PDZ_2~Lon_C	129-214~217-343	50156~54211
23098908	NP_692374.1	OB1453	Oceanobacillus_iheyensis_HTE831_uid57867	Bacteria	ATP-dependent lon protease	SP	338	128-196~232-333	PDZ_2~Lon_C	129-217~214-334	50156~54211
16801223	NP_471491.1	lin2157	Listeria_innocua_Clip11262_uid61567	Bacteria	ATP-dependent lon protease	TM	346	128-196~232-311	PDZ_2~Lon_C	129-214~225-342	50156~54211
308173470	YP_003920175.1	BAMF_1579	Bacillus_amyloliquefaciens_DSM_7_uid53535	Bacteria	ATP-dependent lon protease	TM	340	121-194~231-330	PDZ_2~Lon_C	127-212~212-332	50156~54211
154685924	YP_001421085.1	RBAM_014910	Bacillus_amyloliquefaciens_FZB42_uid58271	Bacteria	ATP-dependent lon protease	TM	340	121-193~230-330	PDZ_2~Lon_C	127-212~211-332	50156~54211
30022014	NP_833645.1	BC3926	Bacillus_cereus_ATCC_14579_uid57975	Bacteria	ATP-dependent lon protease	TM	345	128-193~233-332	PDZ_2~Lon_C	128-214~229-334	50156~54211
218232817	YP_002368726.1	BCB4264_A4027	Bacillus_cereus_B4264_uid58757	Bacteria	ATP-dependent lon protease	TM	345	128-193~233-332	PDZ_2~Lon_C	128-214~229-334	50156~54211
218899082	YP_002447493.1	BCG9842_B1212	Bacillus_cereus_G9842_uid58759	Bacteria	ATP-dependent lon protease	TM	347	128-193~233-332	PDZ_2~Lon_C	128-214~229-334	50156~54211
218905057	YP_002452891.1	BCAH820_3941	Bacillus_cereus_AH820_uid58751	Bacteria	ATP-dependent lon protease	TM	340	128-193~233-332	PDZ_2~Lon_C	128-213~229-334	50156~54211
222097372	YP_002531429.1	BCQ_3712	Bacillus_cereus_Q1_uid58529	Bacteria	ATP-dependent lon protease	TM	340	128-193~233-332	PDZ_2~Lon_C	128-213~229-334	50156~54211
225865908	YP_002751286.1	BCA_4030	Bacillus_cereus_03BB102_uid59299	Bacteria	ATP-dependent lon protease	TM	340	128-193~233-332	PDZ_2~Lon_C	128-213~229-334	50156~54211
229603105	YP_002868227.1	BAA_4159	Bacillus_anthracis_A0248_uid59385	Bacteria	ATP-dependent lon protease	TM	340	128-193~233-332	PDZ_2~Lon_C	128-213~229-334	50156~54211
301055417	YP_003793628.1	BACI_c38820	Bacillus_cereus_biovar_anthracis_CI_uid50615	Bacteria	ATP-dependent lon protease	TM	340	128-193~233-332	PDZ_2~Lon_C	128-213~229-334	50156~54211
30263998	NP_846375.1	BA_4136	Bacillus_anthracis_Ames_uid57909	Bacteria	ATP-dependent lon protease	TM	340	128-193~233-332	PDZ_2~Lon_C	128-213~229-334	50156~54211
42783020	NP_980267.1	BCE_3972	Bacillus_cereus_ATCC_10987_uid57673	Bacteria	ATP-dependent lon protease	TM	340	128-193~233-332	PDZ_2~Lon_C	128-213~229-334	50156~54211
47529431	YP_020780.1	GBAA_4136	Bacillus_anthracis__Ames_Ancestor__uid58083	Bacteria	ATP-dependent lon protease	TM	340	128-193~233-332	PDZ_2~Lon_C	128-213~229-334	50156~54211
49186836	YP_030088.1	BAS3838	Bacillus_anthracis_Sterne_uid58091	Bacteria	ATP-dependent lon protease	TM	340	128-193~233-332	PDZ_2~Lon_C	128-213~229-334	50156~54211
49479076	YP_037988.1	BT9727_3668	Bacillus_thuringiensis_serovar_konkukian_97_27_uid58089	Bacteria	ATP-dependent lon protease	TM	340	128-193~233-332	PDZ_2~Lon_C	128-213~229-334	50156~54211
52141562	YP_085267.1	BCZK3685	Bacillus_cereus_E33L_uid58103	Bacteria	ATP-dependent lon protease	TM	340	128-193~233-332	PDZ_2~Lon_C	128-213~229-334	50156~54211
217961407	YP_002339975.1	BCAH187_A4038	Bacillus_cereus_AH187_uid58753	Bacteria	ATP-dependent lon protease	TM	340	128-193~233-331	PDZ_2~Lon_C	128-213~229-334	50156~54211
261419299	YP_003252981.1	GYMC61_1875	Geobacillus_Y412MC61_uid41171	Bacteria	ATP-dependent lon protease	TM	339	128-195~231-331	PDZ_2~Lon_C	127-214~186-333	50156~54211
297530731	YP_003672006.1	GC56T3_2471	Geobacillus_C56_T3_uid49467	Bacteria	ATP-dependent lon protease	TM	339	128-195~231-331	PDZ_2~Lon_C	127-214~186-333	50156~54211
319766115	YP_004131616.1	GYMC52_1002	Geobacillus_Y412MC52_uid55381	Bacteria	ATP-dependent lon protease	TM	339	128-195~231-331	PDZ_2~Lon_C	127-214~186-333	50156~54211
56419637	YP_146955.1	GK1102	Geobacillus_kaustophilus_HTA426_uid58227	Bacteria	ATP-dependent lon protease	TM	339	128-195~231-331	PDZ_2~Lon_C	127-214~186-333	50156~54211
163941666	YP_001646550.1	BcerKBAB4_3753	Bacillus_weihenstephanensis_KBAB4_uid58315	Bacteria	ATP-dependent lon protease	TM	341	128-191~233-332	PDZ_2~Lon_C	128-213~229-334	50156~54211
152976341	YP_001375858.1	Bcer98_2629	Bacillus_cytotoxicus_NVH_391_98_uid58317	Bacteria	ATP-dependent lon protease	TM	341	128-190~233-332	PDZ_2~Lon_C	128-212~229-334	50156~54211
239826505	YP_002949129.1	GWCH70_1003	Geobacillus_WCH70_uid59045	Bacteria	ATP-dependent lon protease	TM	338	128-196~232-332	PDZ_2~Lon_C	127-191~168-334	50156~54211
116618684	YP_819055.1	LEUM_1590	Leuconostoc_mesenteroides_ATCC_8293_uid57919	Bacteria	ATP-dependent lon protease	SP	363	129-190~239-303	PDZ_2~Lon_C	130-201~234-350	50156~54211
297562727	YP_003681701.1	Ndas_3797	Nocardiopsis_dassonvillei_DSM_43111_uid49483	Bacteria	ATP-dependent lon protease	SP	357	140-215~249-341	PDZ_2~Lon_C	143-251~231-343	50156~54211
38233336	NP_939103.1	DIP0730	Corynebacterium_diphtheriae_NCTC_13129_uid57691	Bacteria	ATP-dependent lon protease	SP	350	145-210~245-313	PDZ_2~Lon_C	144-246~241-337	50156~54211
300857968	YP_003782951.1	cpfrc_00550	Corynebacterium_pseudotuberculosis_FRC41_uid50585	Bacteria	ATP-dependent lon protease	SP	351	154-210~245-336	PDZ_2~Lon_C	146-246~241-336	50156~54211
297570995	YP_003696769.1	Arch_0396	Arcanobacterium_haemolyticum_DSM_20595_uid49489	Bacteria	ATP-dependent lon protease	TM	372	254-346	Lon_C	159-218~238-344	50156~54211
271969539	YP_003343735.1	Sros_8344	Streptosporangium_roseum_DSM_43021_uid42521	Bacteria	ATP-dependent lon protease	SP	348	124-205~239-330	PDZ_2~Lon_C	142-241~224-331	50156~54211
118463477	YP_883286.1	MAV_4138	Mycobacterium_avium_104_uid57693	Bacteria	ATP-dependent lon protease	SP	340	134-194~236-305	PDZ_2~Lon_C	133-237~232-328	50156~54211
41409390	NP_962226.1	MAP3292c	Mycobacterium_avium_paratuberculosis_K_10_uid57699	Bacteria	ATP-dependent lon protease	SP	340	134-194~236-305	PDZ_2~Lon_C	133-237~232-328	50156~54211
312111784	YP_003990100.1	GY4MC1_2794	Geobacillus_Y4_1MC1_uid55779	Bacteria	ATP-dependent lon protease	TM	337	127-189~232-331	PDZ_2~Lon_C	128-214~226-333	50156~54211
336236167	YP_004588783.1	Geoth_2814	Geobacillus_thermoglucosidasius_C56_YS93_uid48129	Bacteria	ATP-dependent lon protease	TM	337	127-189~232-331	PDZ_2~Lon_C	128-214~226-333	50156~54211
345009187	YP_004811541.1	Strvi_1521	Streptomyces_violaceusniger_Tu_4113_uid52609	Bacteria	ATP-dependent lon protease	SP	357	132-188~248-339	PDZ_2~Lon_C	134-248~222-340	50156~54211
239917990	YP_002957548.1	Mlut_15020	Micrococcus_luteus_NCTC_2665_uid59033	Bacteria	ATP-dependent lon protease	SP	353	142-207~244-332	PDZ_2~Lon_C	142-243~227-337	50156~54211
313123469	YP_004033728.1	LDBND_0704	Lactobacillus_delbrueckii_bulgaricus_ND02_uid60621	Bacteria	ATP-dependent lon protease	SP	346	133-198~237-340	PDZ_2~Lon_C	134-217~232-341	50156~54211
104773852	YP_618832.1	Ldb0768	Lactobacillus_delbrueckii_bulgaricus_ATCC_11842_uid58647	Bacteria	ATP-dependent lon protease	SP	346	133-198~236-340	PDZ_2~Lon_C	134-217~232-341	50156~54211
116513859	YP_812765.1	LBUL_0701	Lactobacillus_delbrueckii_bulgaricus_ATCC_BAA_365_uid57987	Bacteria	ATP-dependent lon protease	TM	346	133-198~236-340	PDZ_2~Lon_C	134-217~232-341	50156~54211
138894637	YP_001125090.1	GTNG_0967	Geobacillus_thermodenitrificans_NG80_2_uid58829	Bacteria	ATP-dependent lon protease	TM	339	125-193~232-331	PDZ_2~Lon_C	120-193~173-333	50156~54211
229918537	YP_002887183.1	EAT1b_2824	Exiguobacterium_AT1b_uid59093	Bacteria	ATP-dependent lon protease	SP	330	125-189~229-324	PDZ_2~Lon_C	125-211~225-326	50156~54211
86742463	YP_482863.1	Francci3_3783	Frankia_CcI3_uid58397	Bacteria	ATP-dependent lon protease	SP	345	130-203~239-311	PDZ_2~Lon_C	137-240~212-330	50156~54211
269955599	YP_003325388.1	Xcel_0792	Xylanimonas_cellulosilytica_DSM_15894_uid41935	Bacteria	ATP-dependent lon protease	SP	353	246-338	Lon_C	141-247~208-338	50156~54211
119715764	YP_922729.1	Noca_1528	Nocardioides_JS614_uid58149	Bacteria	ATP-dependent lon protease	SP	354	140-207~242-314	PDZ_2~Lon_C	143-223~230-331	50156~54211
312194662	YP_004014723.1	FraEuI1c_0775	Frankia_EuI1c_uid42615	Bacteria	ATP-dependent lon protease	SP	346	137-195~240-322	PDZ_2~Lon_C	137-241~231-332	50156~54211
158312797	YP_001505305.1	Franean1_0943	Frankia_EAN1pec_uid58367	Bacteria	ATP-dependent lon protease	SP	348	135-197~239-311	PDZ_2~Lon_C	134-203~194-330	50156~54211
172057983	YP_001814443.1	Exig_1974	Exiguobacterium_sibiricum_255_15_uid58053	Bacteria	ATP-dependent lon protease	TM	332	125-192~230-324	PDZ_2~Lon_C	125-207~226-326	50156~54211
256372633	YP_003110457.1	Afer_1873	Acidimicrobium_ferrooxidans_DSM_10331_uid59215	Bacteria	ATP-dependent lon protease	SP	340	223-298	Lon_C	131-201~204-327	50156~54211
145225233	YP_001135911.1	Mflv_4655	Mycobacterium_gilvum_PYR_GCK_uid59421	Bacteria	ATP-dependent lon protease	SP	340	135-193~236-317	PDZ_2~Lon_C	133-237~232-328	50156~54211
315445529	YP_004078408.1	Mspyr1_39850	Mycobacterium_gilvum_Spyr1_uid61403	Bacteria	ATP-dependent lon protease	SP	340	135-193~236-317	PDZ_2~Lon_C	133-237~232-328	50156~54211
54026501	YP_120743.1	nfa45280	Nocardia_farcinica_IFM_10152_uid58203	Bacteria	ATP-dependent lon protease	SP	334	128-194~229-318	PDZ_2~Lon_C	129-230~215-321	50156~54211
108798385	YP_638582.1	Mmcs_1414	Mycobacterium_MCS_uid58465	Bacteria	ATP-dependent lon protease	SP	345	137-198~241-328	PDZ_2~Lon_C	136-242~236-333	50156~54211
256831963	YP_003160690.1	Jden_0723	Jonesia_denitrificans_DSM_20603_uid59053	Bacteria	ATP-dependent lon protease	TM	358	152-216~250-338	PDZ_2~Lon_C	149-251~232-342	50156~54211
111225373	YP_716167.1	FRAAL6029	Frankia_alni_ACN14a_uid58695	Bacteria	ATP-dependent lon protease	SP	346	130-203~239-312	PDZ_2~Lon_C	134-205~184-331	50156~54211
15842776	NP_337813.1	MT3286	Mycobacterium_tuberculosis_CDC1551_uid57775	Bacteria	ATP-dependent lon protease	SP	332	126-185~228-297	PDZ_2~Lon_C	125-229~216-320	50156~54211
284992602	YP_003411156.1	Gobs_4223	Geodermatophilus_obscurus_DSM_43160_uid43725	Bacteria	ATP-dependent lon protease	SP	348	133-197~244-334	PDZ_2~Lon_C	130-245~232-336	50156~54211
119867482	YP_937434.1	Mkms_1432	Mycobacterium_KMS_uid58491	Bacteria	ATP-dependent lon protease	SP	342	134-195~238-325	PDZ_2~Lon_C	133-239~233-330	50156~54211
126434069	YP_001069760.1	Mjls_1468	Mycobacterium_JLS_uid58489	Bacteria	ATP-dependent lon protease	SP	342	134-195~238-325	PDZ_2~Lon_C	133-239~233-330	50156~54211
212639673	YP_002316193.1	Aflv_1847	Anoxybacillus_flavithermus_WK1_uid59135	Bacteria	ATP-dependent lon protease	TM	337	123-195~232-331	PDZ_2~Lon_C	127-213~227-333	50156~54211
302869725	YP_003838362.1	Micau_5280	Micromonospora_aurantiaca_ATCC_27029_uid42501	Bacteria	ATP-dependent lon protease	SP	332	130-195~228-301	PDZ_2~Lon_C	129-229~213-320	50156~54211
315503793	YP_004082680.1	ML5_3012	Micromonospora_L5_uid45895	Bacteria	ATP-dependent lon protease	SP	332	130-195~228-301	PDZ_2~Lon_C	129-229~213-320	50156~54211
294501040	YP_003564740.1	BMQ_4296	Bacillus_megaterium_QM_B1551_uid15862	Bacteria	ATP-dependent lon protease	SP	328	111-185~221-320	PDZ_2~Lon_C	117-204~206-323	50156~54211
295706389	YP_003599464.1	BMD_4284	Bacillus_megaterium_DSM319_uid48371	Bacteria	ATP-dependent lon protease	SP	328	111-185~221-320	PDZ_2~Lon_C	117-204~206-323	50156~54211
134097696	YP_001103357.1	SACE_1100	Saccharopolyspora_erythraea_NRRL_2338_uid62947	Bacteria	ATP-dependent lon protease	SP	333	131-186~229-316	PDZ_2~Lon_C	125-229~225-321	50156~54211
145596242	YP_001160539.1	Strop_3730	Salinispora_tropica_CNB_440_uid58565	Bacteria	ATP-dependent lon protease	Cyt	316	115-178~212-301	PDZ_2~Lon_C	112-213~197-304	50156~54211
331701115	YP_004398074.1	Lbuc_0747	Lactobacillus_buchneri_NRRL_B_30929_uid66205	Bacteria	ATP-dependent lon protease	SP	345	129-192~211-294	PDZ_2~Lon_C	129-213~185-341	50156~54211
330469962	YP_004407705.1	VAB18032_00105	Verrucosispora_maris_AB_18_032_uid66297	Bacteria	ATP-dependent lon protease	SP	332	130-194~228-315	PDZ_2~Lon_C	130-229~224-320	50156~54211
116494808	YP_806542.1	LSEI_1319	Lactobacillus_casei_ATCC_334_uid57985	Bacteria	ATP-dependent lon protease	Cyt	334	110-176~215-324	PDZ_2~Lon_C	106-176~157-326	50156~54211
301066373	YP_003788396.1	LCAZH_1312	Lactobacillus_casei_Zhang_uid50673	Bacteria	ATP-dependent lon protease	Cyt	334	110-176~215-324	PDZ_2~Lon_C	106-176~157-326	50156~54211
146319333	YP_001199045.1	SSU05_1679	Streptococcus_suis_05ZYH33_uid58663	Bacteria	ATP-dependent lon protease	Cyt	328	111-174~211-293	PDZ_2~Lon_C	136-322	54211
116491253	YP_810797.1	OEOE_1258	Oenococcus_oeni_PSU_1_uid59417	Bacteria	ATP-dependent lon protease	TM	364	135-200~245-310	PDZ_2~Lon_C	136-208~237-355	50156~54211
296504420	YP_003666120.1	BMB171_C3590	Bacillus_thuringiensis_BMB171_uid49135	Bacteria	ATP-dependent lon protease	Cyt	327	110-176~215-314	PDZ_2~Lon_C	110-196~210-316	50156~54211
169826994	YP_001697152.1	Bsph_1416	Lysinibacillus_sphaericus_C3_41_uid58945	Bacteria	ATP-dependent lon protease	Cyt	321	96-167~205-270	PDZ_2~Lon_C	100-185~200-315	50156~54211
148658468	YP_001278673.1	RoseRS_4390	Roseiflexus_RS_1_uid58523	Bacteria	ComP-like	TM	795	573-640~683-772	HisKA_3~HATPase_c	63-128~428-553~675-771	50156~55781~55874
169829025	YP_001699183.1	Bsph_3567	Lysinibacillus_sphaericus_C3_41_uid58945	Bacteria	ComP-like	TM	778	670-756	HATPase_c	56-134~633-754	50156~55874
226310876	YP_002770770.1	BBR47_12890	Brevibacillus_brevis_NBRC_100599_uid59175	Bacteria	ComP-like	TMSP	791	578-642~684-775	HisKA_3~HATPase_c	45-112~410-554~649-775	50156~55781~55874
296501596	YP_003663296.1	BMB171_C0759	Bacillus_thuringiensis_BMB171_uid49135	Bacteria	ComP-like	TM	767	568-631~673-765	HisKA_3~HATPase_c	43-119~641-762	50156~55874
30019036	NP_830667.1	BC0881	Bacillus_cereus_ATCC_14579_uid57975	Bacteria	ComP-like	TM	767	568-631~673-765	HisKA_3~HATPase_c	43-119~641-762	50156~55874
325289008	YP_004265189.1	Sgly_0838	Syntrophobotulus_glycolicus_DSM_8271_uid63343	Bacteria	ComP-like	TM	780	572-637~679-769	HisKA_3~HATPase_c	42-107~641-766	50156~55874
169828202	YP_001698360.1	Bsph_2690	Lysinibacillus_sphaericus_C3_41_uid58945	Bacteria	ComP-like	TM	732	632-718	HATPase_c	40-111~610-718	50156~55874
321312714	YP_004205001.1	BSn5_06740	Bacillus_subtilis_BSn5_uid62463	Bacteria	ComP-like	TM	770	569-639~680-768	HisKA_3~HATPase_c	39-104~387-533~644-767	50156~55781~55874
195978993	YP_002124237.1	Sez_1902	Streptococcus_equi_zooepidemicus_MGCS10565_uid59263	Bacteria	ComP-like	TM	600	NotFound	NotFound	37-104~503-589	50156~55874
225869437	YP_002745385.1	SZO_18910	Streptococcus_equi_zooepidemicus_uid59261	Bacteria	ComP-like	TM	600	NotFound	NotFound	37-104~503-589	50156~55874
225871439	YP_002747386.1	SEQ_2181	Streptococcus_equi_4047_uid59259	Bacteria	ComP-like	TM	600	NotFound	NotFound	37-104~503-589	50156~55874
157693591	YP_001488053.1	BPUM_2838	Bacillus_pumilus_SAFR_032_uid59017	Bacteria	ComP-like	TM	768	567-635~678-766	HisKA_3~HATPase_c	36-74~399-543~659-765	50156~55781~55874
219666169	YP_002456604.1	Dhaf_0099	Desulfitobacterium_hafniense_DCB_2_uid57749	Bacteria	ComP-like	TM	785	689-782	HATPase_c	36-115~689-782	50156~55874
89892906	YP_516393.1	DSY0160	Desulfitobacterium_hafniense_Y51_uid58605	Bacteria	ComP-like	TM	785	689-782	HATPase_c	36-115~689-782	50156~55874
325290813	YP_004266994.1	Sgly_2720	Syntrophobotulus_glycolicus_DSM_8271_uid63343	Bacteria	ComP-like	TM	786	NotFound	NotFound	34-92~428-550~691-784	50156~55781~55874
291612622	YP_003522779.1	Slit_0150	Sideroxydans_lithotrophicus_ES_1_uid46801	Bacteria	ComP-like	TM	689	NotFound	NotFound	3-45~555-664	50156~55874
311069669	YP_003974592.1	BATR1942_13695	Bacillus_atrophaeus_1942_uid59887	Bacteria	ComP-like	TM	769	569-638~679-766	HisKA_3~HATPase_c	34-104~400-539~643-765	50156~55781~55874
154687278	YP_001422439.1	RBAM_028770	Bacillus_amyloliquefaciens_FZB42_uid58271	Bacteria	ComP-like	TM	766	566-635~676-764	HisKA_3~HATPase_c	31-103~640-761	50156~55874
255767724	NP_391047.2	BSU31690	Bacillus_subtilis_168_uid57675	Bacteria	ComP-like	TM	769	568-638~679-767	HisKA_3~HATPase_c	30-99~401-543~643-766	50156~55781~55874
222095465	YP_002529525.1	BCQ_1805	Bacillus_cereus_Q1_uid58529	Bacteria	ComP-like	TM	607	405-468~513-600	HisKA_3~HATPase_c	29-87~478-600	50156~55874
222098586	YP_002532644.1	BCQ_4954	Bacillus_cereus_Q1_uid58529	Bacteria	ComP-like	TM	793	595-661~702-792	HisKA_3~HATPase_c	28-96~666-792	50156~55874
308174859	YP_003921564.1	BAMF_2968	Bacillus_amyloliquefaciens_DSM_7_uid53535	Bacteria	ComP-like	TM	768	568-637~678-766	HisKA_3~HATPase_c	28-95~400-545~642-763	50156~55781~55874
49477102	YP_035371.1	BT9727_1033	Bacillus_thuringiensis_serovar_konkukian_97_27_uid58089	Bacteria	ComP-like	TM	762	567-630~672-760	HisKA_3~HATPase_c	26-85~638-760	50156~55874
218231819	YP_002369917.1	BCB4264_A5260	Bacillus_cereus_B4264_uid58757	Bacteria	ComP-like	TM	772	573-639~680-770	HisKA_3~HATPase_c	24-73~645-770	50156~55874
347752474	YP_004860039.1	Bcoa_2075	Bacillus_coagulans_36D1_uid54335	Bacteria	ComP-like	TM	759	553-615~659-732	HisKA_3~HATPase_c	20-102~637-711	50156~55874
169829785	YP_001699943.1	Bsph_4356	Lysinibacillus_sphaericus_C3_41_uid58945	Bacteria	ComP-like	TM	740	534-599~641-727	HisKA_3~HATPase_c	18-104~604-724	50156~55874
320161971	YP_004175196.1	ANT_25700	Anaerolinea_thermophila_UNI_1_uid62245	Bacteria	ComP-like	TM	1349	76-140~477-594~624-763~793-932~971-1100~1113-1179~1228-1345	PDZ_2~GAF_3~GAF_3~GAF~GAF_3~HisKA~HATPase_c	80-144~442-617~604-788~777-944~947-1105~1101-1182~1171-1346	50156~55781~55781~55781~55781~47384~55874
94970384	YP_592432.1	Acid345_3357	Candidatus_Koribacter_versatilis_Ellin345_uid58479	Bacteria	ComP-like	TM	970	464-600~630-729~747-810~856-962	GAF_3~PAS_9~HisKA~HATPase_c	71-146~445-624~618-723~739-811~800-963	50156~55781~55785~47384~55874
152974519	YP_001374036.1	Bcer98_0696	Bacillus_cytotoxicus_NVH_391_98_uid58317	Bacteria	ComP-like	TM	790	596-659~701-788	HisKA_3~HATPase_c	67-133~669-790	50156~55874
222094609	YP_002528669.1	BCQ_0947	Bacillus_cereus_Q1_uid58529	Bacteria	ComP-like	TMSP	763	569-632~674-762	HisKA_3~HATPase_c	20-107~641-763	50156~55874
218895906	YP_002444317.1	BCG9842_B4420	Bacillus_cereus_G9842_uid58759	Bacteria	ComP-like	TMSP	766	569-632~674-763	HisKA_3~HATPase_c	19-107~641-763	50156~55874
52144461	YP_082367.1	BCZK0763	Bacillus_cereus_E33L_uid58103	Bacteria	ComP-like	TMSP	763	569-632~674-762	HisKA_3~HATPase_c	20-107~641-763	50156~55874
225873571	YP_002755030.1	ACP_1964	Acidobacterium_capsulatum_ATCC_51196_uid59127	Bacteria	ComP-like	TM	857	464-598~665-854	GAF_3~SpoIIE	54-125~448-627~652-853	50156~55781~81606
374311341	YP_005057771.1	AciX8_2424	Granulicella_mallensis_MP5ACTX8_uid49957	Bacteria	ComP-like	TMSP	1013	469-619~649-748~766-833~880-988	GAF_3~PAS_9~HisKA~HATPase_c	23-81~450-643~634-747~759-832~823-990	50156~55781~55785~47384~55874
212638395	YP_002314915.1	Aflv_0549	Anoxybacillus_flavithermus_WK1_uid59135	Bacteria	ComP-like	TM	753	30-89~557-621~662-753	PDZ~HisKA_3~HATPase_c	13-103~631-753	50156~55874
156740742	YP_001430871.1	Rcas_0732	Roseiflexus_castenholzii_DSM_13941_uid58287	Bacteria	ComP-like	TM	812	573-640~683-771	HisKA_3~HATPase_c	66-129~427-553~651-769	50156~55781~55874
336236915	YP_004589531.1	Geoth_3613	Geobacillus_thermoglucosidasius_C56_YS93_uid48129	Bacteria	ComP-like	TM	754	558-622~664-754	HisKA_3~HATPase_c	34-103~629-754	50156~55874
138895708	YP_001126161.1	GTNG_2064	Geobacillus_thermodenitrificans_NG80_2_uid58829	Bacteria	ComP-like	TM	754	24-78~558-622~664-754	PDZ~HisKA_3~HATPase_c	35-103~628-754	50156~55874
297528714	YP_003669989.1	GC56T3_0351	Geobacillus_C56_T3_uid49467	Bacteria	ComP-like	TMSP	747	551-615~657-747	HisKA_3~HATPase_c	27-96~623-747	50156~55874
268317733	YP_003291452.1	Rmar_2185	Rhodothermus_marinus_DSM_4252_uid41729	Bacteria	ComP-like	TMSP	831	61-125~468-603~621-702~718-819	PDZ_2~GAF_3~His_kinase~HATPase_c	53-142~467-612~675-819	50156~55781~55874
116620765	YP_822921.1	Acid_1646	Candidatus_Solibacter_usitatus_Ellin6076_uid58139	Bacteria	ComP-like	TMSP	981	438-588~610-673~752-813~860-968	GAF_3~PAS~HisKA~HATPase_c	48-117~419-614~606-668~746-814~805-972	50156~55781~55785~47384~55874
116625652	YP_827808.1	Acid_6601	Candidatus_Solibacter_usitatus_Ellin6076_uid58139	Bacteria	ComP-like	TMSP	829	449-573~639-828	GAF_3~SpoIIE	55-115~432-605~669-828	50156~55781~81606
225871872	YP_002753326.1	ACP_0181	Acidobacterium_capsulatum_ATCC_51196_uid59127	Bacteria	ComP-like	TM	899	390-529~550-656~676-739~784-892	GAF_3~PAS~HisKA~HATPase_c	3-72~372-554~538-657~668-739~729-893	50156~55781~55785~47384~55874
281491679	YP_003353659.1	LLKF_1211	Lactococcus_lactis_KF147_uid42831	Bacteria	ComP-like	TM	591	37-108~502-585	PDZ_2~HATPase_c	34-103~496-586	50156~55874
320107191	YP_004182781.1	AciPR4_1983	Terriglobus_saanensis_SP1PR4_uid53251	Bacteria	ComP-like	TMSP	985	440-593~623-721~740-803~848-958	GAF_3~PAS_9~HisKA~HATPase_c	44-96~421-617~624-731~731-803~793-959	50156~55781~55785~47384~55874
305675756	YP_003867428.1	BSUW23_15410	Bacillus_subtilis_spizizenii_W23_uid51879	Bacteria	ComP-like	TM	774	34-104~576-643~684-772	PDZ_2~HisKA_3~HATPase_c	33-104~397-542~648-771	50156~55781~55874
269929307	YP_003321628.1	Sthe_3406	Sphaerobacter_thermophilus_DSM_20745_uid41997	Bacteria	ComP-like	TM	1113	436-560~592-712~812-934~946-1100	GAF_3~HD~GAF_2~GGDEF	39-105~418-571~576-751~785-941~951-1100	50156~55781~109604~55781~55073
322435821	YP_004218033.1	AciX9_2209	Acidobacterium_MP5ACTX9_uid50551	Bacteria	ComP-like	TMSP	987	447-601~631-733~751-811~858-970	GAF_3~PAS_9~HisKA~HATPase_c	28-93~429-516~546-627~632-741~743-813~804-970	50156~55781~55781~55785~47384~55874
83816130	YP_444443.1	SRU_0297	Salinibacter_ruber_DSM_13855_uid58513	Bacteria	Ctp-like	TM	1161	163-351~981-1134	Peptidase_M56~Peptidase_S41	775-864~856-942~963-1149	52096~50156~52096
333914589	YP_004488321.1	DelCs14_2959	Delftia_Cs1_4_uid67319	Bacteria	Ctp-like	SP	756	534-719	Peptidase_S41	411-427~415-455~528-609~636-739	52096~50156~52096~52096
160899299	YP_001564881.1	Daci_3865	Delftia_acidovorans_SPH_1_uid58703	Bacteria	Ctp-like	SP	763	541-726	Peptidase_S41	411-427~414-453~535-616~643-746	52096~50156~52096~52096
116621840	YP_823996.1	Acid_2722	Candidatus_Solibacter_usitatus_Ellin6076_uid58139	Bacteria	Ctp-like	SP	575	312-524	Peptidase_S41	25-104~100-146~284-375~437-572	52096~50156~52096~52096
226229092	YP_002763198.1	GAU_3686	Gemmatimonas_aurantiaca_T_27_uid58813	Bacteria	Ctp-like	Cyt	618	504-587	Peptidase_S41	230-299~292-358~398-607	52096~50156~52096
312114534	YP_004012130.1	Rvan_1788	Rhodomicrobium_vannielii_ATCC_17100_uid43247	Bacteria	Ctp-like	SP	452	160-231~261-426	PDZ~Peptidase_S41	125-182~158-257~255-442	52096~50156~52096
338212182	YP_004656237.1	Runsl_2707	Runella_slithyformis_DSM_19594_uid68317	Bacteria	Ctp-like	SP	443	210-351	Peptidase_S41	80-129~106-171~204-400	52096~50156~52096
159899630	YP_001545877.1	Haur_3111	Herpetosiphon_aurantiacus_DSM_785_uid58599	Bacteria	Ctp-like	TM	472	145-232~249-414	PDZ_2~Peptidase_S41	63-162~137-247~243-419	52096~50156~52096
78184751	YP_377186.1	Syncc9902_1178	Synechococcus_CC9902_uid58323	Bacteria	Ctp-like	TM	444	147-226~248-408	PDZ_2~Peptidase_S41	66-166~117-243~242-414	52096~50156~52096
302671957	YP_003831917.1	bpr_I2602	Butyrivibrio_proteoclasticus_B316_uid51489	Bacteria	Ctp-like	TM	433	145-225~243-404	PDZ_2~Peptidase_S41	95-163~137-227~237-422	52096~50156~52096
317121055	YP_004101058.1	Tmar_0206	Thermaerobacter_marianensis_DSM_12885_uid61727	Bacteria	Ctp-like	TM	458	142-230~252-424	PDZ_2~Peptidase_S41	69-160~129-236~245-429	52096~50156~52096
148655271	YP_001275476.1	RoseRS_1119	Roseiflexus_RS_1_uid58523	Bacteria	Ctp-like	Cyt	432	61-127~147-214~239-403	Tricorn_C1~PDZ_2~Peptidase_S41	61-137~119-222~214-427	52096~50156~52096
261415278	YP_003248961.1	Fisuc_0870	Fibrobacter_succinogenes_S85_uid41169	Bacteria	Ctp-like	SP	455	140-205~225-397	PDZ_2~Peptidase_S41	52-118~124-219~195-413	52096~50156~52096
78065282	YP_368051.1	Bcep18194_A3806	Burkholderia_383_uid58073	Bacteria	Ctp-like	SP	509	119-189~217-400	PDZ_2~Peptidase_S41	62-137~115-218~211-409	52096~50156~52096
21229499	NP_635416.1	XCC0021	Xanthomonas_campestris_ATCC_33913_uid57887	Bacteria	Ctp-like	SP	526	142-219~238-399	PDZ_2~Peptidase_S41	81-160~136-222~231-406	52096~50156~52096
66766373	YP_241135.1	XC_0021	Xanthomonas_campestris_8004_uid57595	Bacteria	Ctp-like	SP	526	142-219~238-399	PDZ_2~Peptidase_S41	81-160~136-222~231-406	52096~50156~52096
163847365	YP_001635409.1	Caur_1803	Chloroflexus_aurantiacus_J_10_fl_uid57657	Bacteria	Ctp-like	SP	424	61-125~145-218~235-397	Tricorn_C1~PDZ_2~Peptidase_S41	62-135~109-208~210-421	52096~50156~52096
222525210	YP_002569681.1	Chy400_1950	Chloroflexus_Y_400_fl_uid59085	Bacteria	Ctp-like	SP	424	61-125~145-218~235-397	Tricorn_C1~PDZ_2~Peptidase_S41	62-135~109-208~210-421	52096~50156~52096
16329323	NP_440051.1	slr0257	Synechocystis_PCC_6803_uid57659	Bacteria	Ctp-like	SP	462	140-210~244-404	PDZ~Peptidase_S41	63-162~117-235~237-421	52096~50156~52096
172034997	YP_001801498.1	cce_0080	Cyanothece_ATCC_51142_uid59013	Bacteria	Ctp-like	SP	478	139-209~243-403	PDZ~Peptidase_S41	60-134~117-217~216-436	52096~50156~52096
163847398	YP_001635442.1	Caur_1836	Chloroflexus_aurantiacus_J_10_fl_uid57657	Bacteria	Ctp-like	TM	454	134-219~240-402	PDZ_2~Peptidase_S41	71-151~117-223~233-409	52096~50156~52096
222525247	YP_002569718.1	Chy400_1987	Chloroflexus_Y_400_fl_uid59085	Bacteria	Ctp-like	TM	454	134-219~240-402	PDZ_2~Peptidase_S41	71-151~117-223~233-409	52096~50156~52096
110800692	YP_694758.1	CPF_0298	Clostridium_perfringens_ATCC_13124_uid57901	Bacteria	Ctp-like	TM	428	127-201~231-397	PDZ~Peptidase_S41	71-152~129-206~225-404	52096~50156~52096
15806503	NP_295214.1	DR_1491	Deinococcus_radiodurans_R1_uid57665	Bacteria	Ctp-like	SP	445	235-395	Peptidase_S41	81-143~129-208~229-424	52096~50156~52096
194335207	YP_002017001.1	Ppha_0027	Pelodictyon_phaeoclathratiforme_BU_1_uid58173	Bacteria	Ctp-like	SP	585	126-194~224-385	PDZ~Peptidase_S41	62-144~115-201~217-384	52096~50156~52096
163845964	YP_001634008.1	Caur_0369	Chloroflexus_aurantiacus_J_10_fl_uid57657	Bacteria	Ctp-like	Cyt	1062	39-74~342-375~669-735~859-1014	PD40~PD40~Tricorn_C1~Peptidase_S41	9-155~140-278~307-516~566-653~666-745~755-827~831-1042	82171~82171~82171~69304~52096~50156~52096
222523689	YP_002568159.1	Chy400_0395	Chloroflexus_Y_400_fl_uid59085	Bacteria	Ctp-like	Cyt	1062	39-74~342-375~669-735~859-1014	PD40~PD40~Tricorn_C1~Peptidase_S41	9-155~140-278~307-516~566-653~666-745~755-827~831-1042	82171~82171~82171~69304~52096~50156~52096
15839293	NP_299981.1	XF2704	Xylella_fastidiosa_9a5c_uid57849	Bacteria	Ctp-like	TM	508	135-211~231-394	PDZ_2~Peptidase_S41	69-153~133-215~224-399	52096~50156~52096
170078450	YP_001735088.1	SYNPCC7002_A1844	Synechococcus_PCC_7002_uid59137	Bacteria	Ctp-like	Cyt	461	142-215~243-404	PDZ_2~Peptidase_S41	63-161~113-233~237-411	52096~50156~52096
290959962	YP_003491144.1	SCAB_55741	Streptomyces_scabiei_87_22_uid46531	Bacteria	Ctp-like	SP	417	136-187~243-399	PDZ~Peptidase_S41	98-148~126-234~236-405	52096~50156~52096
18309283	NP_561217.1	CPE0301	Clostridium_perfringens_13_uid57681	Bacteria	Ctp-like	TM	428	127-201~231-396	PDZ~Peptidase_S41	71-152~129-206~225-404	52096~50156~52096
110803034	YP_697622.1	CPR_0293	Clostridium_perfringens_SM101_uid58117	Bacteria	Ctp-like	TM	428	127-201~231-397	PDZ~Peptidase_S41	70-152~129-206~225-404	52096~50156~52096
302385222	YP_003821044.1	Closa_0798	Clostridium_saccharolyticum_WM1_uid51419	Bacteria	Ctp-like	TM	435	126-207~226-404	PDZ_2~Peptidase_S41	75-145~117-211~220-424	52096~50156~52096
124025129	YP_001014245.1	NATL1_04161	Prochlorococcus_marinus_NATL1A_uid58423	Bacteria	Ctp-like	SP	457	244-401	Peptidase_S41	58-161~111-238~237-425	52096~50156~52096
257063628	YP_003143300.1	Shel_09070	Slackia_heliotrinireducens_DSM_20476_uid59051	Bacteria	Ctp-like	TM	419	234-393	Peptidase_S41	88-150~123-204~228-397	52096~50156~52096
150004800	YP_001299544.1	BVU_2263	Bacteroides_vulgatus_ATCC_8482_uid58253	Bacteria	Ctp-like	SP	465	217-401	Peptidase_S41	49-122~102-160~211-422	52096~50156~52096
320103208	YP_004178799.1	Isop_1666	Isosphaera_pallida_ATCC_43644_uid62207	Bacteria	Ctp-like	SP	479	50-112~130-197~267-433	Tricorn_C1~PDZ~Peptidase_S41	48-123~131-200~244-457	52096~50156~52096
22299868	NP_683115.1	tlr2325	Thermosynechococcus_elongatus_BP_1_uid57907	Bacteria	Ctp-like	Cyt	441	135-206~238-397	PDZ~Peptidase_S41	60-132~114-221~213-434	52096~50156~52096
336066783	YP_004561641.1	ERH_1547	Erysipelothrix_rhusiopathiae_Fujisawa_uid68021	Bacteria	Ctp-like	TM	498	131-208~224-388~414-457	PDZ_2~Peptidase_S41~PG_binding_1	73-147~107-210~217-392~407-471	52096~50156~52096~47090
226357161	YP_002786901.1	Deide_21230	Deinococcus_deserti_VCD115_uid58615	Bacteria	Ctp-like	SP	445	222-385	Peptidase_S41	88-117~101-201~194-395	52096~50156~52096
238923123	YP_002936636.1	EUBREC_0716	Eubacterium_rectale_ATCC_33656_uid59169	Bacteria	Ctp-like	TM	442	137-218~237-410	PDZ_2~Peptidase_S41	70-156~114-226~230-430	52096~50156~52096
156979739	YP_001441998.1	SAHV_1408	Staphylococcus_aureus_Mu3_uid58817	Bacteria	Ctp-like	TM	496	133-204~231-394~419-470	PDZ~Peptidase_S41~PG_binding_1	74-154~107-222~225-400~405-475	52096~50156~52096~47090
15924410	NP_371944.1	SAV1420	Staphylococcus_aureus_Mu50_uid57835	Bacteria	Ctp-like	TM	496	133-204~231-394~419-470	PDZ~Peptidase_S41~PG_binding_1	74-154~107-222~225-400~405-475	52096~50156~52096~47090
15927001	NP_374534.1	SA1253	Staphylococcus_aureus_N315_uid57837	Bacteria	Ctp-like	TM	496	133-204~231-394~419-470	PDZ~Peptidase_S41~PG_binding_1	74-154~107-222~225-400~405-475	52096~50156~52096~47090
148267907	YP_001246850.1	SaurJH9_1480	Staphylococcus_aureus_JH9_uid58455	Bacteria	Ctp-like	TM	496	133-204~231-394~419-470	PDZ~Peptidase_S41~PG_binding_1	74-154~107-221~225-400~405-475	52096~50156~52096~47090
150393970	YP_001316645.1	SaurJH1_1509	Staphylococcus_aureus_JH1_uid58457	Bacteria	Ctp-like	TM	496	133-204~231-394~419-470	PDZ~Peptidase_S41~PG_binding_1	74-154~107-221~225-400~405-475	52096~50156~52096~47090
151221544	YP_001332366.1	NWMN_1332	Staphylococcus_aureus_Newman_uid58839	Bacteria	Ctp-like	TM	496	133-204~231-394~419-470	PDZ~Peptidase_S41~PG_binding_1	74-154~107-221~225-400~405-475	52096~50156~52096~47090
161509587	YP_001575246.1	USA300HOU_1357	Staphylococcus_aureus_USA300_TCH1516_uid58925	Bacteria	Ctp-like	TM	496	133-204~231-394~419-470	PDZ~Peptidase_S41~PG_binding_1	74-154~107-221~225-400~405-475	52096~50156~52096~47090
21283039	NP_646127.1	MW1310	Staphylococcus_aureus_MW2_uid57903	Bacteria	Ctp-like	TM	496	133-204~231-394~419-470	PDZ~Peptidase_S41~PG_binding_1	74-154~107-221~225-400~405-475	52096~50156~52096~47090
269203042	YP_003282311.1	SAAV_1403	Staphylococcus_aureus_ED98_uid41455	Bacteria	Ctp-like	TM	496	133-204~231-394~419-470	PDZ~Peptidase_S41~PG_binding_1	74-154~107-221~225-400~405-475	52096~50156~52096~47090
49483610	YP_040834.1	SAR1432	Staphylococcus_aureus_MRSA252_uid57839	Bacteria	Ctp-like	TM	496	133-204~231-394~419-470	PDZ~Peptidase_S41~PG_binding_1	74-154~107-221~225-400~405-475	52096~50156~52096~47090
49486261	YP_043482.1	SAS1363	Staphylococcus_aureus_MSSA476_uid57841	Bacteria	Ctp-like	TM	496	133-204~231-394~419-470	PDZ~Peptidase_S41~PG_binding_1	74-154~107-221~225-400~405-475	52096~50156~52096~47090
57650378	YP_186306.1	SACOL1455	Staphylococcus_aureus_COL_uid57797	Bacteria	Ctp-like	TM	496	133-204~231-394~419-470	PDZ~Peptidase_S41~PG_binding_1	74-154~107-221~225-400~405-475	52096~50156~52096~47090
82751011	YP_416752.1	SAB1275c	Staphylococcus_aureus_RF122_uid57661	Bacteria	Ctp-like	TM	496	133-204~231-394~419-470	PDZ~Peptidase_S41~PG_binding_1	74-154~107-221~225-400~405-475	52096~50156~52096~47090
87160602	YP_494010.1	SAUSA300_1313	Staphylococcus_aureus_USA300_FPR3757_uid58555	Bacteria	Ctp-like	TM	496	133-204~231-394~419-470	PDZ~Peptidase_S41~PG_binding_1	74-154~107-221~225-400~405-475	52096~50156~52096~47090
88195151	YP_499952.1	SAOUHSC_01427	Staphylococcus_aureus_NCTC_8325_uid57795	Bacteria	Ctp-like	TM	496	133-204~231-394~419-470	PDZ~Peptidase_S41~PG_binding_1	74-154~107-221~225-400~405-475	52096~50156~52096~47090
125974361	YP_001038271.1	Cthe_1857	Clostridium_thermocellum_ATCC_27405_uid57917	Bacteria	Ctp-like	SP	429	136-215~235-395	PDZ_2~Peptidase_S41	60-154~124-217~229-401	52096~50156~52096
255035481	YP_003086102.1	Dfer_1696	Dyadobacter_fermentans_DSM_18053_uid59049	Bacteria	Ctp-like	SP	481	125-159~213-404	PDZ_2~Peptidase_S41	64-125~106-162~207-423	52096~50156~52096
319778914	YP_004129827.1	TEQUI_0746	Taylorella_equigenitalis_MCE9_uid62103	Bacteria	Ctp-like	SP	520	139-214~236-412	PDZ_2~Peptidase_S41	73-157~112-233~230-420	52096~50156~52096
188588524	YP_001922478.1	CLH_3101	Clostridium_botulinum_E3_Alaska_E43_uid59157	Bacteria	Ctp-like	TM	419	128-204~225-388	PDZ_2~Peptidase_S41	73-145~118-199~218-407	52096~50156~52096
337749619	YP_004643781.1	KNP414_05387	Paenibacillus_mucilaginosus_KNP414_uid68311	Bacteria	Ctp-like	SP	574	126-203~222-384~484-564	PDZ_2~Peptidase_S41~Big_5	62-143~114-205~215-398	52096~50156~52096
28210595	NP_781539.1	CTC00882	Clostridium_tetani_E88_uid57683	Bacteria	Ctp-like	SP	563	122-187~217-378	PDZ~Peptidase_S41	47-139~122-204~211-383	52096~50156~52096
296122761	YP_003630539.1	Plim_2514	Planctomyces_limnophilus_DSM_3776_uid48643	Bacteria	Ctp-like	SP	506	133-218~249-403	PDZ_2~Peptidase_S41	67-153~106-229~241-404	52096~50156~52096
187932500	YP_001887537.1	CLL_A3351	Clostridium_botulinum_B_Eklund_17B_uid59159	Bacteria	Ctp-like	TM	419	128-204~225-388	PDZ_2~Peptidase_S41	73-145~118-200~218-407	52096~50156~52096
150019674	YP_001311928.1	Cbei_4866	Clostridium_beijerinckii_NCIMB_8052_uid58137	Bacteria	Ctp-like	TM	420	129-207~226-389	PDZ_2~Peptidase_S41	74-146~121-201~219-396	52096~50156~52096
289435194	YP_003465066.1	lse_1831	Listeria_seeligeri_serovar_1_2b_SLCC3954_uid46215	Bacteria	Ctp-like	TM	497	133-212~230-395~419-474	PDZ_2~Peptidase_S41~PG_binding_1	74-150~103-226~224-401~407-480	52096~50156~52096~47090
159903332	YP_001550676.1	P9211_07911	Prochlorococcus_marinus_MIT_9211_uid58309	Bacteria	Ctp-like	TM	450	134-211~236-395	PDZ_2~Peptidase_S41	53-153~104-226~229-401	52096~50156~52096
336113936	YP_004568703.1	BCO26_1258	Bacillus_coagulans_2_6_uid68053	Bacteria	Ctp-like	TM	497	134-213~232-393~417-471	PDZ_2~Peptidase_S41~PG_binding_1	71-151~126-216~225-398~406-472	52096~50156~52096~47090
347753658	YP_004861223.1	Bcoa_3271	Bacillus_coagulans_36D1_uid54335	Bacteria	Ctp-like	TM	497	134-213~232-393~417-471	PDZ_2~Peptidase_S41~PG_binding_1	71-151~126-216~225-398~406-472	52096~50156~52096~47090
326803551	YP_004321369.1	HMPREF9243_1110	Aerococcus_urinae_ACS_120_V_Col10a_uid64757	Bacteria	Ctp-like	TM	497	128-206~226-390~415-470	PDZ_2~Peptidase_S41~PG_binding_1	50-145~99-220~218-396~406-471	52096~50156~52096~47090
73662628	YP_301409.1	SSP1319	Staphylococcus_saprophyticus_ATCC_15305_uid58411	Bacteria	Ctp-like	TM	491	132-210~226-389~414-466	PDZ_2~Peptidase_S41~PG_binding_1	70-149~102-219~220-395~400-470	52096~50156~52096~47090
297567207	YP_003686179.1	Mesil_2829	Meiothermus_silvanus_DSM_9946_uid49485	Bacteria	Ctp-like	SP	444	127-216~235-419	PDZ_2~Peptidase_S41	82-116~126-195~211-443	52096~50156~52096
16803891	NP_465376.1	lmo1851	Listeria_monocytogenes_EGD_e_uid61583	Bacteria	Ctp-like	TM	496	132-211~229-395~418-473	PDZ_2~Peptidase_S41~PG_binding_1	73-149~114-214~223-400~406-479	52096~50156~52096~47090
226224454	YP_002758561.1	Lm4b_01867	Listeria_monocytogenes_Clip80459_uid59317	Bacteria	Ctp-like	TM	496	132-211~229-395~418-473	PDZ_2~Peptidase_S41~PG_binding_1	73-149~114-214~223-400~406-479	52096~50156~52096~47090
386044159	YP_005962964.1	LMRG_00998	Listeria_monocytogenes_10403S_uid54461	Bacteria	Ctp-like	TM	496	132-211~229-395~418-473	PDZ_2~Peptidase_S41~PG_binding_1	73-149~114-214~223-400~406-479	52096~50156~52096~47090
386047504	YP_005965836.1	LMOG_01389	Listeria_monocytogenes_J0161_uid54459	Bacteria	Ctp-like	TM	496	132-211~229-395~418-473	PDZ_2~Peptidase_S41~PG_binding_1	73-149~114-214~223-400~406-479	52096~50156~52096~47090
386050828	YP_005968819.1	LMKG_00486	Listeria_monocytogenes_FSL_R2_561_uid54441	Bacteria	Ctp-like	TM	496	132-211~229-395~418-473	PDZ_2~Peptidase_S41~PG_binding_1	73-149~114-214~223-400~406-479	52096~50156~52096~47090
386054106	YP_005971664.1	LMLG_2093	Listeria_monocytogenes_Finland_1998_uid54443	Bacteria	Ctp-like	TM	496	132-211~229-395~418-473	PDZ_2~Peptidase_S41~PG_binding_1	73-149~114-214~223-400~406-479	52096~50156~52096~47090
116873286	YP_850067.1	lwe1870	Listeria_welshimeri_serovar_6b_SLCC5334_uid61605	Bacteria	Ctp-like	TM	496	132-211~229-394~418-473	PDZ_2~Peptidase_S41~PG_binding_1	73-149~102-225~223-400~406-479	52096~50156~52096~47090
16801031	NP_471299.1	lin1965	Listeria_innocua_Clip11262_uid61567	Bacteria	Ctp-like	TM	496	132-211~229-395~418-473	PDZ_2~Peptidase_S41~PG_binding_1	73-149~125-215~223-400~406-479	52096~50156~52096~47090
217963996	YP_002349674.1	LMHCC_0705	Listeria_monocytogenes_HCC23_uid59203	Bacteria	Ctp-like	TM	496	132-211~229-395~418-473	PDZ_2~Peptidase_S41~PG_binding_1	73-149~114-214~223-400~406-479	52096~50156~52096~47090
284802297	YP_003414162.1	LM5578_2053	Listeria_monocytogenes_uid43671	Bacteria	Ctp-like	TM	496	132-211~229-395~418-473	PDZ_2~Peptidase_S41~PG_binding_1	73-149~114-214~223-400~406-479	52096~50156~52096~47090
284995439	YP_003417207.1	LM5923_2004	Listeria_monocytogenes_08_5923_uid43727	Bacteria	Ctp-like	TM	496	132-211~229-395~418-473	PDZ_2~Peptidase_S41~PG_binding_1	73-149~114-214~223-400~406-479	52096~50156~52096~47090
326797054	YP_004314874.1	Marme_3828	Marinomonas_mediterranea_MMB_1_uid64753	Bacteria	Ctp-like	SP	448	215-356	Peptidase_S41	71-123~105-151~209-407	52096~50156~52096
288818858	YP_003433206.1	HTH_1556	Hydrogenobacter_thermophilus_TK_6_uid45927	Bacteria	Ctp-like	SP	372	92-145~179-343	PDZ~Peptidase_S41	43-102~82-163~173-348	52096~50156~52096
325284710	YP_004264173.1	Deipr_2184	Deinococcus_proteolyticus_MRP_uid63399	Bacteria	Ctp-like	SP	423	127-200~219-393	PDZ_2~Peptidase_S41	77-141~118-199~212-409	52096~50156~52096
338212704	YP_004656759.1	Runsl_3251	Runella_slithyformis_DSM_19594_uid68317	Bacteria	Ctp-like	SP	468	213-403	Peptidase_S41	84-124~113-148~207-416	52096~50156~52096
27468031	NP_764668.1	SE1113	Staphylococcus_epidermidis_ATCC_12228_uid57861	Bacteria	Ctp-like	TM	491	132-210~226-389~414-465	PDZ_2~Peptidase_S41~PG_binding_1	70-149~105-215~220-395~400-468	52096~50156~52096~47090
57866912	YP_188573.1	SERP0996	Staphylococcus_epidermidis_RP62A_uid57663	Bacteria	Ctp-like	TM	491	132-210~226-389~414-465	PDZ_2~Peptidase_S41~PG_binding_1	70-149~105-215~220-395~400-468	52096~50156~52096~47090
32267117	NP_861149.1	HH1618	Helicobacter_hepaticus_ATCC_51449_uid57737	Bacteria	Ctp-like	SP	461	124-203~224-383	PDZ_2~Peptidase_S41	64-142~95-220~217-388	52096~50156~52096
86606448	YP_475211.1	CYA_1795	Synechococcus_JA_3_3Ab_uid58535	Bacteria	Ctp-like	SP	437	131-200~234-394	PDZ~Peptidase_S41	53-126~104-230~206-423	52096~50156~52096
312131744	YP_003999084.1	Lbys_3069	Leadbetterella_byssophila_DSM_17132_uid60161	Bacteria	Ctp-like	SP	450	109-158~207-387	PDZ~Peptidase_S41	68-131~105-167~201-408	52096~50156~52096
343087703	YP_004776998.1	Cycma_5083	Cyclobacterium_marinum_DSM_745_uid71485	Bacteria	Ctp-like	SP	441	203-344	Peptidase_S41	63-118~106-144~197-404	52096~50156~52096
124023139	YP_001017446.1	P9303_14351	Prochlorococcus_marinus_MIT_9303_uid58305	Bacteria	Ctp-like	SP	453	126-201~234-394	PDZ~Peptidase_S41	52-152~103-231~228-401	52096~50156~52096
33863048	NP_894608.1	PMT0776	Prochlorococcus_marinus_MIT_9313_uid57773	Bacteria	Ctp-like	SP	453	126-201~234-394	PDZ~Peptidase_S41	52-152~103-228~228-401	52096~50156~52096
297583387	YP_003699167.1	Bsel_1083	Bacillus_selenitireducens_MLS10_uid49513	Bacteria	Ctp-like	TM	496	130-208~230-392~416-470	PDZ_2~Peptidase_S41~PG_binding_1	67-147~103-225~224-397~404-476	52096~50156~52096~47090
296113283	YP_003627221.1	MCR_1063	Moraxella_catarrhalis_RH4_uid48809	Bacteria	Ctp-like	SP	418	142-207~230-389	PDZ_2~Peptidase_S41	71-150~124-208~223-396	52096~50156~52096
70726487	YP_253401.1	SH1486	Staphylococcus_haemolyticus_JCSC1435_uid62919	Bacteria	Ctp-like	TM	490	131-209~225-388~415-465	PDZ_2~Peptidase_S41~PG_binding_1	72-148~101-215~219-394~400-471	52096~50156~52096~47090
257791741	YP_003182347.1	Elen_1994	Eggerthella_lenta_DSM_2243_uid59079	Bacteria	Ctp-like	SP	404	119-190~222-380	PDZ_2~Peptidase_S41	68-137~109-190~215-390	52096~50156~52096
221632513	YP_002521734.1	trd_0487	Thermomicrobium_roseum_DSM_5159_uid59341	Bacteria	Ctp-like	SP	423	119-189~219-382	PDZ~Peptidase_S41	58-139~113-220~213-387	52096~50156~52096
78212829	YP_381608.1	Syncc9605_1299	Synechococcus_CC9605_uid58319	Bacteria	Ctp-like	SP	449	132-211~233-393	PDZ_2~Peptidase_S41	51-151~102-219~227-399	52096~50156~52096
113954314	YP_730879.1	sync_1675	Synechococcus_CC9311_uid58123	Bacteria	Ctp-like	SP	450	125-199~233-394	PDZ~Peptidase_S41	51-151~102-226~227-401	52096~50156~52096
148239812	YP_001225199.1	SynWH7803_1476	Synechococcus_WH_7803_uid61607	Bacteria	Ctp-like	SP	450	132-211~233-394	PDZ_2~Peptidase_S41	51-151~102-223~227-404	52096~50156~52096
118480221	YP_897372.1	BALH_4678	Bacillus_thuringiensis_Al_Hakam_uid58795	Bacteria	Ctp-like	TM	495	129-200~229-391~416-469	PDZ_2~Peptidase_S41~PG_binding_1	65-146~99-222~223-397~401-471	52096~50156~52096~47090
51891280	YP_073971.1	STH142	Symbiobacterium_thermophilum_IAM_14863_uid58165	Bacteria	Ctp-like	SP	420	128-206~230-392	PDZ_2~Peptidase_S41	68-147~102-227~221-408	52096~50156~52096
224476551	YP_002634157.1	Sca_1064	Staphylococcus_carnosus_TM300_uid59401	Bacteria	Ctp-like	TM	489	130-208~224-388~411-462	PDZ_2~Peptidase_S41~PG_binding_1	67-147~100-213~218-393~399-466	52096~50156~52096~47090
160881724	YP_001560692.1	Cphy_3606	Clostridium_phytofermentans_ISDg_uid58519	Bacteria	Ctp-like	TM	418	126-206~225-386	PDZ_2~Peptidase_S41	72-145~109-208~219-393	52096~50156~52096
302382399	YP_003818222.1	Bresu_1287	Brevundimonas_subvibrioides_ATCC_15264_uid42117	Bacteria	Ctp-like	SP	415	40-102~222-374	Tricorn_C1~Peptidase_S41	41-113~95-163~183-397	52096~50156~52096
289548214	YP_003473202.1	Thal_0441	Thermocrinis_albus_DSM_14484_uid46231	Bacteria	Ctp-like	SP	370	87-158~180-342	PDZ_2~Peptidase_S41	60-104~80-164~174-348	52096~50156~52096
220906359	YP_002481670.1	Cyan7425_0923	Cyanothece_PCC_7425_uid59435	Bacteria	Ctp-like	SP	434	129-200~233-394	PDZ~Peptidase_S41	50-123~105-224~206-424	52096~50156~52096
219848625	YP_002463058.1	Cagg_1721	Chloroflexus_aggregans_DSM_9485_uid58621	Bacteria	Ctp-like	TM	446	124-209~229-392	PDZ_2~Peptidase_S41	63-141~107-213~223-399	52096~50156~52096
328957385	YP_004374771.1	CAR_c10620	Carnobacterium_17_4_uid65789	Bacteria	Ctp-like	TM	497	127-204~225-390~414-468	PDZ_2~Peptidase_S41~PG_binding_1	65-144~124-209~218-395~403-470	52096~50156~52096~47090
78185416	YP_377851.1	Syncc9902_1850	Synechococcus_CC9902_uid58323	Bacteria	Ctp-like	SP	429	128-199~233-390	PDZ~Peptidase_S41	48-150~101-224~226-409	52096~50156~52096
261415277	YP_003248960.1	Fisuc_0869	Fibrobacter_succinogenes_S85_uid41169	Bacteria	Ctp-like	SP	452	222-391	Peptidase_S41	65-123~88-188~207-397	52096~50156~52096
317130271	YP_004096553.1	Bcell_3581	Bacillus_cellulosilyticus_DSM_2522_uid43329	Bacteria	Ctp-like	SP	489	123-201~224-385~411-463	PDZ_2~Peptidase_S41~PG_binding_1	62-140~93-218~217-404~396-465	52096~50156~52096~47090
56460024	YP_155305.1	IL0916	Idiomarina_loihiensis_L2TR_uid58087	Bacteria	Ctp-like	SP	447	114-185~216-383	PDZ_2~Peptidase_S41	40-130~107-183~209-402	52096~50156~52096
322434750	YP_004216962.1	AciX9_1119	Acidobacterium_MP5ACTX9_uid50551	Bacteria	Ctp-like	SP	557	130-208~228-383	PDZ_2~Peptidase_S41	62-145~97-225~222-383	52096~50156~52096
206561646	YP_002232411.1	BCAL3308	Burkholderia_cenocepacia_J2315_uid57953	Bacteria	Ctp-like	Cyt	469	79-151~177-360	PDZ_2~Peptidase_S41	20-97~75-178~171-369	52096~50156~52096
107021794	YP_620121.1	Bcen_0234	Burkholderia_cenocepacia_AU_1054_uid58371	Bacteria	Ctp-like	Cyt	469	79-150~177-359	PDZ_2~Peptidase_S41	18-97~75-178~171-369	52096~50156~52096
327402292	YP_004343130.1	Fluta_0283	Fluviicola_taffensis_DSM_16823_uid65271	Bacteria	Ctp-like	SP	584	381-558	Peptidase_S41	74-154~195-276~275-319~375-574	48452~52096~50156~52096
33865709	NP_897268.1	SYNW1175	Synechococcus_WH_8102_uid61581	Bacteria	Ctp-like	SP	445	130-210~231-391	PDZ_2~Peptidase_S41	49-149~100-217~225-397	52096~50156~52096
158338649	YP_001519826.1	AM1_5553	Acaryochloris_marina_MBIC11017_uid58167	Bacteria	Ctp-like	SP	457	127-200~228-389	PDZ_2~Peptidase_S41	46-119~102-202~201-423	52096~50156~52096
94971258	YP_593306.1	Acid345_4232	Candidatus_Koribacter_versatilis_Ellin345_uid58479	Bacteria	Ctp-like	TM	421	113-187~212-372	PDZ_2~Peptidase_S41	50-131~111-187~205-379	52096~50156~52096
188994816	YP_001929068.1	PGN_0952	Porphyromonas_gingivalis_ATCC_33277_uid58879	Bacteria	Ctp-like	SP	569	106-181~206-361	PDZ_2~Peptidase_S41	40-123~95-188~199-362	52096~50156~52096
188995778	YP_001930030.1	PGN_1914	Porphyromonas_gingivalis_ATCC_33277_uid58879	Bacteria	Ctp-like	SP	569	106-181~206-361	PDZ_2~Peptidase_S41	40-123~95-188~199-362	52096~50156~52096
334146942	YP_004509871.1	PGTDC60_1149	Porphyromonas_gingivalis_TDC60_uid67407	Bacteria	Ctp-like	SP	569	106-181~206-361	PDZ_2~Peptidase_S41	40-123~95-188~199-362	52096~50156~52096
34540797	NP_905276.1	PG1060	Porphyromonas_gingivalis_W83_uid57641	Bacteria	Ctp-like	SP	569	106-181~206-361	PDZ_2~Peptidase_S41	40-123~95-188~199-362	52096~50156~52096
284929079	YP_003421601.1	UCYN_05140	cyanobacterium_UCYN_A_uid43697	Bacteria	Ctp-like	SP	438	123-197~223-384	PDZ_2~Peptidase_S41	38-115~97-211~196-421	52096~50156~52096
33240464	NP_875406.1	Pro1014	Prochlorococcus_marinus_CCMP1375_uid57995	Bacteria	Ctp-like	SP	447	128-201~230-390	PDZ_2~Peptidase_S41	47-147~99-220~223-394	52096~50156~52096
193214325	YP_001995524.1	Ctha_0607	Chloroherpeton_thalassium_ATCC_35110_uid59187	Bacteria	Ctp-like	TM	588	122-201~221-381	PDZ_2~Peptidase_S41	52-139~91-213~214-383	52096~50156~52096
156743990	YP_001434119.1	Rcas_4069	Roseiflexus_castenholzii_DSM_13941_uid58287	Bacteria	Ctp-like	TM	423	117-196~214-375	PDZ_2~Peptidase_S41	55-134~112-216~208-382	52096~50156~52096
78189944	YP_380282.1	Cag_1991	Chlorobium_chlorochromatii_CaD3_uid58375	Bacteria	Ctp-like	SP	582	115-186~211-373	PDZ_2~Peptidase_S41	51-132~107-200~205-372	52096~50156~52096
157964295	YP_001499119.1	RMA_0316	Rickettsia_massiliae_MTU5_uid58801	Bacteria	Ctp-like	TM	492	139-218~236-402	PDZ_2~Peptidase_S41	77-156~130-220~230-408	52096~50156~52096
116619979	YP_822135.1	Acid_0851	Candidatus_Solibacter_usitatus_Ellin6076_uid58139	Bacteria	Ctp-like	SP	427	30-93~237-400	Tricorn_C1~Peptidase_S41	30-102~109-162~210-425	52096~50156~52096
148657148	YP_001277353.1	RoseRS_3039	Roseiflexus_RS_1_uid58523	Bacteria	Ctp-like	SP	445	128-213~232-393	PDZ_2~Peptidase_S41	67-143~109-216~225-399	52096~50156~52096
158337578	YP_001518753.1	AM1_4459	Acaryochloris_marina_MBIC11017_uid58167	Bacteria	Ctp-like	Cyt	425	127-201~228-388	PDZ_2~Peptidase_S41	49-147~98-220~222-394	52096~50156~52096
33866500	NP_898059.1	SYNW1968	Synechococcus_WH_8102_uid61581	Bacteria	Ctp-like	SP	425	229-387	Peptidase_S41	44-146~97-222~222-404	52096~50156~52096
315127790	YP_004069793.1	PSM_A2728	Pseudoalteromonas_SM9913_uid61247	Bacteria	Ctp-like	SP	421	112-187~211-375	PDZ_2~Peptidase_S41	30-129~106-191~203-381	52096~50156~52096
77359330	YP_338905.1	PSHAa0364	Pseudoalteromonas_haloplanktis_TAC125_uid58431	Bacteria	Ctp-like	SP	421	112-190~210-376	PDZ_2~Peptidase_S41	72-129~86-207~203-381	52096~50156~52096
148654749	YP_001274954.1	RoseRS_0582	Roseiflexus_RS_1_uid58523	Bacteria	Ctp-like	TM	423	117-196~214-375	PDZ_2~Peptidase_S41	55-134~112-218~208-382	52096~50156~52096
357413126	YP_004924862.1	Sfla_3929	Streptomyces_flavogriseus_ATCC_33331_uid40839	Bacteria	Ctp-like	SP	395	113-173~222-374	PDZ~Peptidase_S41	77-106~96-208~191-376	52096~50156~52096
161830967	YP_001597375.1	COXBURSA331_A1722	Coxiella_burnetii_RSA_331_uid58637	Bacteria	Ctp-like	SP	456	112-187~211-383	PDZ_2~Peptidase_S41	45-130~102-194~204-387	52096~50156~52096
29654829	NP_820521.1	CBU_1538	Coxiella_burnetii_RSA_493_uid57631	Bacteria	Ctp-like	SP	456	112-187~211-383	PDZ_2~Peptidase_S41	45-130~102-194~204-387	52096~50156~52096
307151606	YP_003886990.1	Cyan7822_1727	Cyanothece_PCC_7822_uid52547	Bacteria	Ctp-like	SP	441	124-194~228-389	PDZ~Peptidase_S41	47-146~101-224~221-405	52096~50156~52096
172038904	YP_001805405.1	cce_3991	Cyanothece_ATCC_51142_uid59013	Bacteria	Ctp-like	TM	427	122-196~232-390	PDZ~Peptidase_S41	46-146~97-226~225-397	52096~50156~52096
186681946	YP_001865142.1	Npun_R1507	Nostoc_punctiforme_PCC_73102_uid57767	Bacteria	Ctp-like	SP	446	127-201~228-388	PDZ_2~Peptidase_S41	45-119~100-224~201-421	52096~50156~52096
156742109	YP_001432238.1	Rcas_2135	Roseiflexus_castenholzii_DSM_13941_uid58287	Bacteria	Ctp-like	SP	445	135-213~232-393	PDZ_2~Peptidase_S41	68-143~109-216~225-399	52096~50156~52096
320160704	YP_004173928.1	ANT_12940	Anaerolinea_thermophila_UNI_1_uid62245	Bacteria	Ctp-like	TM	414	125-203~223-385	PDZ_2~Peptidase_S41	67-142~117-206~216-403	52096~50156~52096
172036287	YP_001802788.1	cce_1372	Cyanothece_ATCC_51142_uid59013	Bacteria	Ctp-like	SP	433	41-103~122-197~222-383	Tricorn_C1~PDZ_2~Peptidase_S41	38-114~96-210~195-421	52096~50156~52096
37519636	NP_923013.1	gll0067	Gloeobacter_violaceus_PCC_7421_uid58011	Bacteria	Ctp-like	SP	423	127-206~228-389	PDZ_2~Peptidase_S41	48-119~101-215~200-418	52096~50156~52096
118444338	YP_877355.1	NT01CX_1272	Clostridium_novyi_NT_uid58643	Bacteria	Ctp-like	TM	418	124-195~220-387	PDZ_2~Peptidase_S41	72-141~114-196~214-408	52096~50156~52096
331268608	YP_004395100.1	CbC4_0423	Clostridium_botulinum_BKT015925_uid66203	Bacteria	Ctp-like	TM	418	124-195~220-387	PDZ_2~Peptidase_S41	72-141~114-196~214-405	52096~50156~52096
254556733	YP_003063150.1	JDM1_1566	Lactobacillus_plantarum_JDM1_uid59361	Bacteria	Ctp-like	TM	492	125-203~222-387~412-465	PDZ_2~Peptidase_S41~PG_binding_1	62-142~118-207~216-393~405-466	52096~50156~52096~47090
308180676	YP_003924804.1	LPST_C1494	Lactobacillus_plantarum_ST_III_uid53537	Bacteria	Ctp-like	TM	492	125-203~222-387~412-465	PDZ_2~Peptidase_S41~PG_binding_1	62-142~118-207~216-393~405-466	52096~50156~52096~47090
380032656	YP_004889647.1	lp_1864	Lactobacillus_plantarum_WCFS1_uid62911	Bacteria	Ctp-like	TM	492	125-203~222-387~412-465	PDZ_2~Peptidase_S41~PG_binding_1	62-142~118-207~216-393~405-466	52096~50156~52096~47090
251799692	YP_003014423.1	Pjdr2_5731	Paenibacillus_JDR_2_uid59021	Bacteria	Ctp-like	SP	486	121-198~219-381~404-459	PDZ_2~Peptidase_S41~PG_binding_1	60-138~112-203~212-387~393-461	52096~50156~52096~47090
284039244	YP_003389174.1	Slin_4394	Spirosoma_linguale_DSM_74_uid43413	Bacteria	Ctp-like	TM	575	124-204~224-382	PDZ_2~Peptidase_S41	66-141~95-222~218-396	52096~50156~52096
297565430	YP_003684402.1	Mesil_0986	Meiothermus_silvanus_DSM_9946_uid49485	Bacteria	Ctp-like	SP	433	108-180~212-388	PDZ~Peptidase_S41	67-101~107-213~187-274~307-414	52096~50156~52096~52096
226356213	YP_002785953.1	Deide_12780	Deinococcus_deserti_VCD115_uid58615	Bacteria	Ctp-like	SP	418	214-377	Peptidase_S41	74-127~111-187~208-403	52096~50156~52096
326797809	YP_004315628.1	Sph21_0376	Sphingobacterium_21_uid64755	Bacteria	Ctp-like	SP	539	116-189~210-364	PDZ_2~Peptidase_S41	55-126~81-207~203-363	52096~50156~52096
212212106	YP_002303042.1	CbuG_0473	Coxiella_burnetii_CbuG_Q212_uid58893	Bacteria	Ctp-like	SP	456	112-187~211-383	PDZ_2~Peptidase_S41	45-130~102-194~204-387	52096~50156~52096
154706287	YP_001423867.1	CBUD_0449	Coxiella_burnetii_Dugway_5J108_111_uid58629	Bacteria	Ctp-like	SP	456	112-187~211-383	PDZ_2~Peptidase_S41	45-130~102-194~204-387	52096~50156~52096
212219251	YP_002306038.1	CbuK_1764	Coxiella_burnetii_CbuK_Q154_uid58895	Bacteria	Ctp-like	SP	456	112-187~211-383	PDZ_2~Peptidase_S41	45-130~102-194~204-387	52096~50156~52096
297567206	YP_003686178.1	Mesil_2828	Meiothermus_silvanus_DSM_9946_uid49485	Bacteria	Ctp-like	SP	434	121-202~224-406	PDZ_2~Peptidase_S41	51-108~115-216~196-286~322-429	52096~50156~52096~52096
17229230	NP_485778.1	all1738	Nostoc_PCC_7120_uid57803	Bacteria	Ctp-like	SP	445	125-200~226-386	PDZ_2~Peptidase_S41	43-117~100-198~199-419	52096~50156~52096
218437604	YP_002375933.1	PCC7424_0604	Cyanothece_PCC_7424_uid59025	Bacteria	Ctp-like	SP	440	123-194~227-388	PDZ~Peptidase_S41	47-146~97-220~220-404	52096~50156~52096
220909874	YP_002485185.1	Cyan7425_4514	Cyanothece_PCC_7425_uid59435	Bacteria	Ctp-like	SP	447	125-197~226-387	PDZ_2~Peptidase_S41	45-144~98-224~220-392	52096~50156~52096
148242562	YP_001227719.1	SynRCC307_1463	Synechococcus_RCC307_uid61609	Bacteria	Ctp-like	SP	446	120-194~228-388	PDZ~Peptidase_S41	45-145~96-219~222-394	52096~50156~52096
330837774	YP_004412415.1	Spico_1835	Spirochaeta_coccoides_DSM_17374_uid66331	Bacteria	Ctp-like	SP	479	136-203~222-386	PDZ_2~Peptidase_S41	53-133~115-225~216-391	52096~50156~52096
212640371	YP_002316891.1	Aflv_2551	Anoxybacillus_flavithermus_WK1_uid59135	Bacteria	Ctp-like	SP	491	122-189~225-387~410-465	PDZ~Peptidase_S41~PG_binding_1	58-142~95-218~219-392~397-468	52096~50156~52096~47090
86609090	YP_477852.1	CYB_1628	Synechococcus_JA_2_3B_a_2_13__uid58537	Bacteria	Ctp-like	SP	425	123-193~226-386	PDZ~Peptidase_S41	45-118~100-212~198-413	52096~50156~52096
289550827	YP_003471731.1	SLGD_01513	Staphylococcus_lugdunensis_HKU09_01_uid46233	Bacteria	Ctp-like	TM	483	124-202~218-381~407-457	PDZ_2~Peptidase_S41~PG_binding_1	63-141~94-208~212-387~394-462	52096~50156~52096~47090
218781741	YP_002433059.1	Dalk_3905	Desulfatibacillum_alkenivorans_AK_01_uid58913	Bacteria	Ctp-like	SP	406	121-192~211-370	PDZ_2~Peptidase_S41	48-133~111-198~204-377	52096~50156~52096
218246426	YP_002371797.1	PCC8801_1589	Cyanothece_PCC_8801_uid59027	Bacteria	Ctp-like	SP	458	125-198~226-386	PDZ_2~Peptidase_S41	45-144~98-218~219-403	52096~50156~52096
257059469	YP_003137357.1	Cyan8802_1614	Cyanothece_PCC_8802_uid59143	Bacteria	Ctp-like	SP	458	125-198~226-386	PDZ_2~Peptidase_S41	45-144~98-218~219-403	52096~50156~52096
313681520	YP_004059258.1	Sulku_0391	Sulfuricurvum_kujiense_DSM_16994_uid60789	Bacteria	Ctp-like	SP	440	104-173~204-366	PDZ~Peptidase_S41	46-124~98-188~198-371	52096~50156~52096
166367419	YP_001659692.1	MAE_46780	Microcystis_aeruginosa_NIES_843_uid59101	Bacteria	Ctp-like	SP	441	122-193~226-387	PDZ~Peptidase_S41	45-145~97-221~219-399	52096~50156~52096
333996655	YP_004529267.1	TREPR_0060	Treponema_primitia_ZAS_2_uid67367	Bacteria	Ctp-like	TM	505	120-195~224-387	PDZ~Peptidase_S41	63-143~91-222~218-392	52096~50156~52096
298491732	YP_003721909.1	Aazo_2991	_Nostoc_azollae__0708_uid49725	Bacteria	Ctp-like	TM	446	125-200~226-386	PDZ_2~Peptidase_S41	46-144~98-222~219-395	52096~50156~52096
113476036	YP_722097.1	Tery_2406	Trichodesmium_erythraeum_IMS101_uid57925	Bacteria	Ctp-like	SP	434	124-200~225-385	PDZ_2~Peptidase_S41	42-116~99-200~198-421	52096~50156~52096
37520878	NP_924255.1	gll1309	Gloeobacter_violaceus_PCC_7421_uid58011	Bacteria	Ctp-like	SP	433	122-193~226-386	PDZ~Peptidase_S41	43-117~99-211~199-423	52096~50156~52096
37519688	NP_923065.1	gll0119	Gloeobacter_violaceus_PCC_7421_uid58011	Bacteria	Ctp-like	SP	428	125-205~225-386	PDZ_2~Peptidase_S41	43-117~99-210~198-419	52096~50156~52096
33239818	NP_874760.1	Pro0366	Prochlorococcus_marinus_CCMP1375_uid57995	Bacteria	Ctp-like	SP	459	125-200~227-384	PDZ_2~Peptidase_S41	41-144~94-219~220-408	52096~50156~52096
269792104	YP_003317008.1	Taci_0490	Thermanaerovibrio_acidaminovorans_DSM_6589_uid41925	Bacteria	Ctp-like	SP	400	115-191~213-375	PDZ_2~Peptidase_S41	73-132~106-196~206-380	52096~50156~52096
29831649	NP_826283.1	SAV_5106	Streptomyces_avermitilis_MA_4680_uid57739	Bacteria	Ctp-like	SP	389	117-169~213-369	PDZ~Peptidase_S41	71-103~95-205~188-371	52096~50156~52096
167629985	YP_001680484.1	HM1_1915	Heliobacterium_modesticaldum_Ice1_uid58279	Bacteria	Ctp-like	SP	524	116-184~215-371~390-447~421-513	PDZ~Peptidase_S41~Cu_amine_oxidN1~Cu_amine_oxidN1	64-134~114-218~208-386~388-444~434-508	52096~50156~52096~55383~55383
256422610	YP_003123263.1	Cpin_3599	Chitinophaga_pinensis_DSM_2588_uid59113	Bacteria	Ctp-like	Cyt	406	74-124~162-308	PDZ~Peptidase_S41	13-73~73-126~156-357	52096~50156~52096
23099945	NP_693411.1	OB2490	Oceanobacillus_iheyensis_HTE831_uid57867	Bacteria	Ctp-like	SP	488	120-190~224-383~407-458	PDZ~Peptidase_S41~PG_binding_1	61-140~94-213~217-389~397-460	52096~50156~52096~47090
332298872	YP_004440794.1	Trebr_2254	Treponema_brennaborense_DSM_12168_uid66607	Bacteria	Ctp-like	SP	508	120-195~224-388	PDZ~Peptidase_S41	62-138~95-221~217-393	52096~50156~52096
302390226	YP_003826047.1	Toce_1688	Thermosediminibacter_oceani_DSM_16646_uid51421	Bacteria	Ctp-like	TM	415	122-199~221-381	PDZ_2~Peptidase_S41	65-140~108-204~214-401	52096~50156~52096
33863917	NP_895477.1	PMT1650	Prochlorococcus_marinus_MIT_9313_uid57773	Bacteria	Ctp-like	SP	446	226-384	Peptidase_S41	39-143~93-217~219-407	52096~50156~52096
124023879	YP_001018186.1	P9303_21861	Prochlorococcus_marinus_MIT_9303_uid58305	Bacteria	Ctp-like	SP	446	226-383	Peptidase_S41	39-143~93-217~219-407	52096~50156~52096
159902901	YP_001550245.1	P9211_03601	Prochlorococcus_marinus_MIT_9211_uid58309	Bacteria	Ctp-like	SP	436	223-380	Peptidase_S41	37-140~90-218~216-404	52096~50156~52096
182438353	YP_001826072.1	SGR_4560	Streptomyces_griseus_NBRC_13350_uid58983	Bacteria	Ctp-like	SP	395	112-191~222-375	PDZ_2~Peptidase_S41	73-106~90-200~191-377	52096~50156~52096
320335433	YP_004172144.1	Deima_2850	Deinococcus_maricopensis_DSM_21211_uid62225	Bacteria	Ctp-like	SP	412	202-377	Peptidase_S41	69-101~83-185~177-399	52096~50156~52096
297565596	YP_003684568.1	Mesil_1161	Meiothermus_silvanus_DSM_9946_uid49485	Bacteria	Ctp-like	SP	415	122-168~212-388	PDZ~Peptidase_S41	70-99~81-180~182-272~304-411	52096~50156~52096~52096
225874672	YP_002756131.1	ACP_3123	Acidobacterium_capsulatum_ATCC_51196_uid59127	Bacteria	Ctp-like	SP	545	114-192~212-364	PDZ_2~Peptidase_S41	51-130~80-210~205-363	52096~50156~52096
226226594	YP_002760700.1	GAU_1188	Gemmatimonas_aurantiaca_T_27_uid58813	Bacteria	Ctp-like	TM	549	114-181~212-366	PDZ~Peptidase_S41	55-132~103-196~205-367	52096~50156~52096
94985318	YP_604682.1	Dgeo_1216	Deinococcus_geothermalis_DSM_11300_uid58275	Bacteria	Ctp-like	SP	438	113-188~216-388	PDZ_2~Peptidase_S41	65-128~108-186~210-405	52096~50156~52096
332799600	YP_004461099.1	TepRe1_1656	Tepidanaerobacter_Re1_uid66873	Bacteria	Ctp-like	SP	417	121-201~219-380	PDZ_2~Peptidase_S41	62-139~107-202~213-401	52096~50156~52096
269926375	YP_003322998.1	Tter_1268	Thermobaculum_terrenum_ATCC_BAA_798_uid42011	Bacteria	Ctp-like	TM	423	122-199~217-382	PDZ_2~Peptidase_S41	57-139~111-203~211-387	52096~50156~52096
269128201	YP_003301571.1	Tcur_4004	Thermomonospora_curvata_DSM_43183_uid41885	Bacteria	Ctp-like	SP	399	112-189~211-369	PDZ_2~Peptidase_S41	53-130~107-199~202-374	52096~50156~52096
182411929	YP_001816995.1	Oter_0104	Opitutus_terrae_PB90_1_uid58965	Bacteria	Ctp-like	SP	389	31-95~204-363	Tricorn_C1~Peptidase_S41	32-128~100-183~195-379	52096~50156~52096
289166018	YP_003456156.1	LLO_2694	Legionella_longbeachae_NSW150_uid46099	Bacteria	Ctp-like	SP	450	111-187~210-381	PDZ_2~Peptidase_S41	47-129~99-191~203-385	52096~50156~52096
284929024	YP_003421546.1	UCYN_04560	cyanobacterium_UCYN_A_uid43697	Bacteria	Ctp-like	SP	435	119-189~224-383	PDZ~Peptidase_S41	42-141~95-218~215-400	52096~50156~52096
56750827	YP_171528.1	syc0818_d	Synechococcus_elongatus_PCC_6301_uid58235	Bacteria	Ctp-like	SP	425	116-191~223-382	PDZ~Peptidase_S41	40-141~92-216~216-388	52096~50156~52096
81299523	YP_399731.1	Synpcc7942_0712	Synechococcus_elongatus_PCC_7942_uid58045	Bacteria	Ctp-like	SP	425	116-191~223-382	PDZ~Peptidase_S41	40-141~92-216~216-388	52096~50156~52096
163847573	YP_001635617.1	Caur_2013	Chloroflexus_aurantiacus_J_10_fl_uid57657	Bacteria	Ctp-like	TM	423	122-190~220-382	PDZ~Peptidase_S41	63-141~120-222~214-392	52096~50156~52096
222525426	YP_002569897.1	Chy400_2171	Chloroflexus_Y_400_fl_uid59085	Bacteria	Ctp-like	TM	423	122-190~220-382	PDZ~Peptidase_S41	63-141~120-222~214-392	52096~50156~52096
320334892	YP_004171603.1	Deima_2300	Deinococcus_maricopensis_DSM_21211_uid62225	Bacteria	Ctp-like	SP	409	208-381	Peptidase_S41	70-126~118-196~201-397	52096~50156~52096
269118823	YP_003307000.1	Sterm_0184	Sebaldella_termitidis_ATCC_33386_uid41865	Bacteria	Ctp-like	SP	442	121-201~219-380	PDZ_2~Peptidase_S41	57-139~110-204~213-388	52096~50156~52096
56751013	YP_171714.1	syc1004_d	Synechococcus_elongatus_PCC_6301_uid58235	Bacteria	Ctp-like	SP	440	118-190~222-382	PDZ~Peptidase_S41	37-113~96-204~194-386	52096~50156~52096
81299327	YP_399535.1	Synpcc7942_0516	Synechococcus_elongatus_PCC_7942_uid58045	Bacteria	Ctp-like	SP	440	118-190~222-382	PDZ~Peptidase_S41	37-113~96-204~194-386	52096~50156~52096
191638388	YP_001987554.1	LCABL_16150	Lactobacillus_casei_BL23_uid59237	Bacteria	Ctp-like	TM	483	118-196~217-382~404-459	PDZ_2~Peptidase_S41~PG_binding_1	62-136~89-207~210-395~395-463	52096~50156~52096~47090
268319577	YP_003293233.1	FI9785_1102	Lactobacillus_johnsonii_FI9785_uid41735	Bacteria	Ctp-like	TM	483	118-196~216-377~400-455	PDZ_2~Peptidase_S41~PG_binding_1	59-136~109-204~207-383~387-461	52096~50156~52096~47090
42519030	NP_964960.1	LJ1104	Lactobacillus_johnsonii_NCC_533_uid58029	Bacteria	Ctp-like	TM	483	118-196~216-377~400-455	PDZ_2~Peptidase_S41~PG_binding_1	59-136~109-201~207-383~387-461	52096~50156~52096~47090
269123476	YP_003306053.1	Smon_0703	Streptobacillus_moniliformis_DSM_12112_uid41863	Bacteria	Ctp-like	SP	463	110-192~212-374	PDZ_2~Peptidase_S41	60-130~84-210~206-379	52096~50156~52096
193211695	YP_001997648.1	Cpar_0019	Chlorobaculum_parvum_NCIB_8327_uid59185	Bacteria	Ctp-like	SP	580	116-187~215-376	PDZ_2~Peptidase_S41	53-134~110-187~208-375	52096~50156~52096
150391819	YP_001321868.1	Amet_4128	Alkaliphilus_metalliredigens_QYMF_uid58171	Bacteria	Ctp-like	TM	405	114-194~213-373	PDZ_2~Peptidase_S41	61-133~103-197~207-380	52096~50156~52096
291295594	YP_003506992.1	Mrub_1209	Meiothermus_ruber_DSM_1279_uid46661	Bacteria	Ctp-like	SP	422	111-192~211-387	PDZ_2~Peptidase_S41	24-101~83-198~186-413	52096~50156~52096
21675066	NP_663131.1	CT2258	Chlorobium_tepidum_TLS_uid57897	Bacteria	Ctp-like	SP	574	117-188~216-379	PDZ_2~Peptidase_S41	53-134~113-189~208-375	52096~50156~52096
117928936	YP_873487.1	Acel_1729	Acidothermus_cellulolyticus_11B_uid58501	Bacteria	Ctp-like	SP	396	115-187~208-366	PDZ_2~Peptidase_S41	49-128~104-191~199-371	52096~50156~52096
83814319	YP_444915.1	SRU_0779	Salinibacter_ruber_DSM_13855_uid58513	Bacteria	Ctp-like	TM	551	102-180~202-359	PDZ_2~Peptidase_S41	37-118~72-192~195-369	52096~50156~52096
255533660	YP_003094032.1	Phep_3779	Pedobacter_heparinus_DSM_2366_uid59111	Bacteria	Ctp-like	TM	526	108-188~209-362	PDZ_2~Peptidase_S41	43-125~104-190~202-362	52096~50156~52096
325954401	YP_004238061.1	Weevi_0769	Weeksella_virosa_DSM_16922_uid63627	Bacteria	Ctp-like	TM	528	107-182~203-357	PDZ_2~Peptidase_S41	49-124~82-192~196-360	52096~50156~52096
120556078	YP_960429.1	Maqu_3168	Marinobacter_aquaeolei_VT8_uid59419	Bacteria	Ctp-like	SP	468	126-205~225-390	PDZ_2~Peptidase_S41	60-144~115-208~218-395	52096~50156~52096
16330090	NP_440818.1	slr1751	Synechocystis_PCC_6803_uid57659	Bacteria	Ctp-like	SP	423	44-102~120-196~220-381	Tricorn_C1~PDZ_2~Peptidase_S41	38-112~90-209~193-418	52096~50156~52096
113477914	YP_723975.1	Tery_4518	Trichodesmium_erythraeum_IMS101_uid57925	Bacteria	Ctp-like	SP	430	120-193~222-383	PDZ_2~Peptidase_S41	41-139~90-215~216-388	52096~50156~52096
166365381	YP_001657654.1	MAE_26400	Microcystis_aeruginosa_NIES_843_uid59101	Bacteria	Ctp-like	SP	430	44-101~120-199~220-380	Tricorn_C1~PDZ_2~Peptidase_S41	41-139~90-211~214-389	52096~50156~52096
307152185	YP_003887569.1	Cyan7822_2316	Cyanothece_PCC_7822_uid52547	Bacteria	Ctp-like	SP	429	120-199~220-381	PDZ_2~Peptidase_S41	40-139~90-208~214-386	52096~50156~52096
218441917	YP_002380246.1	PCC7424_5025	Cyanothece_PCC_7424_uid59025	Bacteria	Ctp-like	SP	429	44-101~120-197~220-381	Tricorn_C1~PDZ_2~Peptidase_S41	40-139~90-207~214-389	52096~50156~52096
123965591	YP_001010672.1	P9515_03561	Prochlorococcus_marinus_MIT_9515_uid58313	Bacteria	Ctp-like	TM	429	121-197~223-380	PDZ_2~Peptidase_S41	38-140~90-218~216-400	52096~50156~52096
33860882	NP_892443.1	PMM0324	Prochlorococcus_marinus_pastoris_CCMP1986_uid57761	Bacteria	Ctp-like	TM	429	121-201~223-380	PDZ_2~Peptidase_S41	38-137~90-219~216-400	52096~50156~52096
157412686	YP_001483552.1	P9215_03491	Prochlorococcus_marinus_MIT_9215_uid58819	Bacteria	Ctp-like	TM	428	222-379	Peptidase_S41	37-139~89-218~215-398	52096~50156~52096
78778715	YP_396827.1	PMT9312_0330	Prochlorococcus_marinus_MIT_9312_uid58357	Bacteria	Ctp-like	TM	427	223-380	Peptidase_S41	37-140~89-219~216-399	52096~50156~52096
218248964	YP_002374335.1	PCC8801_4255	Cyanothece_PCC_8801_uid59027	Bacteria	Ctp-like	SP	430	44-101~120-198~221-380	Tricorn_C1~PDZ_2~Peptidase_S41	38-112~95-204~193-417	52096~50156~52096
257062049	YP_003139937.1	Cyan8802_4316	Cyanothece_PCC_8802_uid59143	Bacteria	Ctp-like	SP	430	44-101~120-198~221-380	Tricorn_C1~PDZ_2~Peptidase_S41	38-112~95-204~193-417	52096~50156~52096
261409610	YP_003245851.1	GYMC10_5839	Paenibacillus_Y412MC10_uid41127	Bacteria	Ctp-like	SP	490	115-183~215-377~400-455	PDZ~Peptidase_S41~PG_binding_1	59-134~109-198~208-383~391-456	52096~50156~52096~47090
334139664	YP_004532858.1	PP1Y_AT615	Novosphingobium_PP1Y_uid67383	Bacteria	Ctp-like	TM	475	118-197~214-386	PDZ_2~Peptidase_S41	58-135~109-199~208-395	52096~50156~52096
126695688	YP_001090574.1	P9301_03501	Prochlorococcus_marinus_MIT_9301_uid58437	Bacteria	Ctp-like	TM	428	222-379	Peptidase_S41	37-139~89-218~215-398	52096~50156~52096
22298949	NP_682196.1	tll1406	Thermosynechococcus_elongatus_BP_1_uid57907	Bacteria	Ctp-like	SP	433	120-200~221-381	PDZ_2~Peptidase_S41	36-112~95-204~193-415	52096~50156~52096
220909020	YP_002484331.1	Cyan7425_3650	Cyanothece_PCC_7425_uid59435	Bacteria	Ctp-like	SP	426	43-101~120-198~221-381	Tricorn_C1~PDZ_2~Peptidase_S41	36-112~95-201~193-415	52096~50156~52096
308071058	YP_003872663.1	PPE_04365	Paenibacillus_polymyxa_E681_uid53477	Bacteria	Ctp-like	SP	488	116-192~214-376~399-454	PDZ_2~Peptidase_S41~PG_binding_1	54-133~106-198~207-382~389-454	52096~50156~52096~47090
310644287	YP_003949046.1	PPSC2_c4864	Paenibacillus_polymyxa_SC2_uid59583	Bacteria	Ctp-like	SP	488	116-192~214-376~399-454	PDZ_2~Peptidase_S41~PG_binding_1	55-133~106-198~207-382~389-455	52096~50156~52096~47090
123967885	YP_001008743.1	A9601_03481	Prochlorococcus_marinus_AS9601_uid58307	Bacteria	Ctp-like	TM	431	222-379	Peptidase_S41	37-139~89-218~215-397	52096~50156~52096
319789130	YP_004150763.1	Theam_0149	Thermovibrio_ammonificans_HB_1_uid62095	Bacteria	Ctp-like	SP	435	102-175~202-368	PDZ_2~Peptidase_S41	43-121~91-187~196-373	52096~50156~52096
72383537	YP_292892.1	PMN2A_1701	Prochlorococcus_marinus_NATL2A_uid58359	Bacteria	Ctp-like	SP	436	223-380	Peptidase_S41	37-140~90-218~216-404	52096~50156~52096
288554111	YP_003426046.1	BpOF4_05460	Bacillus_pseudofirmus_OF4_uid45847	Bacteria	Ctp-like	SP	487	118-195~219-380~404-458	PDZ_2~Peptidase_S41~PG_binding_1	57-135~88-213~212-385~390-461	52096~50156~52096~47090
113954783	YP_729773.1	sync_0548	Synechococcus_CC9311_uid58123	Bacteria	Ctp-like	SP	432	117-189~222-379	PDZ~Peptidase_S41	36-139~91-218~215-398	52096~50156~52096
219849141	YP_002463574.1	Cagg_2258	Chloroflexus_aggregans_DSM_9485_uid58621	Bacteria	Ctp-like	TM	421	117-188~219-380	PDZ~Peptidase_S41	61-139~118-222~212-390	52096~50156~52096
116629567	YP_814739.1	LGAS_0912	Lactobacillus_gasseri_ATCC_33323_uid57687	Bacteria	Ctp-like	TM	482	117-195~215-376~399-454	PDZ_2~Peptidase_S41~PG_binding_1	58-135~108-200~206-384~386-460	52096~50156~52096~47090
332666646	YP_004449434.1	Halhy_4727	Haliscomenobacter_hydrossis_DSM_1100_uid66777	Bacteria	Ctp-like	TM	550	116-192~216-372	PDZ_2~Peptidase_S41	50-133~90-215~210-372	52096~50156~52096
374311039	YP_005057469.1	AciX8_2110	Granulicella_mallensis_MP5ACTX8_uid49957	Bacteria	Ctp-like	SP	413	103-175~216-360	PDZ_2~Peptidase_S41	40-120~89-193~193-371	52096~50156~52096
294054716	YP_003548374.1	Caka_1184	Coraliomargarita_akajimensis_DSM_45221_uid47079	Bacteria	Ctp-like	SP	416	103-181~201-363	PDZ_2~Peptidase_S41	38-119~81-192~194-370	52096~50156~52096
291295066	YP_003506464.1	Mrub_0677	Meiothermus_ruber_DSM_1279_uid46661	Bacteria	Ctp-like	SP	426	113-196~216-385	PDZ_2~Peptidase_S41	62-100~78-208~190-419	52096~50156~52096
109896808	YP_660063.1	Patl_0479	Pseudoalteromonas_atlantica_T6c_uid58283	Bacteria	Ctp-like	Cyt	471	99-146~196-347	PDZ~Peptidase_S41	16-106~73-180~189-276~305-383	52096~50156~52096~52096
194364082	YP_002026692.1	Smal_0304	Stenotrophomonas_maltophilia_R551_3_uid58657	Bacteria	Ctp-like	SP	498	111-189~208-372	PDZ_2~Peptidase_S41	43-130~105-192~201-377	52096~50156~52096
261856926	YP_003264209.1	Hneap_2353	Halothiobacillus_neapolitanus_c2_uid41317	Bacteria	Ctp-like	SP	446	103-183~201-368	PDZ_2~Peptidase_S41	33-121~93-187~195-376	52096~50156~52096
170076844	YP_001733482.1	SYNPCC7002_A0213	Synechococcus_PCC_7002_uid59137	Bacteria	Ctp-like	SP	440	119-196~219-379	PDZ_2~Peptidase_S41	40-138~90-210~213-386	52096~50156~52096
158338082	YP_001519258.1	AM1_4972	Acaryochloris_marina_MBIC11017_uid58167	Bacteria	Ctp-like	TM	430	119-199~219-380	PDZ_2~Peptidase_S41	39-138~90-209~213-386	52096~50156~52096
186685141	YP_001868337.1	Npun_F5056	Nostoc_punctiforme_PCC_73102_uid57767	Bacteria	Ctp-like	SP	427	40-99~119-199~219-380	Tricorn_C1~PDZ_2~Peptidase_S41	37-111~94-203~192-417	52096~50156~52096
312142858	YP_003994304.1	Halsa_0477	Halanaerobium_hydrogeniformans_uid60191	Bacteria	Ctp-like	SP	404	114-193~211-374	PDZ_2~Peptidase_S41	52-132~111-196~205-392	52096~50156~52096
298489821	YP_003719998.1	Aazo_0287	_Nostoc_azollae__0708_uid49725	Bacteria	Ctp-like	SP	427	42-99~119-199~219-380	Tricorn_C1~PDZ_2~Peptidase_S41	37-111~94-203~192-416	52096~50156~52096
123968267	YP_001009125.1	A9601_07321	Prochlorococcus_marinus_AS9601_uid58307	Bacteria	Ctp-like	SP	444	119-192~221-381	PDZ_2~Peptidase_S41	37-138~89-213~213-386	52096~50156~52096
157413097	YP_001483963.1	P9215_07621	Prochlorococcus_marinus_MIT_9215_uid58819	Bacteria	Ctp-like	SP	444	119-192~221-381	PDZ_2~Peptidase_S41	37-138~89-212~213-387	52096~50156~52096
78779062	YP_397174.1	PMT9312_0677	Prochlorococcus_marinus_MIT_9312_uid58357	Bacteria	Ctp-like	SP	444	119-192~221-381	PDZ_2~Peptidase_S41	37-138~89-212~213-386	52096~50156~52096
126696068	YP_001090954.1	P9301_07301	Prochlorococcus_marinus_MIT_9301_uid58437	Bacteria	Ctp-like	SP	444	112-188~221-381	PDZ~Peptidase_S41	37-138~89-212~213-386	52096~50156~52096
75906657	YP_320953.1	Ava_0432	Anabaena_variabilis_ATCC_29413_uid58043	Bacteria	Ctp-like	SP	428	43-100~119-199~219-380	Tricorn_C1~PDZ_2~Peptidase_S41	37-111~94-203~192-417	52096~50156~52096
17229992	NP_486540.1	all2500	Nostoc_PCC_7120_uid57803	Bacteria	Ctp-like	SP	428	43-100~119-198~219-380	Tricorn_C1~PDZ_2~Peptidase_S41	37-111~94-203~192-417	52096~50156~52096
220930269	YP_002507178.1	Ccel_2904	Clostridium_cellulolyticum_H10_uid58709	Bacteria	Ctp-like	TM	415	127-199~219-379	PDZ_2~Peptidase_S41	52-137~86-207~213-385	52096~50156~52096
302874160	YP_003842793.1	Clocel_1274	Clostridium_cellulovorans_743B_uid51503	Bacteria	Ctp-like	TM	400	111-183~207-369	PDZ_2~Peptidase_S41	47-129~106-185~201-388	52096~50156~52096
28212088	NP_783032.1	CTC02507	Clostridium_tetani_E88_uid57683	Bacteria	Ctp-like	SP	399	111-182~207-369	PDZ_2~Peptidase_S41	52-128~99-182~201-389	52096~50156~52096
332982312	YP_004463753.1	Mahau_1750	Mahella_australiensis_50_1_BON_uid66917	Bacteria	Ctp-like	SP	402	114-192~211-370	PDZ_2~Peptidase_S41	43-130~98-195~204-376	52096~50156~52096
251795296	YP_003010027.1	Pjdr2_1264	Paenibacillus_JDR_2_uid59021	Bacteria	Ctp-like	TM	472	109-188~207-369~392-440	PDZ_2~Peptidase_S41~PG_binding_1	51-126~94-193~200-374~381-448	52096~50156~52096~47090
146295638	YP_001179409.1	Csac_0592	Caldicellulosiruptor_saccharolyticus_DSM_8903_uid58289	Bacteria	Ctp-like	TM	472	103-179~198-362~392-444	PDZ_2~Peptidase_S41~PG_binding_1	33-120~99-202~192-369~380-446	52096~50156~52096~47090
256420763	YP_003121416.1	Cpin_1719	Chitinophaga_pinensis_DSM_2588_uid59113	Bacteria	Ctp-like	SP	460	209-395	Peptidase_S41	61-109~120-168~202-404	52096~50156~52096
58584209	YP_203225.1	XOO4586	Xanthomonas_oryzae_KACC_10331_uid58155	Bacteria	Ctp-like	SP	512	116-193~212-373	PDZ_2~Peptidase_S41	55-134~110-196~205-380	52096~50156~52096
344205751	YP_004790892.1	BurJV3_0332	Stenotrophomonas_maltophilia_JV3_uid72473	Bacteria	Ctp-like	SP	486	111-189~208-372	PDZ_2~Peptidase_S41	44-130~111-190~201-378	52096~50156~52096
190572489	YP_001970334.1	Smlt0421	Stenotrophomonas_maltophilia_K279a_uid61647	Bacteria	Ctp-like	SP	482	111-189~208-372	PDZ_2~Peptidase_S41	43-130~111-190~201-375	52096~50156~52096
192361261	YP_001984004.1	CJA_3551	Cellvibrio_japonicus_Ueda107_uid59139	Bacteria	Ctp-like	SP	481	114-193~214-376	PDZ_2~Peptidase_S41	48-131~107-196~205-380	52096~50156~52096
51246408	YP_066292.1	DP2556	Desulfotalea_psychrophila_LSv54_uid58153	Bacteria	Ctp-like	SP	438	100-179~200-360	PDZ_2~Peptidase_S41	33-117~90-179~191-363	52096~50156~52096
311070029	YP_003974952.1	BATR1942_15510	Bacillus_atrophaeus_1942_uid59887	Bacteria	Ctp-like	SP	483	116-193~217-378~401-456	PDZ_2~Peptidase_S41~PG_binding_1	50-133~86-205~210-385~388-459	52096~50156~52096~47090
17545071	NP_518473.1	RSc0352	Ralstonia_solanacearum_GMI1000_uid57593	Bacteria	Ctp-like	SP	549	115-194~214-395	PDZ_2~Peptidase_S41	44-133~109-199~207-400	52096~50156~52096
158337962	YP_001519138.1	AM1_4849	Acaryochloris_marina_MBIC11017_uid58167	Bacteria	Ctp-like	SP	440	40-94~118-198~219-379	Tricorn_C1~PDZ_2~Peptidase_S41	39-110~93-202~191-416	52096~50156~52096
298490801	YP_003720978.1	Aazo_1705	_Nostoc_azollae__0708_uid49725	Bacteria	Ctp-like	SP	413	109-184~219-376	PDZ~Peptidase_S41	35-108~89-202~190-408	52096~50156~52096
258508400	YP_003171151.1	LGG_01405	Lactobacillus_rhamnosus_GG_uid59313	Bacteria	Ctp-like	SP	480	115-193~214-379~401-456	PDZ_2~Peptidase_S41~PG_binding_1	61-133~86-204~207-390~392-460	52096~50156~52096~47090
258539612	YP_003174111.1	LC705_01421	Lactobacillus_rhamnosus_Lc_705_uid59315	Bacteria	Ctp-like	SP	480	115-193~214-379~401-456	PDZ_2~Peptidase_S41~PG_binding_1	61-133~86-209~207-390~392-459	52096~50156~52096~47090
325297263	YP_004257180.1	Bacsa_0094	Bacteroides_salanitronis_DSM_18170_uid63269	Bacteria	Ctp-like	SP	546	104-179~205-358	PDZ_2~Peptidase_S41	44-121~78-203~198-359	52096~50156~52096
322436420	YP_004218632.1	AciX9_2829	Acidobacterium_MP5ACTX9_uid50551	Bacteria	Ctp-like	SP	419	107-183~225-365	PDZ_2~Peptidase_S41	39-123~99-199~198-373	52096~50156~52096
150005155	YP_001299899.1	BVU_2624	Bacteroides_vulgatus_ATCC_8482_uid58253	Bacteria	Ctp-like	TM	582	104-184~204-362	PDZ_2~Peptidase_S41	44-121~80-203~198-362	52096~50156~52096
145218840	YP_001129549.1	Cvib_0018	Chlorobium_phaeovibrioides_DSM_265_uid58129	Bacteria	Ctp-like	SP	560	104-172~203-364	PDZ~Peptidase_S41	42-123~100-179~196-363	52096~50156~52096
256425492	YP_003126145.1	Cpin_6540	Chitinophaga_pinensis_DSM_2588_uid59113	Bacteria	Ctp-like	SP	535	107-186~206-360	PDZ_2~Peptidase_S41	46-124~78-201~199-360	52096~50156~52096
300853804	YP_003778788.1	CLJU_c06040	Clostridium_ljungdahlii_DSM_13528_uid50583	Bacteria	Ctp-like	SP	534	102-180~197-358~455-528	PDZ_2~Peptidase_S41~Big_5	44-119~75-189~191-368	52096~50156~52096
17231582	NP_488130.1	all4090	Nostoc_PCC_7120_uid57803	Bacteria	Ctp-like	Cyt	374	1-45~83-128~193-349	Tricorn_C1~PDZ~Peptidase_S41	1-55~56-147~166-373	52096~50156~52096
153006754	YP_001381079.1	Anae109_3916	Anaeromyxobacter_Fw109_5_uid58755	Bacteria	Ctp-like	SP	1081	197-273~303-476	PDZ~Peptidase_S41	152-223~178-291~297-481	52096~50156~52096
86608304	YP_477066.1	CYB_0822	Synechococcus_JA_2_3B_a_2_13__uid58537	Bacteria	Ctp-like	SP	431	117-193~219-378	PDZ_2~Peptidase_S41	33-109~92-192~191-415	52096~50156~52096
86607420	YP_476183.1	CYA_2818	Synechococcus_JA_3_3Ab_uid58535	Bacteria	Ctp-like	SP	431	117-193~219-379	PDZ_2~Peptidase_S41	33-109~92-192~191-415	52096~50156~52096
333996108	YP_004528721.1	TREAZ_2710	Treponema_azotonutricium_ZAS_9_uid67365	Bacteria	Ctp-like	SP	498	112-187~216-379	PDZ~Peptidase_S41	55-135~83-215~210-384	52096~50156~52096
186682182	YP_001865378.1	Npun_R1773	Nostoc_punctiforme_PCC_73102_uid57767	Bacteria	Ctp-like	SP	426	40-98~117-197~217-378	Tricorn_C1~PDZ_2~Peptidase_S41	35-109~91-212~190-381	52096~50156~52096
365823364	YP_003960990.2	ELI_3058	Eubacterium_limosum_KIST612_uid59777	Bacteria	Ctp-like	TM	399	113-192~209-369	PDZ_2~Peptidase_S41	62-131~84-202~203-389	52096~50156~52096
124025443	YP_001014559.1	NATL1_07361	Prochlorococcus_marinus_NATL1A_uid58423	Bacteria	Ctp-like	SP	434	117-194~217-377	PDZ_2~Peptidase_S41	34-135~85-208~211-383	52096~50156~52096
72381950	YP_291305.1	PMN2A_0110	Prochlorococcus_marinus_NATL2A_uid58359	Bacteria	Ctp-like	SP	434	117-194~217-377	PDZ_2~Peptidase_S41	34-135~85-208~211-383	52096~50156~52096
56421627	YP_148945.1	GK3092	Geobacillus_kaustophilus_HTA426_uid58227	Bacteria	Ctp-like	SP	482	115-194~215-377~400-455	PDZ_2~Peptidase_S41~PG_binding_1	53-132~85-205~209-384~387-457	52096~50156~52096~47090
261420536	YP_003254218.1	GYMC61_3181	Geobacillus_Y412MC61_uid41171	Bacteria	Ctp-like	SP	482	115-194~215-377~400-455	PDZ_2~Peptidase_S41~PG_binding_1	53-132~85-205~209-385~387-456	52096~50156~52096~47090
297531348	YP_003672623.1	GC56T3_3120	Geobacillus_C56_T3_uid49467	Bacteria	Ctp-like	SP	482	115-194~215-377~400-455	PDZ_2~Peptidase_S41~PG_binding_1	53-132~85-205~209-385~387-456	52096~50156~52096~47090
319768205	YP_004133706.1	GYMC52_3210	Geobacillus_Y412MC52_uid55381	Bacteria	Ctp-like	SP	482	115-194~215-377~400-455	PDZ_2~Peptidase_S41~PG_binding_1	53-132~85-205~209-385~387-456	52096~50156~52096~47090
148241543	YP_001226700.1	SynRCC307_0444	Synechococcus_RCC307_uid61609	Bacteria	Ctp-like	SP	410	114-185~219-377	PDZ~Peptidase_S41	35-136~87-206~212-384	52096~50156~52096
337744495	YP_004638657.1	KNP414_00136	Paenibacillus_mucilaginosus_KNP414_uid68311	Bacteria	Ctp-like	SP	483	112-181~213-375~398-453	PDZ~Peptidase_S41~PG_binding_1	48-132~108-196~206-380~388-453	52096~50156~52096~47090
320105941	YP_004181531.1	AciPR4_0704	Terriglobus_saanensis_SP1PR4_uid53251	Bacteria	Ctp-like	SP	423	108-174~207-367	PDZ_2~Peptidase_S41	39-124~101-188~200-374	52096~50156~52096
108803719	YP_643656.1	Rxyl_0877	Rubrobacter_xylanophilus_DSM_9941_uid58057	Bacteria	Ctp-like	SP	417	117-194~214-376	PDZ_2~Peptidase_S41	57-134~113-202~207-381	52096~50156~52096
94985579	YP_604943.1	Dgeo_1479	Deinococcus_geothermalis_DSM_11300_uid58275	Bacteria	Ctp-like	SP	449	110-190~208-372	PDZ_2~Peptidase_S41	55-130~104-212~202-377	52096~50156~52096
299771877	YP_003733903.1	AOLE_18240	Acinetobacter_oleivorans_DR1_uid50119	Bacteria	Ctp-like	SP	394	210-368	Peptidase_S41	54-133~115-181~203-377	52096~50156~52096
32474803	NP_867797.1	RB7408	Rhodopirellula_baltica_SH_1_uid61589	Bacteria	Ctp-like	SP	495	108-189~219-378	PDZ_2~Peptidase_S41	51-128~80-195~212-375	52096~50156~52096
114565737	YP_752891.1	Swol_0168	Syntrophomonas_wolfei_Goettingen_uid58179	Bacteria	Ctp-like	SP	564	100-183~203-370	PDZ_2~Peptidase_S41	46-118~74-194~196-375	52096~50156~52096
312794502	YP_004027425.1	Calkr_2369	Caldicellulosiruptor_kristjanssonii_177R1B_uid60393	Bacteria	Ctp-like	TM	472	103-179~198-362~392-444	PDZ_2~Peptidase_S41~PG_binding_1	35-120~93-184~192-367~381-446	52096~50156~52096~47090
302872715	YP_003841351.1	COB47_2113	Caldicellulosiruptor_obsidiansis_OB47_uid51501	Bacteria	Ctp-like	SP	472	103-178~198-362~392-444	PDZ_2~Peptidase_S41~PG_binding_1	33-120~99-202~192-367~380-446	52096~50156~52096~47090
256820372	YP_003141651.1	Coch_1545	Capnocytophaga_ochracea_DSM_7271_uid59197	Bacteria	Ctp-like	SP	552	115-193~215-368	PDZ_2~Peptidase_S41	57-131~105-195~208-368	52096~50156~52096
219670433	YP_002460868.1	Dhaf_4427	Desulfitobacterium_hafniense_DCB_2_uid57749	Bacteria	Ctp-like	SP	554	102-179~197-359	PDZ_2~Peptidase_S41	46-119~87-181~191-364	52096~50156~52096
332299526	YP_004441447.1	Poras_0325	Porphyromonas_asaccharolytica_DSM_20707_uid66603	Bacteria	Ctp-like	SP	562	101-169~202-360	PDZ~Peptidase_S41	40-119~72-195~196-361	52096~50156~52096
325281281	YP_004253823.1	Odosp_2665	Odoribacter_splanchnicus_DSM_20712_uid63397	Bacteria	Ctp-like	SP	538	103-180~205-358	PDZ_2~Peptidase_S41	50-121~76-203~198-358	52096~50156~52096
53712255	YP_098247.1	BF0963	Bacteroides_fragilis_YCH46_uid58195	Bacteria	Ctp-like	TM	575	104-184~205-358	PDZ_2~Peptidase_S41	46-121~78-202~198-363	52096~50156~52096
60680432	YP_210576.1	BF0881	Bacteroides_fragilis_NCTC_9343_uid57639	Bacteria	Ctp-like	TM	575	104-184~205-358	PDZ_2~Peptidase_S41	46-121~78-202~198-363	52096~50156~52096
268315701	YP_003289420.1	Rmar_0124	Rhodothermus_marinus_DSM_4252_uid41729	Bacteria	Ctp-like	SP	553	98-174~201-357	PDZ_2~Peptidase_S41	36-115~69-193~194-357	52096~50156~52096
288942355	YP_003444595.1	Alvin_2654	Allochromatium_vinosum_DSM_180_uid46083	Bacteria	Ctp-like	SP	374	221-352	Peptidase_S41	66-107~106-171~178-359	52096~50156~52096
226225686	YP_002759792.1	GAU_0280	Gemmatimonas_aurantiaca_T_27_uid58813	Bacteria	Ctp-like	TM	515	105-185~202-371	PDZ_2~Peptidase_S41	48-122~76-192~195-378	52096~50156~52096
157693918	YP_001488380.1	BPUM_3166	Bacillus_pumilus_SAFR_032_uid59017	Bacteria	Ctp-like	SP	482	114-192~214-376~399-454	PDZ_2~Peptidase_S41~PG_binding_1	52-131~84-206~208-382~386-457	52096~50156~52096~47090
241661847	YP_002980207.1	Rpic12D_0227	Ralstonia_pickettii_12D_uid58859	Bacteria	Ctp-like	SP	550	113-192~212-393	PDZ_2~Peptidase_S41	42-131~107-197~205-398	52096~50156~52096
218439019	YP_002377348.1	PCC7424_2052	Cyanothece_PCC_7424_uid59025	Bacteria	Ctp-like	SP	416	111-185~221-380	PDZ~Peptidase_S41	36-135~105-190~210-398	52096~50156~52096
75909646	YP_323942.1	Ava_3440	Anabaena_variabilis_ATCC_29413_uid58043	Bacteria	Ctp-like	SP	417	118-189~219-379	PDZ_2~Peptidase_S41	34-135~103-189~212-397	52096~50156~52096
17230912	NP_487460.1	all3420	Nostoc_PCC_7120_uid57803	Bacteria	Ctp-like	SP	417	118-189~219-378	PDZ_2~Peptidase_S41	34-135~103-189~212-397	52096~50156~52096
339498880	YP_004696915.1	Spica_0239	Spirochaeta_caldaria_DSM_7334_uid68753	Bacteria	Ctp-like	TM	500	129-186~216-378	PDZ~Peptidase_S41	39-129~82-221~210-384	52096~50156~52096
186680841	YP_001864037.1	Npun_R0309	Nostoc_punctiforme_PCC_73102_uid57767	Bacteria	Ctp-like	SP	414	111-185~219-377	PDZ~Peptidase_S41	37-108~91-192~190-408	52096~50156~52096
37522671	NP_926048.1	gll3102	Gloeobacter_violaceus_PCC_7421_uid58011	Bacteria	Ctp-like	SP	445	38-96~116-195~216-377	Tricorn_C1~PDZ_2~Peptidase_S41	34-108~91-200~189-411	52096~50156~52096
384513356	YP_005708449.1	OG1RF_11392	Enterococcus_faecalis_OG1RF_uid54927	Bacteria	Ctp-like	TM	480	113-192~211-376~400-454	PDZ_2~Peptidase_S41~PG_binding_1	48-130~86-201~205-385~388-455	52096~50156~52096~47090
312109514	YP_003987830.1	GY4MC1_0377	Geobacillus_Y4_1MC1_uid55779	Bacteria	Ctp-like	SP	480	114-193~214-376~399-454	PDZ_2~Peptidase_S41~PG_binding_1	52-131~84-204~208-381~387-455	52096~50156~52096~47090
336233907	YP_004586523.1	Geoth_0402	Geobacillus_thermoglucosidasius_C56_YS93_uid48129	Bacteria	Ctp-like	SP	480	114-193~214-376~399-454	PDZ_2~Peptidase_S41~PG_binding_1	52-131~84-204~208-381~387-455	52096~50156~52096~47090
239828311	YP_002950935.1	GWCH70_2998	Geobacillus_WCH70_uid59045	Bacteria	Ctp-like	SP	480	114-193~214-376~399-454	PDZ_2~Peptidase_S41~PG_binding_1	52-131~84-204~208-382~388-455	52096~50156~52096~47090
56964826	YP_176557.1	ABC3062	Bacillus_clausii_KSM_K16_uid58237	Bacteria	Ctp-like	TM	484	114-193~214-375~401-454	PDZ_2~Peptidase_S41~PG_binding_1	53-131~110-210~208-381~395-456	52096~50156~52096~47090
169634639	YP_001708375.1	ABSDF3304	Acinetobacter_baumannii_SDF_uid61601	Bacteria	Ctp-like	SP	394	210-368	Peptidase_S41	54-133~116-189~203-377	52096~50156~52096
169797500	YP_001715293.1	ABAYE3536	Acinetobacter_baumannii_AYE_uid61637	Bacteria	Ctp-like	SP	394	210-368	Peptidase_S41	53-133~116-189~203-377	52096~50156~52096
184156576	YP_001844915.1	ACICU_00256	Acinetobacter_baumannii_ACICU_uid58765	Bacteria	Ctp-like	SP	394	210-368	Peptidase_S41	53-133~116-189~203-377	52096~50156~52096
213155686	YP_002317731.1	AB57_0322	Acinetobacter_baumannii_AB0057_uid59083	Bacteria	Ctp-like	SP	394	210-368	Peptidase_S41	53-133~116-189~203-377	52096~50156~52096
215484936	YP_002327175.1	ABBFA_003299	Acinetobacter_baumannii_AB307_0294_uid59271	Bacteria	Ctp-like	SP	394	210-368	Peptidase_S41	53-133~116-189~203-377	52096~50156~52096
188586802	YP_001918347.1	Nther_2193	Natranaerobius_thermophilus_JW_NM_WN_LF_uid59001	Bacteria	Ctp-like	SP	476	112-191~211-370~393-440	PDZ_2~Peptidase_S41~PG_binding_1	41-130~101-194~204-377~384-445	52096~50156~52096~47090
182415592	YP_001820658.1	Oter_3783	Opitutus_terrae_PB90_1_uid58965	Bacteria	Ctp-like	SP	434	103-177~203-365	PDZ_2~Peptidase_S41	24-120~73-197~196-371	52096~50156~52096
312126439	YP_003991313.1	Calhy_0186	Caldicellulosiruptor_hydrothermalis_108_uid60157	Bacteria	Ctp-like	TM	472	103-179~198-362~392-444	PDZ_2~Peptidase_S41~PG_binding_1	35-120~99-202~192-367~381-447	52096~50156~52096~47090
344995405	YP_004797748.1	Calla_0077	Caldicellulosiruptor_lactoaceticus_6A_uid60575	Bacteria	Ctp-like	TM	472	103-179~198-362~392-444	PDZ_2~Peptidase_S41~PG_binding_1	35-120~93-184~192-367~381-447	52096~50156~52096~47090
312136042	YP_004003380.1	Calow_2069	Caldicellulosiruptor_owensensis_OL_uid60165	Bacteria	Ctp-like	SP	472	103-179~198-362~393-444	PDZ_2~Peptidase_S41~PG_binding_1	35-120~99-202~192-367~381-446	52096~50156~52096~47090
222530301	YP_002574183.1	Athe_2340	Caldicellulosiruptor_bescii_DSM_6725_uid59201	Bacteria	Ctp-like	SP	472	103-179~198-362~392-444	PDZ_2~Peptidase_S41~PG_binding_1	33-120~99-202~192-367~381-446	52096~50156~52096~47090
327403403	YP_004344241.1	Fluta_1409	Fluviicola_taffensis_DSM_16823_uid65271	Bacteria	Ctp-like	SP	559	106-185~205-359	PDZ_2~Peptidase_S41	44-124~77-196~198-360	52096~50156~52096
312131164	YP_003998504.1	Lbys_2487	Leadbetterella_byssophila_DSM_17132_uid60161	Bacteria	Ctp-like	TM	538	103-181~204-358	PDZ_2~Peptidase_S41	48-120~74-201~197-358	52096~50156~52096
325285068	YP_004260858.1	Celly_0152	Cellulophaga_lytica_DSM_7489_uid63401	Bacteria	Ctp-like	SP	507	225-384	Peptidase_S41	39-129~112-165~219-295~338-443	52096~50156~52096~52096
305676126	YP_003867798.1	BSUW23_17270	Bacillus_subtilis_spizizenii_W23_uid51879	Bacteria	Ctp-like	SP	480	113-190~214-375~398-453	PDZ_2~Peptidase_S41~PG_binding_1	45-130~83-202~207-381~385-457	52096~50156~52096~47090
16080577	NP_391404.1	BSU35240	Bacillus_subtilis_168_uid57675	Bacteria	Ctp-like	SP	480	113-190~214-375~398-453	PDZ_2~Peptidase_S41~PG_binding_1	45-130~83-202~207-381~385-456	52096~50156~52096~47090
321313070	YP_004205357.1	BSn5_08540	Bacillus_subtilis_BSn5_uid62463	Bacteria	Ctp-like	SP	480	113-190~214-375~398-453	PDZ_2~Peptidase_S41~PG_binding_1	45-130~83-202~207-381~385-456	52096~50156~52096~47090
307150075	YP_003885459.1	Cyan7822_0133	Cyanothece_PCC_7822_uid52547	Bacteria	Ctp-like	SP	415	107-184~220-377	PDZ~Peptidase_S41	36-134~85-212~212-398	52096~50156~52096
16331391	NP_442119.1	slr0008	Synechocystis_PCC_6803_uid57659	Bacteria	Ctp-like	SP	427	112-184~219-378	PDZ~Peptidase_S41	34-107~85-211~190-404	52096~50156~52096
294501799	YP_003565499.1	BMQ_5087	Bacillus_megaterium_QM_B1551_uid15862	Bacteria	Ctp-like	SP	479	112-191~212-374~398-453	PDZ_2~Peptidase_S41~PG_binding_1	49-129~82-204~206-379~385-456	52096~50156~52096~47090
295707148	YP_003600223.1	BMD_5074	Bacillus_megaterium_DSM319_uid48371	Bacteria	Ctp-like	SP	479	112-191~212-374~398-453	PDZ_2~Peptidase_S41~PG_binding_1	49-129~82-204~206-379~385-456	52096~50156~52096~47090
217962662	YP_002341236.1	BCAH187_A5345	Bacillus_cereus_AH187_uid58753	Bacteria	Ctp-like	SP	478	112-183~212-374~399-452	PDZ_2~Peptidase_S41~PG_binding_1	48-129~82-204~206-380~384-454	52096~50156~52096~47090
218906357	YP_002454191.1	BCAH820_5270	Bacillus_cereus_AH820_uid58751	Bacteria	Ctp-like	SP	478	112-183~212-374~399-452	PDZ_2~Peptidase_S41~PG_binding_1	48-129~82-204~206-380~384-454	52096~50156~52096~47090
225867145	YP_002752523.1	BCA_5311	Bacillus_cereus_03BB102_uid59299	Bacteria	Ctp-like	SP	478	112-183~212-374~399-452	PDZ_2~Peptidase_S41~PG_binding_1	48-129~82-204~206-380~384-454	52096~50156~52096~47090
227817942	YP_002817951.1	BAMEG_5466	Bacillus_anthracis_CDC_684_uid59303	Bacteria	Ctp-like	SP	478	112-183~212-374~399-452	PDZ_2~Peptidase_S41~PG_binding_1	48-129~82-204~206-380~384-454	52096~50156~52096~47090
229602027	YP_002869401.1	BAA_5443	Bacillus_anthracis_A0248_uid59385	Bacteria	Ctp-like	SP	478	112-183~212-374~399-452	PDZ_2~Peptidase_S41~PG_binding_1	48-129~82-204~206-380~384-454	52096~50156~52096~47090
49188018	YP_031271.1	BAS5032	Bacillus_anthracis_Sterne_uid58091	Bacteria	Ctp-like	SP	478	112-183~212-374~399-452	PDZ_2~Peptidase_S41~PG_binding_1	48-129~82-204~206-380~384-454	52096~50156~52096~47090
49480386	YP_039171.1	BT9727_4862	Bacillus_thuringiensis_serovar_konkukian_97_27_uid58089	Bacteria	Ctp-like	SP	478	112-183~212-374~399-452	PDZ_2~Peptidase_S41~PG_binding_1	48-129~82-204~206-380~384-454	52096~50156~52096~47090
30023217	NP_834848.1	BC5184	Bacillus_cereus_ATCC_14579_uid57975	Bacteria	Ctp-like	SP	478	112-187~212-374~399-452	PDZ_2~Peptidase_S41~PG_binding_1	48-129~82-204~206-379~384-454	52096~50156~52096~47090
301056644	YP_003794855.1	BACI_c51690	Bacillus_cereus_biovar_anthracis_CI_uid50615	Bacteria	Ctp-like	SP	478	112-183~212-374~399-452	PDZ_2~Peptidase_S41~PG_binding_1	47-129~82-204~206-380~384-454	52096~50156~52096~47090
163942867	YP_001647751.1	BcerKBAB4_4976	Bacillus_weihenstephanensis_KBAB4_uid58315	Bacteria	Ctp-like	TM	478	112-190~212-374~399-452	PDZ_2~Peptidase_S41~PG_binding_1	48-129~82-206~206-380~384-454	52096~50156~52096~47090
218233322	YP_002369956.1	BCB4264_A5300	Bacillus_cereus_B4264_uid58757	Bacteria	Ctp-like	SP	478	112-187~212-374~399-452	PDZ_2~Peptidase_S41~PG_binding_1	48-129~82-204~206-379~384-454	52096~50156~52096~47090
296505596	YP_003667296.1	BMB171_C4768	Bacillus_thuringiensis_BMB171_uid49135	Bacteria	Ctp-like	SP	478	112-187~212-374~399-452	PDZ_2~Peptidase_S41~PG_binding_1	48-129~82-204~206-379~384-454	52096~50156~52096~47090
218900302	YP_002448713.1	BCG9842_B5656	Bacillus_cereus_G9842_uid58759	Bacteria	Ctp-like	SP	478	109-178~212-374~399-452	PDZ~Peptidase_S41~PG_binding_1	48-129~82-204~206-379~384-454	52096~50156~52096~47090
15893790	NP_347139.1	CA_C0499	Clostridium_acetobutylicum_ATCC_824_uid57677	Bacteria	Ctp-like	TM	403	114-185~211-372	PDZ_2~Peptidase_S41	51-131~109-184~204-378	52096~50156~52096
337735713	YP_004635160.1	SMB_G0509	Clostridium_acetobutylicum_DSM_1731_uid68293	Bacteria	Ctp-like	TM	403	114-185~211-372	PDZ_2~Peptidase_S41	51-131~109-184~204-378	52096~50156~52096
284046032	YP_003396372.1	Cwoe_4584	Conexibacter_woesei_DSM_14684_uid43467	Bacteria	Ctp-like	TM	401	111-184~210-376	PDZ_2~Peptidase_S41	46-128~94-195~203-393	52096~50156~52096
15806561	NP_295274.1	DR_1551	Deinococcus_radiodurans_R1_uid57665	Bacteria	Ctp-like	SP	447	107-189~206-370	PDZ_2~Peptidase_S41	53-128~104-192~200-375	52096~50156~52096
225874884	YP_002756343.1	ACP_3345	Acidobacterium_capsulatum_ATCC_51196_uid59127	Bacteria	Ctp-like	SP	400	107-180~201-358	PDZ_2~Peptidase_S41	39-119~95-191~194-368	52096~50156~52096
312621329	YP_004022942.1	Calkro_0211	Caldicellulosiruptor_kronotskyensis_2002_uid60491	Bacteria	Ctp-like	SP	472	103-179~198-362~392-444	PDZ_2~Peptidase_S41~PG_binding_1	33-120~99-202~192-367~381-447	52096~50156~52096~47090
29349667	NP_813170.1	BT_4259	Bacteroides_thetaiotaomicron_VPI_5482_uid62913	Bacteria	Ctp-like	TM	582	104-184~204-358	PDZ_2~Peptidase_S41	46-121~78-206~198-358	52096~50156~52096
319901308	YP_004161036.1	Bache_1445	Bacteroides_helcogenes_P_36_108_uid62135	Bacteria	Ctp-like	TM	581	104-184~204-358	PDZ_2~Peptidase_S41	45-121~78-203~198-358	52096~50156~52096
291295065	YP_003506463.1	Mrub_0676	Meiothermus_ruber_DSM_1279_uid46661	Bacteria	Ctp-like	SP	405	196-382	Peptidase_S41	68-95~99-181~172-404	52096~50156~52096
78045580	YP_361755.1	XCV0024	Xanthomonas_campestris_vesicatoria_85_10_uid58321	Bacteria	Ctp-like	SP	509	111-188~207-368	PDZ_2~Peptidase_S41	50-129~105-191~200-375	52096~50156~52096
336113360	YP_004568127.1	BCO26_0682	Bacillus_coagulans_2_6_uid68053	Bacteria	Ctp-like	SP	478	112-191~212-374~397-449	PDZ_2~Peptidase_S41~PG_binding_1	48-129~82-205~206-385~387-452	52096~50156~52096~47090
347750924	YP_004858489.1	Bcoa_0485	Bacillus_coagulans_36D1_uid54335	Bacteria	Ctp-like	SP	478	112-191~212-374~397-451	PDZ_2~Peptidase_S41~PG_binding_1	48-129~82-205~206-385~387-452	52096~50156~52096~47090
220907754	YP_002483065.1	Cyan7425_2346	Cyanothece_PCC_7425_uid59435	Bacteria	Ctp-like	SP	409	112-183~217-379	PDZ~Peptidase_S41	32-133~84-207~211-384	52096~50156~52096
162149119	YP_001603580.1	GDI_3349	Gluconacetobacter_diazotrophicus_PAl_5_uid61587	Bacteria	Ctp-like	SP	472	110-183~214-379	PDZ~Peptidase_S41	59-134~105-199~207-395	52096~50156~52096
152977393	YP_001376910.1	Bcer98_3721	Bacillus_cytotoxicus_NVH_391_98_uid58317	Bacteria	Ctp-like	TM	478	112-190~212-374~399-452	PDZ_2~Peptidase_S41~PG_binding_1	47-129~82-201~206-380~384-454	52096~50156~52096~47090
320101827	YP_004177418.1	Isop_0272	Isosphaera_pallida_ATCC_43644_uid62207	Bacteria	Ctp-like	SP	481	109-189~221-376	PDZ_2~Peptidase_S41	53-129~102-201~215-377	52096~50156~52096
256823515	YP_003147478.1	Kkor_2301	Kangiella_koreensis_DSM_16069_uid59209	Bacteria	Ctp-like	SP	416	106-185~204-370	PDZ_2~Peptidase_S41	46-124~100-190~198-375	52096~50156~52096
22299150	NP_682397.1	tlr1607	Thermosynechococcus_elongatus_BP_1_uid57907	Bacteria	Ctp-like	SP	412	33-65~110-182~216-374	Tricorn_C1~PDZ~Peptidase_S41	33-106~88-201~188-403	52096~50156~52096
50083535	YP_045045.1	ACIAD0257	Acinetobacter_ADP1_uid61597	Bacteria	Ctp-like	SP	393	207-365	Peptidase_S41	42-130~107-178~200-374	52096~50156~52096
20808378	NP_623549.1	TTE1974	Thermoanaerobacter_tengcongensis_MB4_uid57813	Bacteria	Ctp-like	SP	398	110-189~207-366	PDZ_2~Peptidase_S41	55-129~100-191~201-377	52096~50156~52096
310659386	YP_003937107.1	CLOST_2082	Clostridium_sticklandii_DSM_519_uid59585	Bacteria	Ctp-like	SP	388	107-180~204-364	PDZ_2~Peptidase_S41	52-125~81-201~198-373	52096~50156~52096
310779499	YP_003967832.1	Ilyop_1713	Ilyobacter_polytropus_DSM_2926_uid59769	Bacteria	Ctp-like	SP	433	109-187~207-368	PDZ_2~Peptidase_S41	48-127~97-191~201-373	52096~50156~52096
19704540	NP_604102.1	FN1205	Fusobacterium_nucleatum_ATCC_25586_uid57885	Bacteria	Ctp-like	Cyt	427	103-180~204-363	PDZ_2~Peptidase_S41	43-123~95-187~197-369	52096~50156~52096
255037669	YP_003088290.1	Dfer_3921	Dyadobacter_fermentans_DSM_18053_uid59049	Bacteria	Ctp-like	TM	567	111-190~212-366	PDZ_2~Peptidase_S41	50-128~104-183~205-366	52096~50156~52096
325105443	YP_004275097.1	Pedsa_2733	Pedobacter_saltans_DSM_12145_uid61349	Bacteria	Ctp-like	TM	539	110-189~211-365	PDZ_2~Peptidase_S41	43-127~82-209~204-365	52096~50156~52096
51891198	YP_073889.1	STH60	Symbiobacterium_thermophilum_IAM_14863_uid58165	Bacteria	Ctp-like	SP	465	101-180~199-358~385-425	PDZ_2~Peptidase_S41~PG_binding_1	44-118~91-183~192-363~370-441	52096~50156~52096~47090
304317987	YP_003853132.1	Tthe_2596	Thermoanaerobacterium_thermosaccharolyticum_DSM_571_uid51639	Bacteria	Ctp-like	SP	455	101-179~196-355~376-432	PDZ_2~Peptidase_S41~PG_binding_1	30-118~72-191~189-360~365-435	52096~50156~52096~47090
337747161	YP_004641323.1	KNP414_02895	Paenibacillus_mucilaginosus_KNP414_uid68311	Bacteria	Ctp-like	SP	487	101-178~196-357~402-444	PDZ_2~Peptidase_S41~Cu_amine_oxidN1	44-118~72-192~190-362~370-426	52096~50156~52096~55383
327313505	YP_004328942.1	HMPREF9137_1247	Prevotella_denticola_F0289_uid65091	Bacteria	Ctp-like	TM	551	101-172~205-358	PDZ~Peptidase_S41	49-121~95-181~198-361	52096~50156~52096
290959723	YP_003490905.1	SCAB_53281	Streptomyces_scabiei_87_22_uid46531	Bacteria	Ctp-like	Cyt	1125	75-89~494-519~704-772~787-862~919-1072	PD40~PD40~Tricorn_C1~Tricorn_PDZ~Peptidase_S41	35-288~369-528~577-681~702-781~787-861~891-1099	69304~69304~69304~52096~50156~52096
21240797	NP_640379.1	XAC0023	Xanthomonas_axonopodis_citri_306_uid57889	Bacteria	Ctp-like	SP	508	111-188~207-368	PDZ_2~Peptidase_S41	50-129~105-191~200-375	52096~50156~52096
188579204	YP_001916133.1	PXO_03547	Xanthomonas_oryzae_PXO99A_uid59131	Bacteria	Ctp-like	SP	507	111-188~207-368	PDZ_2~Peptidase_S41	50-129~105-191~200-375	52096~50156~52096
384417128	YP_005626488.1	XOC_0059	Xanthomonas_oryzae_oryzicola_BLS256_uid54411	Bacteria	Ctp-like	SP	509	111-188~207-368	PDZ_2~Peptidase_S41	50-129~105-191~200-375	52096~50156~52096
84625979	YP_453351.1	XOO_4322	Xanthomonas_oryzae_MAFF_311018_uid58547	Bacteria	Ctp-like	SP	507	111-188~207-368	PDZ_2~Peptidase_S41	50-129~105-191~200-375	52096~50156~52096
188989420	YP_001901430.1	xccb100_0024	Xanthomonas_campestris_B100_uid61643	Bacteria	Ctp-like	SP	495	111-188~207-368	PDZ_2~Peptidase_S41	50-129~105-191~200-375	52096~50156~52096
148360887	YP_001252094.1	LPC_2847	Legionella_pneumophila_Corby_uid58733	Bacteria	Ctp-like	SP	445	105-183~204-375	PDZ_2~Peptidase_S41	41-123~93-186~197-380	52096~50156~52096
296106047	YP_003617747.1	lpa_00755	Legionella_pneumophila_2300_99_Alcoy_uid48801	Bacteria	Ctp-like	SP	445	105-183~204-375	PDZ_2~Peptidase_S41	41-123~93-186~197-380	52096~50156~52096
52840744	YP_094543.1	lpg0499	Legionella_pneumophila_Philadelphia_1_uid57609	Bacteria	Ctp-like	SP	445	105-183~204-375	PDZ_2~Peptidase_S41	41-123~93-186~197-380	52096~50156~52096
54293488	YP_125903.1	lpl0537	Legionella_pneumophila_Lens_uid58209	Bacteria	Ctp-like	SP	445	105-183~204-375	PDZ_2~Peptidase_S41	41-123~93-186~197-380	52096~50156~52096
54296530	YP_122899.1	lpp0561	Legionella_pneumophila_Paris_uid58211	Bacteria	Ctp-like	SP	445	105-183~204-375	PDZ_2~Peptidase_S41	41-123~93-186~197-380	52096~50156~52096
166365989	YP_001658262.1	MAE_32480	Microcystis_aeruginosa_NIES_843_uid59101	Bacteria	Ctp-like	SP	412	106-182~217-376	PDZ~Peptidase_S41	34-132~83-204~210-395	52096~50156~52096
218245478	YP_002370849.1	PCC8801_0605	Cyanothece_PCC_8801_uid59027	Bacteria	Ctp-like	SP	413	105-182~218-377	PDZ~Peptidase_S41	32-132~83-205~211-395	52096~50156~52096
257058514	YP_003136402.1	Cyan8802_0620	Cyanothece_PCC_8802_uid59143	Bacteria	Ctp-like	SP	413	105-182~218-377	PDZ~Peptidase_S41	32-132~83-205~211-395	52096~50156~52096
113474912	YP_720973.1	Tery_1138	Trichodesmium_erythraeum_IMS101_uid57925	Bacteria	Ctp-like	SP	412	108-181~217-377	PDZ~Peptidase_S41	32-132~83-210~210-384	52096~50156~52096
119355892	YP_910536.1	Cpha266_0042	Chlorobium_phaeobacteroides_DSM_266_uid58133	Bacteria	Ctp-like	SP	572	119-176~210-370	PDZ~Peptidase_S41	46-126~102-178~203-370	52096~50156~52096
284928853	YP_003421375.1	UCYN_02720	cyanobacterium_UCYN_A_uid43697	Bacteria	Ctp-like	TM	405	105-181~217-374	PDZ~Peptidase_S41	34-132~83-201~210-392	52096~50156~52096
29376233	NP_815387.1	EF1679	Enterococcus_faecalis_V583_uid57669	Bacteria	Ctp-like	TM	477	110-189~208-373~397-451	PDZ_2~Peptidase_S41~PG_binding_1	45-127~83-198~202-382~385-452	52096~50156~52096~47090
170077465	YP_001734103.1	SYNPCC7002_A0843	Synechococcus_PCC_7002_uid59137	Bacteria	Ctp-like	SP	414	106-181~215-375	PDZ~Peptidase_S41	32-105~88-199~188-402	52096~50156~52096
52082056	YP_080847.1	BL03390	Bacillus_licheniformis_ATCC_14580_uid58097	Bacteria	Ctp-like	SP	479	111-189~212-373~396-451	PDZ_2~Peptidase_S41~PG_binding_1	48-128~81-200~205-379~383-454	52096~50156~52096~47090
148381329	YP_001255870.1	CBO3389	Clostridium_botulinum_A_ATCC_3502_uid61579	Bacteria	Ctp-like	TM	401	112-189~208-370	PDZ_2~Peptidase_S41	47-129~102-182~202-388	52096~50156~52096
153934137	YP_001385706.1	CLB_3445	Clostridium_botulinum_A_ATCC_19397_uid58927	Bacteria	Ctp-like	TM	401	112-189~208-370	PDZ_2~Peptidase_S41	47-129~102-182~202-388	52096~50156~52096
153937062	YP_001389112.1	CLC_3332	Clostridium_botulinum_A_Hall_uid58931	Bacteria	Ctp-like	TM	401	112-189~208-370	PDZ_2~Peptidase_S41	47-129~102-182~202-388	52096~50156~52096
153939055	YP_001392745.1	CLI_3573	Clostridium_botulinum_F_Langeland_uid58929	Bacteria	Ctp-like	TM	401	112-189~208-370	PDZ_2~Peptidase_S41	47-129~102-182~202-388	52096~50156~52096
170757682	YP_001783026.1	CLD_1119	Clostridium_botulinum_B1_Okra_uid59147	Bacteria	Ctp-like	TM	401	112-189~208-370	PDZ_2~Peptidase_S41	47-129~102-182~202-388	52096~50156~52096
170759432	YP_001788718.1	CLK_2821	Clostridium_botulinum_A3_Loch_Maree_uid59149	Bacteria	Ctp-like	TM	401	112-189~208-370	PDZ_2~Peptidase_S41	47-129~102-182~202-388	52096~50156~52096
226950839	YP_002805930.1	CLM_3851	Clostridium_botulinum_A2_Kyoto_uid59229	Bacteria	Ctp-like	TM	401	112-189~208-370	PDZ_2~Peptidase_S41	47-129~102-182~202-388	52096~50156~52096
237796848	YP_002864400.1	CLJ_B3692	Clostridium_botulinum_Ba4_657_uid59173	Bacteria	Ctp-like	TM	401	112-189~208-370	PDZ_2~Peptidase_S41	47-129~102-182~202-388	52096~50156~52096
15616161	NP_244466.1	BH3599	Bacillus_halodurans_C_125_uid57791	Bacteria	Ctp-like	SP	479	110-189~211-372~396-449	PDZ_2~Peptidase_S41~PG_binding_1	49-127~80-204~204-377~383-453	52096~50156~52096~47090
167036988	YP_001664566.1	Teth39_0566	Thermoanaerobacter_pseudethanolicus_ATCC_33223_uid58339	Bacteria	Ctp-like	SP	398	108-179~207-366	PDZ~Peptidase_S41	54-129~100-191~201-377	52096~50156~52096
167039699	YP_001662684.1	Teth514_1049	Thermoanaerobacter_X514_uid58589	Bacteria	Ctp-like	SP	398	108-179~207-366	PDZ~Peptidase_S41	54-129~100-191~201-377	52096~50156~52096
307724975	YP_003904726.1	Thet_1866	Thermoanaerobacter_X513_uid53065	Bacteria	Ctp-like	SP	398	108-179~207-366	PDZ~Peptidase_S41	54-129~100-191~201-377	52096~50156~52096
320115406	YP_004185565.1	Thebr_0581	Thermoanaerobacter_brockii_finnii_Ako_1_uid55639	Bacteria	Ctp-like	SP	398	108-179~207-366	PDZ~Peptidase_S41	54-129~100-191~201-377	52096~50156~52096
345018257	YP_004820610.1	Thewi_1946	Thermoanaerobacter_wiegelii_Rt8_B1_uid52581	Bacteria	Ctp-like	SP	398	108-179~207-366	PDZ~Peptidase_S41	52-129~100-191~201-379	52096~50156~52096
289578953	YP_003477580.1	Thit_1774	Thermoanaerobacter_italicus_Ab9_uid46241	Bacteria	Ctp-like	SP	398	108-179~207-366	PDZ~Peptidase_S41	51-129~99-191~201-377	52096~50156~52096
297545165	YP_003677467.1	Tmath_1755	Thermoanaerobacter_mathranii_A3_uid49481	Bacteria	Ctp-like	SP	398	108-179~207-366	PDZ~Peptidase_S41	48-129~99-191~201-377	52096~50156~52096
150003412	YP_001298156.1	BVU_0835	Bacteroides_vulgatus_ATCC_8482_uid58253	Bacteria	Ctp-like	SP	564	96-178~206-362	PDZ_2~Peptidase_S41	31-116~69-203~200-364	52096~50156~52096
316932059	YP_004107041.1	Rpdx1_0671	Rhodopseudomonas_palustris_DX_1_uid43327	Bacteria	Ctp-like	SP	444	94-173~192-356	PDZ_2~Peptidase_S41	31-112~82-169~185-364	52096~50156~52096
256420104	YP_003120757.1	Cpin_1058	Chitinophaga_pinensis_DSM_2588_uid59113	Bacteria	Ctp-like	SP	555	101-164~199-356	PDZ_2~Peptidase_S41	35-118~93-165~193-358	52096~50156~52096
53715654	YP_101646.1	BF4374	Bacteroides_fragilis_YCH46_uid58195	Bacteria	Ctp-like	SP	561	98-173~202-358	PDZ_2~Peptidase_S41	31-118~69-200~196-359	52096~50156~52096
326798811	YP_004316630.1	Sph21_1397	Sphingobacterium_21_uid64755	Bacteria	Ctp-like	SP	580	100-168~200-356	PDZ~Peptidase_S41	25-119~70-199~194-357	52096~50156~52096
302342904	YP_003807433.1	Deba_1471	Desulfarculus_baarsii_DSM_2075_uid51371	Bacteria	Ctp-like	SP	371	94-170~193-347	PDZ_2~Peptidase_S41	40-111~90-167~183-353	52096~50156~52096
60683593	YP_213737.1	BF4172	Bacteroides_fragilis_NCTC_9343_uid57639	Bacteria	Ctp-like	SP	560	98-173~201-357	PDZ_2~Peptidase_S41	31-118~95-172~195-358	52096~50156~52096
319900817	YP_004160545.1	Bache_0944	Bacteroides_helcogenes_P_36_108_uid62135	Bacteria	Ctp-like	SP	561	108-176~199-354	PDZ_2~Peptidase_S41	33-118~90-177~193-356	52096~50156~52096
37676004	NP_936400.1	VVA0344	Vibrio_vulnificus_YJ016_uid58007	Bacteria	Ctp-like	SP	1105	60-73~90-118~246-280~387-422~534-561~728-795~839-880~920-1074	PD40~PD40~PD40~PD40~PD40~Tricorn_C1~Tricorn_PDZ~Peptidase_S41	59-323~174-561~725-804~810-888~892-1102	69304~82171~52096~50156~52096
226941680	YP_002796754.1	LHK_02764	Laribacter_hongkongensis_HLHK9_uid59265	Bacteria	Ctp-like	SP	468	101-181~199-382	PDZ_2~Peptidase_S41	40-119~95-184~193-386	52096~50156~52096
220936443	YP_002515342.1	Tgr7_3288	Thioalkalivibrio_sulfidophilus_HL_EbGr7_uid59179	Bacteria	Ctp-like	SP	432	101-181~201-363	PDZ_2~Peptidase_S41	28-119~90-184~193-368	52096~50156~52096
258542078	YP_003187511.1	APA01_09820	Acetobacter_pasteurianus_IFO_3283_01_uid59279	Bacteria	Ctp-like	SP	481	116-196~213-379	PDZ_2~Peptidase_S41	57-134~104-199~207-395	52096~50156~52096
170731298	YP_001776731.1	Xfasm12_2252	Xylella_fastidiosa_M12_uid58763	Bacteria	Ctp-like	SP	484	111-187~207-370	PDZ_2~Peptidase_S41	50-129~106-191~200-375	52096~50156~52096
182682670	YP_001830830.1	XfasM23_2160	Xylella_fastidiosa_M23_uid58809	Bacteria	Ctp-like	SP	484	111-187~207-370	PDZ_2~Peptidase_S41	50-129~106-191~200-375	52096~50156~52096
160902286	YP_001567867.1	Pmob_0820	Petrotoga_mobilis_SJ95_uid58747	Bacteria	Ctp-like	SP	426	109-190~211-376	PDZ_2~Peptidase_S41	50-128~79-204~205-381	52096~50156~52096
75906524	YP_320820.1	Ava_0299	Anabaena_variabilis_ATCC_29413_uid58043	Bacteria	Ctp-like	SP	431	111-184~212-372	PDZ_2~Peptidase_S41	29-103~86-184~185-405	52096~50156~52096
15612334	NP_223987.1	jhp1269	Helicobacter_pylori_J99_uid57789	Bacteria	Ctp-like	SP	459	111-186~212-371	PDZ_2~Peptidase_S41	52-129~83-205~204-375	52096~50156~52096
254779891	YP_003057997.1	HELPY_1326	Helicobacter_pylori_B38_uid59415	Bacteria	Ctp-like	SP	459	111-186~212-371	PDZ_2~Peptidase_S41	52-129~83-204~204-376	52096~50156~52096
108563722	YP_628038.1	HPAG1_1297	Helicobacter_pylori_HPAG1_uid58517	Bacteria	Ctp-like	SP	459	111-186~212-371	PDZ_2~Peptidase_S41	52-129~83-203~204-375	52096~50156~52096
15645963	NP_208142.1	HP1350	Helicobacter_pylori_26695_uid57787	Bacteria	Ctp-like	SP	459	111-186~212-371	PDZ_2~Peptidase_S41	52-129~83-203~204-375	52096~50156~52096
257125136	YP_003163250.1	Lebu_0341	Leptotrichia_buccalis_C_1013_b_uid59211	Bacteria	Ctp-like	SP	433	110-191~209-370	PDZ_2~Peptidase_S41	53-129~105-194~203-376	52096~50156~52096
296126523	YP_003633775.1	Bmur_1489	Brachyspira_murdochii_DSM_12563_uid48819	Bacteria	Ctp-like	SP	489	110-187~210-375	PDZ_2~Peptidase_S41	42-129~103-194~203-377	52096~50156~52096
225620785	YP_002722043.1	BHWA1_01876	Brachyspira_hyodysenteriae_WA1_uid59291	Bacteria	Ctp-like	SP	489	110-187~209-375	PDZ_2~Peptidase_S41	42-129~103-194~203-377	52096~50156~52096
71065268	YP_263995.1	Psyc_0702	Psychrobacter_arcticus_273_4_uid58021	Bacteria	Ctp-like	Cyt	434	108-187~208-367	PDZ_2~Peptidase_S41	49-128~101-190~201-373	52096~50156~52096
126701078	YP_001089975.1	CD630_34550	Clostridium_difficile_630_uid57679	Bacteria	Ctp-like	SP	385	109-188~206-364	PDZ_2~Peptidase_S41	42-128~106-202~199-368	52096~50156~52096
260684974	YP_003216259.1	CD196_3245	Clostridium_difficile_CD196_uid41017	Bacteria	Ctp-like	SP	385	109-188~206-364	PDZ_2~Peptidase_S41	42-128~106-202~199-368	52096~50156~52096
260688632	YP_003219766.1	CDR20291_3291	Clostridium_difficile_R20291_uid40921	Bacteria	Ctp-like	SP	385	109-188~206-364	PDZ_2~Peptidase_S41	42-128~106-202~199-368	52096~50156~52096
333896368	YP_004470242.1	Thexy_0519	Thermoanaerobacterium_xylanolyticum_LX_11_uid63163	Bacteria	Ctp-like	SP	399	110-186~206-367	PDZ_2~Peptidase_S41	55-128~98-190~200-372	52096~50156~52096
304316123	YP_003851268.1	Tthe_0623	Thermoanaerobacterium_thermosaccharolyticum_DSM_571_uid51639	Bacteria	Ctp-like	SP	399	108-177~206-367	PDZ~Peptidase_S41	55-128~98-190~200-372	52096~50156~52096
325291331	YP_004267512.1	Sgly_3247	Syntrophobotulus_glycolicus_DSM_8271_uid63343	Bacteria	Ctp-like	SP	394	99-179~201-360	PDZ_2~Peptidase_S41	36-92~75-197~174-392	52096~50156~52096
29348207	NP_811710.1	BT_2798	Bacteroides_thetaiotaomicron_VPI_5482_uid62913	Bacteria	Ctp-like	SP	565	98-173~202-358	PDZ_2~Peptidase_S41	31-118~95-201~196-359	52096~50156~52096
78186823	YP_374866.1	Plut_0961	Chlorobium_luteolum_DSM_273_uid58175	Bacteria	Ctp-like	SP	549	95-166~195-352	PDZ_2~Peptidase_S41	31-112~89-164~187-351	52096~50156~52096
296131570	YP_003638817.1	TherJR_0020	Thermincola_potens_JR_uid48823	Bacteria	Ctp-like	SP	494	94-173~190-386~417-470	PDZ_2~Peptidase_S41~PG_binding_1	29-111~69-182~184-320~353-402~412-473	52096~50156~52096~52096~47090
307543617	YP_003896096.1	HELO_1028	Halomonas_elongata_DSM_2581_uid52781	Bacteria	Ctp-like	SP	443	117-197~216-379	PDZ_2~Peptidase_S41	45-135~108-199~209-380	52096~50156~52096
254561482	YP_003068577.1	METDI3069	Methylobacterium_extorquens_DM4_uid61617	Bacteria	Ctp-like	SP	453	115-195~213-380	PDZ_2~Peptidase_S41	49-133~104-198~207-392	52096~50156~52096
152994759	YP_001339594.1	Mmwyl1_0725	Marinomonas_MWYL1_uid58715	Bacteria	Ctp-like	SP	428	100-179~197-361	PDZ_2~Peptidase_S41	39-118~71-187~190-366	52096~50156~52096
203287811	YP_002222826.1	BRE_360	Borrelia_recurrentis_A1_uid58793	Bacteria	Ctp-like	SP	494	131-193~218-386	PDZ_2~Peptidase_S41	54-122~80-223~212-391	52096~50156~52096
203284274	YP_002222014.1	BDU_356	Borrelia_duttonii_Ly_uid58791	Bacteria	Ctp-like	SP	494	131-193~218-386	PDZ_2~Peptidase_S41	53-122~80-223~212-391	52096~50156~52096
158321281	YP_001513788.1	Clos_2259	Alkaliphilus_oremlandii_OhILAs_uid58495	Bacteria	Ctp-like	SP	398	107-187~206-366	PDZ_2~Peptidase_S41	56-126~100-211~200-373	52096~50156~52096
257065782	YP_003152038.1	Apre_0266	Anaerococcus_prevotii_DSM_20548_uid59219	Bacteria	Ctp-like	SP	401	103-177~208-368	PDZ_2~Peptidase_S41	52-121~94-172~202-373	52096~50156~52096
158337783	YP_001518959.1	AM1_4667	Acaryochloris_marina_MBIC11017_uid58167	Bacteria	Ctp-like	SP	410	110-183~212-371	PDZ_2~Peptidase_S41	28-129~80-201~206-378	52096~50156~52096
81301139	YP_401347.1	Synpcc7942_2330	Synechococcus_elongatus_PCC_7942_uid58045	Bacteria	Ctp-like	SP	407	115-190~213-373	PDZ_2~Peptidase_S41	30-103~85-199~184-404	52096~50156~52096
56751781	YP_172482.1	syc1772_d	Synechococcus_elongatus_PCC_6301_uid58235	Bacteria	Ctp-like	SP	407	115-190~213-373	PDZ_2~Peptidase_S41	29-130~82-202~206-378	52096~50156~52096
217076574	YP_002334290.1	THA_458	Thermosipho_africanus_TCF52B_uid59095	Bacteria	Ctp-like	TM	403	98-179~199-361	PDZ_2~Peptidase_S41	32-118~93-190~193-372	52096~50156~52096
295696768	YP_003590006.1	Btus_2185	Kyrpidia_tusciae_DSM_2912_uid48361	Bacteria	Ctp-like	SP	473	106-175~207-367~390-445	PDZ~Peptidase_S41~PG_binding_1	54-126~100-190~200-373~376-447	52096~50156~52096~47090
313205465	YP_004044122.1	Palpr_3009	Paludibacter_propionicigenes_WB4_uid60725	Bacteria	Ctp-like	TM	530	100-175~201-363	PDZ_2~Peptidase_S41	28-117~75-198~194-354	52096~50156~52096
325290687	YP_004266868.1	Sgly_2588	Syntrophobotulus_glycolicus_DSM_8271_uid63343	Bacteria	Ctp-like	SP	560	105-182~201-361	PDZ_2~Peptidase_S41	50-122~92-183~194-367	52096~50156~52096
297618028	YP_003703187.1	Slip_1868	Syntrophothermus_lipocalidus_DSM_12680_uid49527	Bacteria	Ctp-like	TM	386	98-178~200-359	PDZ_2~Peptidase_S41	45-91~69-198~173-381	52096~50156~52096
345018860	YP_004821213.1	Thewi_2604	Thermoanaerobacter_wiegelii_Rt8_B1_uid52581	Bacteria	Ctp-like	SP	457	106-180~198-357~377-433	PDZ_2~Peptidase_S41~PG_binding_1	31-120~75-193~191-364~368-434	52096~50156~52096~47090
325299101	YP_004259018.1	Bacsa_1989	Bacteroides_salanitronis_DSM_18170_uid63269	Bacteria	Ctp-like	SP	562	96-178~206-361	PDZ_2~Peptidase_S41	30-116~66-199~199-362	52096~50156~52096
332665042	YP_004447830.1	Halhy_3094	Haliscomenobacter_hydrossis_DSM_1100_uid66777	Bacteria	Ctp-like	SP	545	98-176~195-352	PDZ_2~Peptidase_S41	20-114~67-191~189-354	52096~50156~52096
125974431	YP_001038341.1	Cthe_1930	Clostridium_thermocellum_ATCC_27405_uid57917	Bacteria	Ctp-like	SP	505	103-181~199-395~424-479	PDZ_2~Peptidase_S41~PG_binding_1	48-120~76-195~193-329~361-406~418-480	52096~50156~52096~52096~47090
225874499	YP_002755958.1	ACP_2948	Acidobacterium_capsulatum_ATCC_51196_uid59127	Bacteria	Ctp-like	TM	1099	91-124~146-157~267-429~524-536~625-649~719-786~792-841~906-1054	PD40~PD40~Gmad1~PD40~PD40~Tricorn_C1~PDZ~Peptidase_S41	60-327~349-550~598-708~720-794~803-869~879-1091	69304~82171~82171~52096~50156~52096
127512166	YP_001093363.1	Shew_1234	Shewanella_loihica_PV_4_uid58349	Bacteria	Ctp-like	SP	1104	73-108~497-523~704-771~785-869~901-1055	PD40~PD40~Tricorn_C1~Tricorn_PDZ~Peptidase_S41	42-305~281-556~594-664~704-779~785-872~873-1082	69304~82171~82171~52096~50156~52096
108762367	YP_633945.1	MXAN_5808	Myxococcus_xanthus_DK_1622_uid58003	Bacteria	Ctp-like	SP	1072	191-265~295-462	PDZ~Peptidase_S41	142-215~186-279~289-468	52096~50156~52096
338533089	YP_004666423.1	LILAB_17210	Myxococcus_fulvus_HW_1_uid68443	Bacteria	Ctp-like	SP	1073	191-265~295-462	PDZ~Peptidase_S41	142-215~181-279~289-468	52096~50156~52096
328952199	YP_004369533.1	Desac_0465	Desulfobacca_acetoxidans_DSM_11109_uid65785	Bacteria	Ctp-like	SP	461	107-183~214-380	PDZ~Peptidase_S41	53-133~108-218~207-386	52096~50156~52096
87198081	YP_495338.1	Saro_0055	Novosphingobium_aromaticivorans_DSM_12444_uid57747	Bacteria	Ctp-like	SP	463	112-192~209-378	PDZ_2~Peptidase_S41	58-130~103-196~203-386	52096~50156~52096
83644205	YP_432640.1	HCH_01350	Hahella_chejuensis_KCTC_2396_uid58483	Bacteria	Ctp-like	SP	450	116-196~215-380	PDZ_2~Peptidase_S41	49-134~106-198~208-383	52096~50156~52096
28872441	NP_795060.1	PSPTO_5329	Pseudomonas_syringae_tomato_DC3000_uid57967	Bacteria	Ctp-like	SP	445	114-186~212-377	PDZ_2~Peptidase_S41	53-132~104-188~205-382	52096~50156~52096
66048111	YP_237952.1	Psyr_4887	Pseudomonas_syringae_B728a_uid57931	Bacteria	Ctp-like	SP	445	114-186~212-377	PDZ_2~Peptidase_S41	52-132~104-188~205-385	52096~50156~52096
240138874	YP_002963349.1	MexAM1_META1p2288	Methylobacterium_extorquens_AM1_uid57605	Bacteria	Ctp-like	SP	452	114-194~212-379	PDZ_2~Peptidase_S41	48-132~103-197~206-391	52096~50156~52096
71735282	YP_277008.1	PSPPH_4918	Pseudomonas_syringae_phaseolicola_1448A_uid58099	Bacteria	Ctp-like	SP	445	114-186~212-377	PDZ_2~Peptidase_S41	53-132~104-188~205-382	52096~50156~52096
104779657	YP_606155.1	PSEEN0378	Pseudomonas_entomophila_L48_uid58639	Bacteria	Ctp-like	SP	443	114-186~211-377	PDZ_2~Peptidase_S41	51-132~104-188~205-382	52096~50156~52096
294085414	YP_003552174.1	SAR116_1847	Candidatus_Puniceispirillum_marinum_IMCC1322_uid47081	Bacteria	Ctp-like	TM	456	124-201~221-386	PDZ_2~Peptidase_S41	54-142~113-196~214-391	52096~50156~52096
328946994	YP_004364331.1	Tresu_0064	Treponema_succinifaciens_DSM_2489_uid65781	Bacteria	Ctp-like	SP	484	123-186~212-376	PDZ_2~Peptidase_S41	48-129~78-210~205-381	52096~50156~52096
319957243	YP_004168506.1	Nitsa_1509	Nitratifractor_salsuginis_DSM_16511_uid62183	Bacteria	Ctp-like	SP	451	104-184~207-367	PDZ_2~Peptidase_S41	49-122~97-197~200-370	52096~50156~52096
374307427	YP_005053858.1	HMPREF0389_00522	Filifactor_alocis_ATCC_35896_uid46625	Bacteria	Ctp-like	SP	400	102-192~209-370	PDZ_2~Peptidase_S41	27-119~98-194~203-389	52096~50156~52096
302391079	YP_003826899.1	Acear_0285	Acetohalobium_arabaticum_DSM_5501_uid51423	Bacteria	Ctp-like	SP	405	106-180~209-370	PDZ_2~Peptidase_S41	44-124~95-178~202-385	52096~50156~52096
222100811	YP_002535379.1	CTN_1837	Thermotoga_neapolitana_DSM_4359_uid59065	Bacteria	Ctp-like	SP	403	103-183~204-365	PDZ_2~Peptidase_S41	52-123~98-199~198-377	52096~50156~52096
148238868	YP_001224255.1	SynWH7803_0532	Synechococcus_WH_7803_uid61607	Bacteria	Ctp-like	SP	420	106-175~211-368	PDZ~Peptidase_S41	25-128~79-206~204-387	52096~50156~52096
229916617	YP_002885263.1	EAT1b_0889	Exiguobacterium_AT1b_uid59093	Bacteria	Ctp-like	SP	467	102-180~200-362~386-441	PDZ_2~Peptidase_S41~PG_binding_1	40-119~98-194~194-370~378-441	52096~50156~52096~47090
348027310	YP_004767115.1	MELS_2071	Megasphaera_elsdenii_DSM_20460_uid71135	Bacteria	Ctp-like	TM	385	105-184~202-363	PDZ_2~Peptidase_S41	51-123~82-192~195-368	52096~50156~52096
169824877	YP_001692488.1	FMG_1180	Finegoldia_magna_ATCC_29328_uid58867	Bacteria	Ctp-like	SP	391	102-175~201-361	PDZ_2~Peptidase_S41	43-120~75-197~195-366	52096~50156~52096
339320312	YP_004680007.1	midi_01044	Candidatus_Midichloria_mitochondrii_IricVA_uid68687	Bacteria	Ctp-like	SP	448	99-170~198-362	PDZ_2~Peptidase_S41	40-117~71-192~191-367	52096~50156~52096
150020129	YP_001305483.1	Tmel_0224	Thermosipho_melanesiensis_BI429_uid58683	Bacteria	Ctp-like	SP	401	97-178~198-359	PDZ_2~Peptidase_S41	35-117~92-189~192-364	52096~50156~52096
153955346	YP_001396111.1	CKL_2728	Clostridium_kluyveri_DSM_555_uid58885	Bacteria	Ctp-like	SP	540	108-186~204-364~462-533	PDZ_2~Peptidase_S41~Big_5	44-125~82-195~197-371	52096~50156~52096
219855765	YP_002472887.1	CKR_2422	Clostridium_kluyveri_NBRC_12016_uid59369	Bacteria	Ctp-like	SP	540	108-186~204-364~462-533	PDZ_2~Peptidase_S41~Big_5	44-125~82-195~197-371	52096~50156~52096
189345578	YP_001942107.1	Clim_0020	Chlorobium_limicola_DSM_245_uid58127	Bacteria	Ctp-like	SP	565	103-174~205-366	PDZ~Peptidase_S41	43-124~99-186~198-365	52096~50156~52096
269797871	YP_003311771.1	Vpar_0810	Veillonella_parvula_DSM_2008_uid41927	Bacteria	Ctp-like	TM	379	97-176~194-353	PDZ_2~Peptidase_S41	51-115~86-179~187-358	52096~50156~52096
332291605	YP_004430214.1	Krodi_0962	Krokinobacter_4H_3_7_5_uid66593	Bacteria	Ctp-like	TM	529	102-180~202-356	PDZ_2~Peptidase_S41	40-119~95-176~196-356	52096~50156~52096
150010231	YP_001304974.1	BDI_3657	Parabacteroides_distasonis_ATCC_8503_uid58301	Bacteria	Ctp-like	SP	568	99-177~201-356	PDZ_2~Peptidase_S41	32-119~71-199~194-357	52096~50156~52096
343084608	YP_004773903.1	Cycma_1922	Cyclobacterium_marinum_DSM_745_uid71485	Bacteria	Ctp-like	SP	553	101-178~197-352	PDZ_2~Peptidase_S41	36-117~69-186~190-353	52096~50156~52096
255037598	YP_003088219.1	Dfer_3850	Dyadobacter_fermentans_DSM_18053_uid59049	Bacteria	Ctp-like	SP	550	96-175~195-349	PDZ_2~Peptidase_S41	34-113~67-192~188-351	52096~50156~52096
110636525	YP_676732.1	CHU_0098	Cytophaga_hutchinsonii_ATCC_33406_uid57651	Bacteria	Ctp-like	SP	550	95-175~194-349	PDZ_2~Peptidase_S41	25-113~84-178~188-351	52096~50156~52096
295687691	YP_003591384.1	Cseg_0246	Caulobacter_segnis_ATCC_21756_uid41709	Bacteria	Ctp-like	SP	478	112-181~211-377	PDZ~Peptidase_S41	52-132~103-187~204-383	52096~50156~52096
116492825	YP_804560.1	PEPE_1062	Pediococcus_pentosaceus_ATCC_25745_uid57981	Bacteria	Ctp-like	TM	472	106-179~202-367~391-445	PDZ_2~Peptidase_S41~PG_binding_1	45-124~91-186~196-379~383-446	52096~50156~52096~47090
338211564	YP_004655617.1	Runsl_2070	Runella_slithyformis_DSM_19594_uid68317	Bacteria	Ctp-like	TM	559	106-186~207-369	PDZ_2~Peptidase_S41	47-123~99-189~200-370	52096~50156~52096
172058425	YP_001814885.1	Exig_2418	Exiguobacterium_sibiricum_255_15_uid58053	Bacteria	Ctp-like	SP	473	104-173~207-368~394-444	PDZ~Peptidase_S41~PG_binding_1	45-124~78-194~200-376~380-447	52096~50156~52096~47090
148269327	YP_001243787.1	Tpet_0182	Thermotoga_petrophila_RKU_1_uid58655	Bacteria	Ctp-like	SP	402	102-182~204-363	PDZ_2~Peptidase_S41	50-122~97-198~197-375	52096~50156~52096
15643510	NP_228556.1	TM0747	Thermotoga_maritima_MSB8_uid57723	Bacteria	Ctp-like	SP	402	102-182~204-363	PDZ_2~Peptidase_S41	50-122~97-198~197-375	52096~50156~52096
170287986	YP_001738224.1	TRQ2_0180	Thermotoga_RQ2_uid58935	Bacteria	Ctp-like	SP	402	102-182~204-363	PDZ_2~Peptidase_S41	50-122~97-198~197-375	52096~50156~52096
281411976	YP_003346055.1	Tnap_0545	Thermotoga_naphthophila_RKU_10_uid42777	Bacteria	Ctp-like	SP	402	102-182~204-363	PDZ_2~Peptidase_S41	50-122~97-198~197-375	52096~50156~52096
326792555	YP_004310376.1	Clole_3494	Clostridium_lentocellum_DSM_5427_uid49117	Bacteria	Ctp-like	SP	390	103-171~200-355	PDZ_2~Peptidase_S41	33-120~81-183~193-362	52096~50156~52096
134300901	YP_001114397.1	Dred_3070	Desulfotomaculum_reducens_MI_1_uid58277	Bacteria	Ctp-like	SP	383	98-178~198-358	PDZ_2~Peptidase_S41	43-116~71-196~192-367	52096~50156~52096
320105834	YP_004181424.1	AciPR4_0595	Terriglobus_saanensis_SP1PR4_uid53251	Bacteria	Ctp-like	SP	539	113-188~212-363	PDZ_2~Peptidase_S41	39-130~80-209~205-363	52096~50156~52096
343085142	YP_004774437.1	Cycma_2464	Cyclobacterium_marinum_DSM_745_uid71485	Bacteria	Ctp-like	SP	543	105-181~206-364	PDZ_2~Peptidase_S41	46-122~78-204~199-364	52096~50156~52096
260061091	YP_003194171.1	RB2501_05820	Robiginitalea_biformata_HTCC2501_uid58285	Bacteria	Ctp-like	TM	544	106-187~207-360	PDZ_2~Peptidase_S41	44-123~79-204~200-360	52096~50156~52096
302874052	YP_003842685.1	Clocel_1165	Clostridium_cellulovorans_743B_uid51503	Bacteria	Ctp-like	TM	376	96-175~191-354	PDZ_2~Peptidase_S41	26-114~86-178~185-360	52096~50156~52096
145219747	YP_001130456.1	Cvib_0940	Chlorobium_phaeovibrioides_DSM_265_uid58129	Bacteria	Ctp-like	SP	549	95-172~194-349	PDZ_2~Peptidase_S41	40-112~88-165~187-349	52096~50156~52096
325281345	YP_004253887.1	Odosp_2729	Odoribacter_splanchnicus_DSM_20712_uid63397	Bacteria	Ctp-like	SP	551	96-172~195-349	PDZ_2~Peptidase_S41	33-113~92-167~188-351	52096~50156~52096
188995652	YP_001929904.1	PGN_1788	Porphyromonas_gingivalis_ATCC_33277_uid58879	Bacteria	Ctp-like	TM	544	97-172~196-356	PDZ_2~Peptidase_S41	25-114~68-186~189-349	52096~50156~52096
34541466	NP_905945.1	PG1855	Porphyromonas_gingivalis_W83_uid57641	Bacteria	Ctp-like	TM	544	97-172~196-356	PDZ_2~Peptidase_S41	25-114~68-183~189-349	52096~50156~52096
338210246	YP_004654293.1	Runsl_0719	Runella_slithyformis_DSM_19594_uid68317	Bacteria	Ctp-like	SP	550	95-172~194-348	PDZ_2~Peptidase_S41	32-112~68-189~187-349	52096~50156~52096
302336698	YP_003801904.1	Spirs_0153	Spirochaeta_smaragdinae_DSM_11293_uid51369	Bacteria	Ctp-like	SP	500	143-200~229-391	PDZ~Peptidase_S41	47-128~75-234~223-398	52096~50156~52096
33595011	NP_882654.1	BPP0297	Bordetella_parapertussis_12822_uid57615	Bacteria	Ctp-like	TM	495	112-182~212-391	PDZ~Peptidase_S41	53-132~103-197~206-400	52096~50156~52096
312113682	YP_004011278.1	Rvan_0903	Rhodomicrobium_vannielii_ATCC_17100_uid43247	Bacteria	Ctp-like	SP	461	102-182~200-366	PDZ_2~Peptidase_S41	39-120~74-196~193-371	52096~50156~52096
146341042	YP_001206090.1	BRADO4113	Bradyrhizobium_ORS_278_uid58941	Bacteria	Ctp-like	SP	444	105-185~203-371	PDZ_2~Peptidase_S41	42-123~94-188~197-381	52096~50156~52096
148255843	YP_001240428.1	BBta_4487	Bradyrhizobium_BTAi1_uid58505	Bacteria	Ctp-like	SP	444	105-185~203-371	PDZ_2~Peptidase_S41	42-123~94-188~197-383	52096~50156~52096
313674135	YP_004052131.1	Ftrac_0006	Marivirga_tractuosa_DSM_4126_uid60837	Bacteria	Ctp-like	SP	541	105-185~206-363	PDZ_2~Peptidase_S41	42-122~96-188~199-360	52096~50156~52096
307717756	YP_003873288.1	STHERM_c00390	Spirochaeta_thermophila_DSM_6192_uid53037	Bacteria	Ctp-like	SP	469	106-182~208-371	PDZ_2~Peptidase_S41	46-128~78-206~202-376	52096~50156~52096
123965985	YP_001011066.1	P9515_07501	Prochlorococcus_marinus_MIT_9515_uid58313	Bacteria	Ctp-like	SP	433	108-182~210-370	PDZ_2~Peptidase_S41	24-127~78-200~202-389	52096~50156~52096
138896677	YP_001127130.1	GTNG_3040	Geobacillus_thermodenitrificans_NG80_2_uid58829	Bacteria	Ctp-like	SP	472	106-185~206-368~391-446	PDZ_2~Peptidase_S41~PG_binding_1	45-123~76-195~200-376~379-448	52096~50156~52096~47090
169826770	YP_001696928.1	Bsph_1190	Lysinibacillus_sphaericus_C3_41_uid58945	Bacteria	Ctp-like	SP	480	99-177~200-365	PDZ_2~Peptidase_S41	24-116~74-191~193-374~380-434	52096~50156~52096~47090
192289023	YP_001989628.1	Rpal_0593	Rhodopseudomonas_palustris_TIE_1_uid58995	Bacteria	Ctp-like	SP	446	94-173~192-357	PDZ_2~Peptidase_S41	26-112~82-168~185-365	52096~50156~52096
39933667	NP_945943.1	RPA0590	Rhodopseudomonas_palustris_CGA009_uid62901	Bacteria	Ctp-like	SP	446	94-173~192-357	PDZ_2~Peptidase_S41	26-112~82-168~185-365	52096~50156~52096
116625276	YP_827432.1	Acid_6221	Candidatus_Solibacter_usitatus_Ellin6076_uid58139	Bacteria	Ctp-like	SP	533	107-186~206-359	PDZ_2~Peptidase_S41	37-123~95-202~199-360	52096~50156~52096
319953261	YP_004164528.1	Celal_1729	Cellulophaga_algicola_DSM_14237_uid62159	Bacteria	Ctp-like	TM	544	103-184~203-359	PDZ_2~Peptidase_S41	42-120~76-201~197-359	52096~50156~52096
224367939	YP_002602102.1	HRM2_08250	Desulfobacterium_autotrophicum_HRM2_uid59061	Bacteria	Ctp-like	SP	362	108-170~190-345	PDZ_2~Peptidase_S41	40-111~110-178~181-351	52096~50156~52096
212550769	YP_002309086.1	CFPG_412	Candidatus_Azobacteroides_pseudotrichonymphae_genomovar__CFP2_uid59163	Bacteria	Ctp-like	TM	545	111-161~203-357	PDZ~Peptidase_S41	38-119~75-197~196-357	52096~50156~52096
21221412	NP_627191.1	SCO2967	Streptomyces_coelicolor_A3_2__uid57801	Bacteria	Ctp-like	SP	374	92-153~197-352	PDZ~Peptidase_S41	54-111~78-187~188-356	52096~50156~52096
78188784	YP_379122.1	Cag_0813	Chlorobium_chlorochromatii_CaD3_uid58375	Bacteria	Ctp-like	SP	551	96-176~195-351	PDZ_2~Peptidase_S41	41-113~88-177~188-351	52096~50156~52096
284038782	YP_003388712.1	Slin_3923	Spirosoma_linguale_DSM_74_uid43413	Bacteria	Ctp-like	SP	557	98-182~202-356	PDZ_2~Peptidase_S41	36-115~69-199~195-357	52096~50156~52096
150388024	YP_001318073.1	Amet_0177	Alkaliphilus_metalliredigens_QYMF_uid58171	Bacteria	Ctp-like	SP	467	95-171~192-352~379-434	PDZ_2~Peptidase_S41~PG_binding_1	22-113~73-189~186-357~369-438	52096~50156~52096~47090
212550718	YP_002309035.1	CFPG_361	Candidatus_Azobacteroides_pseudotrichonymphae_genomovar__CFP2_uid59163	Bacteria	Ctp-like	SP	553	98-174~196-353	PDZ_2~Peptidase_S41	35-115~88-179~190-354	52096~50156~52096
302344940	YP_003813293.1	HMPREF0659_A5167	Prevotella_melaninogenica_ATCC_25845_uid51377	Bacteria	Ctp-like	SP	582	98-177~198-353	PDZ_2~Peptidase_S41	29-116~89-181~191-354	52096~50156~52096
294675006	YP_003575622.1	PRU_2368	Prevotella_ruminicola_23_uid47507	Bacteria	Ctp-like	SP	587	95-175~196-351	PDZ_2~Peptidase_S41	30-115~81-179~189-352	52096~50156~52096
312131875	YP_003999215.1	Lbys_3201	Leadbetterella_byssophila_DSM_17132_uid60161	Bacteria	Ctp-like	SP	544	93-171~191-347	PDZ_2~Peptidase_S41	31-110~63-188~185-348	52096~50156~52096
384895430	YP_005769419.1	HMPREF4655_20266	Helicobacter_pylori_35A_uid49903	Bacteria	Ctp-like	SP	454	101-173~207-366	PDZ~Peptidase_S41	47-124~78-200~199-371	52096~50156~52096
210135506	YP_002301945.1	HPP12_1313	Helicobacter_pylori_P12_uid59327	Bacteria	Ctp-like	SP	454	106-181~207-366	PDZ_2~Peptidase_S41	47-124~78-198~199-371	52096~50156~52096
298735625	YP_003728150.1	HPB8_129	Helicobacter_pylori_B8_uid49873	Bacteria	Ctp-like	SP	454	106-181~207-366	PDZ_2~Peptidase_S41	47-124~78-198~199-371	52096~50156~52096
208435246	YP_002266912.1	HPG27_1298	Helicobacter_pylori_G27_uid59305	Bacteria	Ctp-like	SP	454	106-181~207-366	PDZ_2~Peptidase_S41	47-124~78-198~199-370	52096~50156~52096
308185101	YP_003929234.1	HPSJM_06765	Helicobacter_pylori_SJM180_uid53541	Bacteria	Ctp-like	SP	454	106-181~207-366	PDZ_2~Peptidase_S41	47-124~78-198~199-370	52096~50156~52096
188528138	YP_001910825.1	HPSH_06985	Helicobacter_pylori_Shi470_uid59165	Bacteria	Ctp-like	SP	454	101-173~207-366	PDZ~Peptidase_S41	46-124~78-202~199-371	52096~50156~52096
308183460	YP_003927587.1	HPPC_06645	Helicobacter_pylori_PeCan4_uid53539	Bacteria	Ctp-like	SP	454	106-181~207-366	PDZ_2~Peptidase_S41	46-124~78-200~199-371	52096~50156~52096
109946895	YP_664123.1	Hac_0279	Helicobacter_acinonychis_Sheeba_uid58685	Bacteria	Ctp-like	SP	453	106-181~207-366	PDZ_2~Peptidase_S41	46-124~80-202~199-371	52096~50156~52096
222151317	YP_002560473.1	MCCL_1070	Macrococcus_caseolyticus_JCSC5402_uid59003	Bacteria	Ctp-like	SP	469	105-182~202-366~390-441	PDZ_2~Peptidase_S41~PG_binding_1	50-122~93-177~195-371~380-446	52096~50156~52096~47090
296135219	YP_003642461.1	Tint_0735	Thiomonas_intermedia_K12_uid48825	Bacteria	Ctp-like	SP	500	102-180~199-379	PDZ_2~Peptidase_S41	36-118~91-183~192-384	52096~50156~52096
46908083	YP_014472.1	LMOf2365_1879	Listeria_monocytogenes_serotype_4b_F2365_uid57689	Bacteria	Ctp-like	SP	468	104-183~201-367~390-445	PDZ_2~Peptidase_S41~PG_binding_1	45-121~86-186~195-372~378-451	52096~50156~52096~47090
220910251	YP_002485562.1	Cyan7425_4901	Cyanothece_PCC_7425_uid59435	Bacteria	Ctp-like	SP	410	103-171~206-364	PDZ~Peptidase_S41	27-123~101-180~199-382	52096~50156~52096
239616794	YP_002940116.1	Kole_0387	Kosmotoga_olearia_TBF_19_5_1_uid59205	Bacteria	Ctp-like	SP	407	97-175~200-364	PDZ_2~Peptidase_S41	41-117~71-195~194-377	52096~50156~52096
313672936	YP_004051047.1	Calni_0973	Calditerrivibrio_nitroreducens_DSM_19672_uid60821	Bacteria	Ctp-like	SP	445	102-182~199-364	PDZ_2~Peptidase_S41	40-120~74-195~193-368	52096~50156~52096
332296221	YP_004438144.1	Thena_1398	Thermodesulfobium_narugense_DSM_14796_uid66601	Bacteria	Ctp-like	SP	386	99-177~194-352	PDZ_2~Peptidase_S41	39-116~92-181~188-372	52096~50156~52096
313680331	YP_004058070.1	Ocepr_1441	Oceanithermus_profundus_DSM_14977_uid60855	Bacteria	Ctp-like	SP	440	99-175~199-361	PDZ_2~Peptidase_S41	41-119~89-183~193-365	52096~50156~52096
320109365	YP_004184955.1	AciPR4_4216	Terriglobus_saanensis_SP1PR4_uid53251	Bacteria	Ctp-like	SP	395	106-171~195-354	PDZ_2~Peptidase_S41	52-85~79-181~167-378	52096~50156~52096
333909339	YP_004482925.1	Mar181_2979	Marinomonas_posidonica_IVIA_Po_181_uid67323	Bacteria	Ctp-like	SP	423	96-175~193-357	PDZ_2~Peptidase_S41	32-114~91-176~186-361	52096~50156~52096
150006871	YP_001301614.1	BDI_0205	Parabacteroides_distasonis_ATCC_8503_uid58301	Bacteria	Ctp-like	TM	577	103-176~204-358	PDZ_2~Peptidase_S41	40-120~76-199~197-358	52096~50156~52096
374310936	YP_005057366.1	AciX8_2006	Granulicella_mallensis_MP5ACTX8_uid49957	Bacteria	Ctp-like	SP	531	109-183~207-358	PDZ_2~Peptidase_S41	38-125~79-204~200-357	52096~50156~52096
325286501	YP_004262291.1	Celly_1596	Cellulophaga_lytica_DSM_7489_uid63401	Bacteria	Ctp-like	SP	542	103-184~203-358	PDZ_2~Peptidase_S41	42-120~86-186~197-358	52096~50156~52096
305665638	YP_003861925.1	FB2170_05045	Flavobacteriales_bacterium_HTCC2170_uid51877	Bacteria	Ctp-like	SP	541	103-183~204-357	PDZ_2~Peptidase_S41	41-120~95-186~197-357	52096~50156~52096
89896005	YP_519492.1	DSY3259	Desulfitobacterium_hafniense_Y51_uid58605	Bacteria	Ctp-like	SP	544	92-169~187-349	PDZ_2~Peptidase_S41	36-109~77-171~181-354	52096~50156~52096
169826714	YP_001696872.1	Bsph_1132	Lysinibacillus_sphaericus_C3_41_uid58945	Bacteria	Ctp-like	SP	457	88-165~186-345	PDZ_2~Peptidase_S41	31-106~87-165~179-351	52096~50156~52096
194336570	YP_002018364.1	Ppha_1497	Pelodictyon_phaeoclathratiforme_BU_1_uid58173	Bacteria	Ctp-like	SP	556	95-169~193-349	PDZ_2~Peptidase_S41	34-112~88-164~187-350	52096~50156~52096
313204956	YP_004043613.1	Palpr_2496	Paludibacter_propionicigenes_WB4_uid60725	Bacteria	Ctp-like	SP	548	94-173~193-349	PDZ_2~Peptidase_S41	31-112~66-189~187-351	52096~50156~52096
336172143	YP_004579281.1	Lacal_1005	Lacinutrix_5H_3_7_4_uid68067	Bacteria	Ctp-like	SP	548	99-176~195-349	PDZ_2~Peptidase_S41	25-116~70-184~188-351	52096~50156~52096
262195736	YP_003266945.1	Hoch_2516	Haliangium_ochraceum_DSM_14365_uid41425	Bacteria	Ctp-like	SP	1024	187-261~292-450~843-888	PDZ~Peptidase_S41~SH3_3	140-212~185-276~286-457	52096~50156~52096
90020141	YP_525968.1	Sde_0492	Saccharophagus_degradans_2_40_uid57921	Bacteria	Ctp-like	SP	462	99-174~205-369	PDZ~Peptidase_S41	43-124~95-189~198-373	52096~50156~52096
111115182	YP_709800.1	BAPKO_0367	Borrelia_afzelii_PKo_uid58653	Bacteria	Ctp-like	SP	477	106-199~217-380	PDZ_2~Peptidase_S41	43-128~77-222~211-385	52096~50156~52096
119953153	YP_945362.1	BT0359	Borrelia_turicatae_91E135_uid58311	Bacteria	Ctp-like	SP	476	104-189~213-375	PDZ_2~Peptidase_S41	48-121~74-216~206-380	52096~50156~52096
187918228	YP_001883791.1	BH0359	Borrelia_hermsii_DAH_uid59225	Bacteria	Ctp-like	SP	476	104-189~212-375	PDZ_2~Peptidase_S41	48-121~74-216~206-380	52096~50156~52096
305674771	YP_003866443.1	BSUW23_10470	Bacillus_subtilis_spizizenii_W23_uid51879	Bacteria	Ctp-like	SP	466	102-171~201-362~385-440	PDZ~Peptidase_S41~PG_binding_1	41-122~97-175~195-368~375-443	52096~50156~52096~47090
16079017	NP_389840.1	BSU19590	Bacillus_subtilis_168_uid57675	Bacteria	Ctp-like	SP	466	102-171~201-362~386-440	PDZ~Peptidase_S41~PG_binding_1	41-122~96-175~195-368~375-444	52096~50156~52096~47090
321311605	YP_004203892.1	BSn5_01155	Bacillus_subtilis_BSn5_uid62463	Bacteria	Ctp-like	SP	466	102-171~201-362~386-440	PDZ~Peptidase_S41~PG_binding_1	41-122~96-175~195-368~375-444	52096~50156~52096~47090
154686370	YP_001421531.1	RBAM_019380	Bacillus_amyloliquefaciens_FZB42_uid58271	Bacteria	Ctp-like	SP	467	102-171~201-363~385-440	PDZ~Peptidase_S41~PG_binding_1	40-122~94-175~195-368~375-444	52096~50156~52096~47090
311068639	YP_003973562.1	BATR1942_08490	Bacillus_atrophaeus_1942_uid59887	Bacteria	Ctp-like	SP	466	102-171~201-362~385-440	PDZ~Peptidase_S41~PG_binding_1	41-122~95-175~195-368~375-441	52096~50156~52096~47090
308173925	YP_003920630.1	BAMF_2034	Bacillus_amyloliquefaciens_DSM_7_uid53535	Bacteria	Ctp-like	SP	468	102-171~202-363~385-440	PDZ~Peptidase_S41~PG_binding_1	42-122~99-175~195-368~375-444	52096~50156~52096~47090
222098636	YP_002532694.1	BCQ_5005	Bacillus_cereus_Q1_uid58529	Bacteria	Ctp-like	SP	469	103-174~203-365~390-443	PDZ_2~Peptidase_S41~PG_binding_1	41-120~73-195~197-371~375-445	52096~50156~52096~47090
52140383	YP_086447.1	BCZK4877	Bacillus_cereus_E33L_uid58103	Bacteria	Ctp-like	SP	469	103-174~203-365~390-443	PDZ_2~Peptidase_S41~PG_binding_1	41-120~73-195~197-371~375-445	52096~50156~52096~47090
30265208	NP_847585.1	BA_5414	Bacillus_anthracis_Ames_uid57909	Bacteria	Ctp-like	SP	469	103-174~203-365~390-443	PDZ_2~Peptidase_S41~PG_binding_1	39-120~73-195~197-371~375-445	52096~50156~52096~47090
42784334	NP_981581.1	BCE_5288	Bacillus_cereus_ATCC_10987_uid57673	Bacteria	Ctp-like	SP	469	103-174~203-365~390-443	PDZ_2~Peptidase_S41~PG_binding_1	39-120~73-195~197-371~375-445	52096~50156~52096~47090
47530727	YP_022076.1	GBAA_5414	Bacillus_anthracis__Ames_Ancestor__uid58083	Bacteria	Ctp-like	SP	469	103-174~203-365~390-443	PDZ_2~Peptidase_S41~PG_binding_1	39-120~73-195~197-371~375-445	52096~50156~52096~47090
114565816	YP_752970.1	Swol_0248	Syntrophomonas_wolfei_Goettingen_uid58179	Bacteria	Ctp-like	TM	389	96-175~197-358	PDZ_2~Peptidase_S41	42-115~71-194~191-370	52096~50156~52096
206895187	YP_002247289.1	COPRO5265_0964	Coprothermobacter_proteolyticus_DSM_5265_uid59253	Bacteria	Ctp-like	SP	377	103-181~200-360	PDZ_2~Peptidase_S41	43-120~75-190~193-366	52096~50156~52096
333980658	YP_004518603.1	Desku_3316	Desulfotomaculum_kuznetsovii_DSM_6115_uid67357	Bacteria	Ctp-like	TM	388	102-182~202-361	PDZ_2~Peptidase_S41	44-120~75-200~195-372	52096~50156~52096
91795045	YP_564696.1	Sden_3700	Shewanella_denitrificans_OS217_uid58263	Bacteria	Ctp-like	SP	401	97-179~197-361	PDZ_2~Peptidase_S41	31-115~91-179~191-364	52096~50156~52096
147679079	YP_001213294.1	PTH_2744	Pelotomaculum_thermopropionicum_SI_uid58877	Bacteria	Ctp-like	SP	385	101-179~201-359	PDZ_2~Peptidase_S41	46-119~74-197~194-369	52096~50156~52096
289579414	YP_003478041.1	Thit_2269	Thermoanaerobacter_italicus_Ab9_uid46241	Bacteria	Ctp-like	SP	456	105-181~198-357~378-433	PDZ_2~Peptidase_S41~PG_binding_1	31-120~75-193~191-365~367-434	52096~50156~52096~47090
297545556	YP_003677858.1	Tmath_2176	Thermoanaerobacter_mathranii_A3_uid49481	Bacteria	Ctp-like	SP	456	105-181~198-357~378-433	PDZ_2~Peptidase_S41~PG_binding_1	31-120~75-193~191-364~367-434	52096~50156~52096~47090
298207385	YP_003715564.1	CA2559_04000	Croceibacter_atlanticus_HTCC2559_uid49661	Bacteria	Ctp-like	SP	535	103-183~204-357	PDZ_2~Peptidase_S41	41-120~86-186~197-358	52096~50156~52096
344202832	YP_004787975.1	Murru_1512	Muricauda_ruestringensis_DSM_13258_uid72479	Bacteria	Ctp-like	TM	542	102-183~204-358	PDZ_2~Peptidase_S41	41-120~76-202~197-358	52096~50156~52096
150024566	YP_001295392.1	FP0463	Flavobacterium_psychrophilum_JIP02_86_uid61627	Bacteria	Ctp-like	TM	524	102-183~202-356	PDZ_2~Peptidase_S41	43-119~95-179~196-356	52096~50156~52096
295132299	YP_003582975.1	ZPR_0420	Zunongwangia_profunda_SM_A87_uid48073	Bacteria	Ctp-like	SP	533	102-180~203-356	PDZ_2~Peptidase_S41	40-119~95-176~196-358	52096~50156~52096
120437803	YP_863489.1	GFO_3483	Gramella_forsetii_KT0803_uid58881	Bacteria	Ctp-like	SP	530	102-179~203-356	PDZ_2~Peptidase_S41	38-119~73-199~196-356	52096~50156~52096
313675776	YP_004053772.1	Ftrac_1676	Marivirga_tractuosa_DSM_4126_uid60837	Bacteria	Ctp-like	SP	553	96-176~195-350	PDZ_2~Peptidase_S41	31-114~67-190~189-352	52096~50156~52096
294672974	YP_003573590.1	PRU_0198	Prevotella_ruminicola_23_uid47507	Bacteria	Ctp-like	SP	557	95-170~196-349	PDZ_2~Peptidase_S41	35-112~67-194~189-349	52096~50156~52096
325279629	YP_004252171.1	Odosp_0919	Odoribacter_splanchnicus_DSM_20712_uid63397	Bacteria	Ctp-like	SP	532	94-172~193-347	PDZ_2~Peptidase_S41	27-111~67-190~186-346	52096~50156~52096
116622819	YP_824975.1	Acid_3719	Candidatus_Solibacter_usitatus_Ellin6076_uid58139	Bacteria	Ctp-like	SP	1137	56-90~114-137~345-377~725-791~804-893~944-1077	PD40~PD40~PD40~Tricorn_C1~Tricorn_PDZ~Peptidase_S41	30-291~315-505~635-672~722-801~804-888~895-1104	69304~69304~69304~52096~50156~52096
197124242	YP_002136193.1	AnaeK_3853	Anaeromyxobacter_K_uid58953	Bacteria	Ctp-like	SP	1073	185-261~291-464~879-927	PDZ~Peptidase_S41~SH3_4	139-211~182-267~285-469	52096~50156~52096
220919024	YP_002494328.1	A2cp1_3939	Anaeromyxobacter_dehalogenans_2CP_1_uid58989	Bacteria	Ctp-like	SP	1073	185-261~291-464~879-927	PDZ~Peptidase_S41~SH3_4	139-211~182-267~285-469	52096~50156~52096
86160214	YP_466999.1	Adeh_3796	Anaeromyxobacter_dehalogenans_2CP_C_uid58135	Bacteria	Ctp-like	SP	1072	185-260~291-464~880-928	PDZ~Peptidase_S41~SH3_4	139-211~182-268~285-469	52096~50156~52096
58038807	YP_190771.1	GOX0332	Gluconobacter_oxydans_621H_uid58239	Bacteria	Ctp-like	SP	485	112-191~210-379	PDZ_2~Peptidase_S41	58-130~101-193~203-395	52096~50156~52096
148550133	YP_001270235.1	Pput_4931	Pseudomonas_putida_F1_uid58355	Bacteria	Ctp-like	SP	438	109-180~206-372	PDZ_2~Peptidase_S41	46-127~99-182~200-377	52096~50156~52096
26991734	NP_747159.1	PP_5058	Pseudomonas_putida_KT2440_uid57843	Bacteria	Ctp-like	SP	438	109-180~206-372	PDZ_2~Peptidase_S41	46-127~99-182~200-377	52096~50156~52096
167036098	YP_001671329.1	PputGB1_5109	Pseudomonas_putida_GB_1_uid58735	Bacteria	Ctp-like	SP	438	109-180~206-372	PDZ_2~Peptidase_S41	46-127~99-182~200-376	52096~50156~52096
339489783	YP_004704311.1	PPS_4904	Pseudomonas_putida_S16_uid68747	Bacteria	Ctp-like	SP	438	109-180~206-372	PDZ_2~Peptidase_S41	46-127~99-182~200-377	52096~50156~52096
77456559	YP_346064.1	Pfl01_0331	Pseudomonas_fluorescens_Pf0_1_uid57591	Bacteria	Ctp-like	SP	439	109-181~207-372	PDZ_2~Peptidase_S41	45-127~101-183~200-376	52096~50156~52096
51598616	YP_072804.1	BG0359	Borrelia_garinii_PBi_uid58125	Bacteria	Ctp-like	SP	476	105-198~216-379	PDZ_2~Peptidase_S41	43-113~76-221~210-384	52096~50156~52096
52080651	YP_079442.1	BL01439	Bacillus_licheniformis_ATCC_14580_uid58097	Bacteria	Ctp-like	SP	465	104-174~200-361~385-435	PDZ_2~Peptidase_S41~PG_binding_1	43-121~101-185~194-367~376-440	52096~50156~52096~47090
291279747	YP_003496582.1	DEFDS_1365	Deferribacter_desulfuricans_SSM1_uid46653	Bacteria	Ctp-like	SP	435	101-181~199-361	PDZ_2~Peptidase_S41	39-119~89-185~192-365	52096~50156~52096
260753780	YP_003226673.1	Za10_1551	Zymomonas_mobilis_NCIMB_11163_uid41019	Bacteria	Ctp-like	SP	459	101-181~199-364	PDZ_2~Peptidase_S41	35-119~96-184~192-373	52096~50156~52096
384412378	YP_005621743.1	Zmob_1473	Zymomonas_mobilis_ATCC_10988_uid55403	Bacteria	Ctp-like	SP	459	101-181~199-364	PDZ_2~Peptidase_S41	35-119~96-184~192-373	52096~50156~52096
183220708	YP_001838704.1	LEPBI_I1318	Leptospira_biflexa_serovar_Patoc__Patoc_1__Paris__uid58993	Bacteria	Ctp-like	SP	456	102-181~202-366	PDZ_2~Peptidase_S41	45-120~99-200~195-372	52096~50156~52096
189910809	YP_001962364.1	LBF_1264	Leptospira_biflexa_serovar_Patoc__Patoc_1__Ames__uid58511	Bacteria	Ctp-like	SP	456	102-181~202-366	PDZ_2~Peptidase_S41	45-120~99-200~195-372	52096~50156~52096
153956171	YP_001396936.1	CKL_3574	Clostridium_kluyveri_DSM_555_uid58885	Bacteria	Ctp-like	TM	391	102-173~198-360	PDZ_2~Peptidase_S41	43-119~97-180~192-378	52096~50156~52096
219856496	YP_002473618.1	CKR_3153	Clostridium_kluyveri_NBRC_12016_uid59369	Bacteria	Ctp-like	TM	391	102-173~198-360	PDZ_2~Peptidase_S41	43-119~97-180~192-378	52096~50156~52096
302872244	YP_003840880.1	COB47_1611	Caldicellulosiruptor_obsidiansis_OB47_uid51501	Bacteria	Ctp-like	TM	397	102-180~199-361	PDZ_2~Peptidase_S41	41-119~84-184~193-367	52096~50156~52096
332799446	YP_004460945.1	TepRe1_1492	Tepidanaerobacter_Re1_uid66873	Bacteria	Ctp-like	TM	473	102-179~200-359~388-440	PDZ_2~Peptidase_S41~PG_binding_1	49-119~90-182~193-367~372-441	52096~50156~52096~47090
78185906	YP_373949.1	Plut_0014	Chlorobium_luteolum_DSM_273_uid58175	Bacteria	Ctp-like	SP	564	102-171~204-365	PDZ~Peptidase_S41	41-121~97-177~197-364	52096~50156~52096
147678310	YP_001212525.1	PTH_1975	Pelotomaculum_thermopropionicum_SI_uid58877	Bacteria	Ctp-like	SP	491	94-165~191-353~369-425~402-474	PDZ_2~Peptidase_S41~Cu_amine_oxidN1~Cu_amine_oxidN1	32-111~86-165~184-357~372-425~404-473	52096~50156~52096~55383~55383
83589116	YP_429125.1	Moth_0247	Moorella_thermoacetica_ATCC_39073_uid58051	Bacteria	Ctp-like	SP	387	95-174~197-355	PDZ_2~Peptidase_S41	43-114~66-196~188-362	52096~50156~52096
146298292	YP_001192883.1	Fjoh_0529	Flavobacterium_johnsoniae_UW101_uid58493	Bacteria	Ctp-like	SP	525	101-181~201-355	PDZ_2~Peptidase_S41	43-118~73-200~195-355	52096~50156~52096
116620330	YP_822486.1	Acid_1207	Candidatus_Solibacter_usitatus_Ellin6076_uid58139	Bacteria	Ctp-like	SP	524	103-182~201-355	PDZ_2~Peptidase_S41	36-120~95-184~194-355	52096~50156~52096
336171895	YP_004579033.1	Lacal_0756	Lacinutrix_5H_3_7_4_uid68067	Bacteria	Ctp-like	SP	529	100-181~200-355	PDZ_2~Peptidase_S41	39-117~91-184~194-354	52096~50156~52096
327313035	YP_004328472.1	HMPREF9137_0748	Prevotella_denticola_F0289_uid65091	Bacteria	Ctp-like	SP	582	96-176~198-353	PDZ_2~Peptidase_S41	31-116~89-181~191-354	52096~50156~52096
302345386	YP_003813739.1	HMPREF0659_A5647	Prevotella_melaninogenica_ATCC_25845_uid51377	Bacteria	Ctp-like	SP	550	95-169~196-349	PDZ_2~Peptidase_S41	40-112~86-171~189-353	52096~50156~52096
146298733	YP_001193324.1	Fjoh_0972	Flavobacterium_johnsoniae_UW101_uid58493	Bacteria	Ctp-like	SP	545	96-172~191-346	PDZ_2~Peptidase_S41	32-113~67-182~185-347	52096~50156~52096
114567247	YP_754401.1	Swol_1732	Syntrophomonas_wolfei_Goettingen_uid58179	Bacteria	Ctp-like	SP	497	96-174~193-388~419-472	PDZ_2~Peptidase_S41~PG_binding_1	38-113~88-187~186-322~356-394~412-474	52096~50156~52096~52096~47090
256419972	YP_003120625.1	Cpin_0926	Chitinophaga_pinensis_DSM_2588_uid59113	Bacteria	Ctp-like	SP	1075	66-93~347-378~483-507~680-748~760-849~902-1033	PD40~PD40~PD40~Tricorn_C1~Tricorn_PDZ~Peptidase_S41	31-292~265-523~607-650~678-757~760-842~851-1060	69304~82171~82171~52096~50156~52096
338212586	YP_004656641.1	Runsl_3128	Runella_slithyformis_DSM_19594_uid68317	Bacteria	Ctp-like	SP	1105	57-92~106-131~344-374~477-502~701-770~782-862~903-1057	PD40~PD40~PD40~PD40~Tricorn_C1~Tricorn_PDZ~Peptidase_S41	31-290~261-506~699-778~782-870~873-1083	69304~82171~52096~50156~52096
334144427	YP_004537583.1	Thicy_1340	Thioalkalimicrobium_cyclicum_ALM1_uid67391	Bacteria	Ctp-like	SP	435	105-185~203-369	PDZ_2~Peptidase_S41	40-123~95-188~197-374	52096~50156~52096
92112180	YP_572108.1	Csal_0044	Chromohalobacter_salexigens_DSM_3043_uid62921	Bacteria	Ctp-like	SP	440	110-189~208-373	PDZ_2~Peptidase_S41	42-127~100-192~201-374	52096~50156~52096
108764049	YP_633881.1	MXAN_5744	Myxococcus_xanthus_DK_1622_uid58003	Bacteria	Ctp-like	SP	458	109-179~209-374	PDZ~Peptidase_S41	41-129~82-202~202-381	52096~50156~52096
170719594	YP_001747282.1	PputW619_0407	Pseudomonas_putida_W619_uid58651	Bacteria	Ctp-like	SP	437	108-179~205-371	PDZ_2~Peptidase_S41	45-126~98-182~199-375	52096~50156~52096
338536863	YP_004670197.1	LILAB_36210	Myxococcus_fulvus_HW_1_uid68443	Bacteria	Ctp-like	SP	455	108-178~208-373	PDZ~Peptidase_S41	39-128~81-201~201-380	52096~50156~52096
146284394	YP_001174547.1	PST_4082	Pseudomonas_stutzeri_A1501_uid58641	Bacteria	Ctp-like	SP	440	108-179~206-372	PDZ_2~Peptidase_S41	46-126~100-181~199-374	52096~50156~52096
339496126	YP_004716419.1	PSTAB_4049	Pseudomonas_stutzeri_ATCC_17588___LMG_11199_uid68749	Bacteria	Ctp-like	SP	440	108-179~206-372	PDZ_2~Peptidase_S41	46-126~100-181~199-374	52096~50156~52096
330807032	YP_004351494.1	PSEBR_a349	Pseudomonas_brassicacearum_NFM421_uid66303	Bacteria	Ctp-like	SP	438	108-180~206-371	PDZ_2~Peptidase_S41	44-126~100-182~199-375	52096~50156~52096
218249805	YP_002374878.1	BbuZS7_0362	Borrelia_burgdorferi_ZS7_uid59429	Bacteria	Ctp-like	SP	475	104-197~215-378	PDZ_2~Peptidase_S41	30-126~74-220~209-383	52096~50156~52096
343127673	YP_004777604.1	BbiDN127_0355	Borrelia_bissettii_DN127_uid71231	Bacteria	Ctp-like	SP	474	103-196~214-377	PDZ_2~Peptidase_S41	30-125~75-219~208-382	52096~50156~52096
319795403	YP_004157043.1	Varpa_4771	Variovorax_paradoxus_EPS_uid62107	Bacteria	Ctp-like	SP	481	102-181~200-379	PDZ_2~Peptidase_S41	39-119~94-184~193-385	52096~50156~52096
239817073	YP_002945983.1	Vapar_4104	Variovorax_paradoxus_S110_uid59437	Bacteria	Ctp-like	SP	481	102-181~200-378	PDZ_2~Peptidase_S41	39-119~94-184~193-385	52096~50156~52096
91786787	YP_547739.1	Bpro_0885	Polaromonas_JS666_uid58207	Bacteria	Ctp-like	SP	479	101-180~199-378	PDZ_2~Peptidase_S41	39-118~93-183~192-384	52096~50156~52096
264680023	YP_003279932.1	CtCNB1_3890	Comamonas_testosteroni_CNB_2_uid62961	Bacteria	Ctp-like	TM	503	101-180~199-378	PDZ_2~Peptidase_S41	39-118~91-183~192-387	52096~50156~52096
121603835	YP_981164.1	Pnap_0926	Polaromonas_naphthalenivorans_CJ2_uid58273	Bacteria	Ctp-like	SP	479	101-180~199-377	PDZ_2~Peptidase_S41	38-118~91-183~192-384	52096~50156~52096
94309195	YP_582405.1	Rmet_0250	Cupriavidus_metallidurans_CH34_uid57815	Bacteria	Ctp-like	SP	535	100-179~200-381	PDZ_2~Peptidase_S41	37-118~94-183~192-386	52096~50156~52096
187927316	YP_001897803.1	Rpic_0208	Ralstonia_pickettii_12J_uid58737	Bacteria	Ctp-like	SP	538	101-180~200-381	PDZ_2~Peptidase_S41	30-119~95-185~193-386	52096~50156~52096
160897257	YP_001562839.1	Daci_1812	Delftia_acidovorans_SPH_1_uid58703	Bacteria	Ctp-like	SP	478	101-180~199-378	PDZ_2~Peptidase_S41	38-118~93-183~192-388	52096~50156~52096
333916423	YP_004490155.1	DelCs14_4828	Delftia_Cs1_4_uid67319	Bacteria	Ctp-like	SP	478	101-180~199-378	PDZ_2~Peptidase_S41	38-118~93-183~192-388	52096~50156~52096
120612500	YP_972178.1	Aave_3859	Acidovorax_citrulli_AAC00_1_uid58429	Bacteria	Ctp-like	SP	479	101-180~199-378	PDZ_2~Peptidase_S41	38-118~93-183~192-385	52096~50156~52096
326318553	YP_004236225.1	Acav_3767	Acidovorax_avenae_ATCC_19860_uid42497	Bacteria	Ctp-like	SP	479	101-180~199-378	PDZ_2~Peptidase_S41	38-118~93-183~192-385	52096~50156~52096
338708428	YP_004662629.1	Zymop_1449	Zymomonas_mobilis_pomaceae_ATCC_29192_uid68445	Bacteria	Ctp-like	SP	462	101-181~199-364	PDZ_2~Peptidase_S41	36-119~72-194~192-374	52096~50156~52096
326403132	YP_004283213.1	ACMV_09840	Acidiphilium_multivorum_AIU301_uid63345	Bacteria	Ctp-like	SP	463	108-188~205-371	PDZ_2~Peptidase_S41	39-126~97-192~199-376	52096~50156~52096
187251622	YP_001876104.1	Emin_1217	Elusimicrobium_minutum_Pei191_uid58949	Bacteria	Ctp-like	SP	444	92-163~199-370	PDZ~Peptidase_S41	36-113~89-202~192-379	52096~50156~52096
188996735	YP_001930986.1	SYO3AOP1_0799	Sulfurihydrogenibium_YO3AOP1_uid58855	Bacteria	Ctp-like	SP	410	99-179~198-361	PDZ_2~Peptidase_S41	44-117~87-182~192-369	52096~50156~52096
33861234	NP_892795.1	PMM0677	Prochlorococcus_marinus_pastoris_CCMP1986_uid57761	Bacteria	Ctp-like	Cyt	429	97-173~206-366	PDZ~Peptidase_S41	20-96~79-187~177-398	52096~50156~52096
320334981	YP_004171692.1	Deima_2389	Deinococcus_maricopensis_DSM_21211_uid62225	Bacteria	Ctp-like	SP	443	99-168~201-365	PDZ~Peptidase_S41	44-119~71-184~195-370	52096~50156~52096
284048030	YP_003398369.1	Acfer_0660	Acidaminococcus_fermentans_DSM_20731_uid43471	Bacteria	Ctp-like	TM	382	101-174~199-357	PDZ_2~Peptidase_S41	46-119~94-174~192-363	52096~50156~52096
312127172	YP_003992046.1	Calhy_0948	Caldicellulosiruptor_hydrothermalis_108_uid60157	Bacteria	Ctp-like	TM	397	102-181~199-361	PDZ_2~Peptidase_S41	38-119~89-183~193-367	52096~50156~52096
222529782	YP_002573664.1	Athe_1798	Caldicellulosiruptor_bescii_DSM_6725_uid59201	Bacteria	Ctp-like	TM	397	103-181~199-361	PDZ_2~Peptidase_S41	34-119~84-184~193-367	52096~50156~52096
312621993	YP_004023606.1	Calkro_0915	Caldicellulosiruptor_kronotskyensis_2002_uid60491	Bacteria	Ctp-like	TM	397	103-181~199-361	PDZ_2~Peptidase_S41	34-119~84-184~193-367	52096~50156~52096
312793087	YP_004026010.1	Calkr_0874	Caldicellulosiruptor_kristjanssonii_177R1B_uid60393	Bacteria	Ctp-like	TM	397	102-181~199-361	PDZ_2~Peptidase_S41	35-119~84-184~193-367	52096~50156~52096
344996702	YP_004799045.1	Calla_1458	Caldicellulosiruptor_lactoaceticus_6A_uid60575	Bacteria	Ctp-like	TM	397	102-181~199-361	PDZ_2~Peptidase_S41	34-119~85-184~193-367	52096~50156~52096
146297339	YP_001181110.1	Csac_2341	Caldicellulosiruptor_saccharolyticus_DSM_8903_uid58289	Bacteria	Ctp-like	TM	392	102-180~200-361	PDZ_2~Peptidase_S41	34-119~85-184~193-367	52096~50156~52096
300853511	YP_003778495.1	CLJU_c03090	Clostridium_ljungdahlii_DSM_13528_uid50583	Bacteria	Ctp-like	TM	391	102-173~198-360	PDZ_2~Peptidase_S41	47-119~91-171~192-368	52096~50156~52096
338730679	YP_004660071.1	Theth_0891	Thermotoga_thermarum_DSM_5069_uid68449	Bacteria	Ctp-like	SP	402	98-175~201-362	PDZ_2~Peptidase_S41	43-118~93-197~195-368	52096~50156~52096
219670735	YP_002461170.1	Dhaf_4739	Desulfitobacterium_hafniense_DCB_2_uid57749	Bacteria	Ctp-like	TM	395	102-182~202-362	PDZ_2~Peptidase_S41	37-94~77-185~176-394	52096~50156~52096
89897608	YP_521095.1	DSY4862	Desulfitobacterium_hafniense_Y51_uid58605	Bacteria	Ctp-like	TM	395	102-182~202-362	PDZ_2~Peptidase_S41	37-94~77-185~176-394	52096~50156~52096
312135551	YP_004002889.1	Calow_1543	Caldicellulosiruptor_owensensis_OL_uid60165	Bacteria	Ctp-like	TM	397	102-181~199-361	PDZ_2~Peptidase_S41	35-119~85-184~193-368	52096~50156~52096
291294807	YP_003506205.1	Mrub_0408	Meiothermus_ruber_DSM_1279_uid46661	Bacteria	Ctp-like	SP	438	97-168~199-361	PDZ~Peptidase_S41	46-119~96-203~193-366	52096~50156~52096
226355976	YP_002785716.1	Deide_10700	Deinococcus_deserti_VCD115_uid58615	Bacteria	Ctp-like	SP	438	98-179~197-361	PDZ_2~Peptidase_S41	44-119~88-179~191-365	52096~50156~52096
297623590	YP_003705024.1	Trad_1359	Truepera_radiovictrix_DSM_17093_uid49533	Bacteria	Ctp-like	SP	447	100-177~202-360	PDZ_2~Peptidase_S41	42-118~77-188~195-370	52096~50156~52096
333924697	YP_004498277.1	Desca_2541	Desulfotomaculum_carboxydivorans_CO_1_SRB_uid67317	Bacteria	Ctp-like	SP	381	93-173~194-353	PDZ_2~Peptidase_S41	39-111~64-190~187-372	52096~50156~52096
57234861	YP_181110.1	DET0364	Dehalococcoides_ethenogenes_195_uid57763	Bacteria	Ctp-like	TM	377	103-177~198-357	PDZ_2~Peptidase_S41	46-120~96-183~192-363	52096~50156~52096
270307737	YP_003329795.1	DhcVS_308	Dehalococcoides_VS_uid42393	Bacteria	Ctp-like	SP	377	103-176~198-357	PDZ_2~Peptidase_S41	46-120~95-183~193-363	52096~50156~52096
289432258	YP_003462131.1	DehalGT_0308	Dehalococcoides_GT_uid42115	Bacteria	Ctp-like	SP	377	103-174~198-357	PDZ_2~Peptidase_S41	46-120~95-183~192-360	52096~50156~52096
73748209	YP_307448.1	cbdb_A305	Dehalococcoides_CBDB1_uid58413	Bacteria	Ctp-like	SP	377	103-174~198-357	PDZ_2~Peptidase_S41	46-120~95-182~192-360	52096~50156~52096
147668991	YP_001213809.1	DehaBAV1_0346	Dehalococcoides_BAV1_uid58477	Bacteria	Ctp-like	SP	377	103-171~198-357	PDZ_2~Peptidase_S41	46-120~95-171~192-360	52096~50156~52096
300088328	YP_003758850.1	Dehly_1237	Dehalogenimonas_lykanthroporepellens_BL_DC_9_uid48131	Bacteria	Ctp-like	TM	377	102-179~196-358	PDZ_2~Peptidase_S41	46-119~72-188~190-361	52096~50156~52096
189502383	YP_001958100.1	Aasi_1023	Candidatus_Amoebophilus_asiaticus_5a2_uid58963	Bacteria	Ctp-like	TM	544	103-184~204-358	PDZ_2~Peptidase_S41	38-120~78-202~197-358	52096~50156~52096
333978064	YP_004516009.1	Desku_0594	Desulfotomaculum_kuznetsovii_DSM_6115_uid67357	Bacteria	Ctp-like	SP	494	92-159~188-348~399-483	PDZ~Peptidase_S41~Cu_amine_oxidN1	35-109~82-164~182-356~401-479	52096~50156~52096~55383
258515626	YP_003191848.1	Dtox_2414	Desulfotomaculum_acetoxidans_DSM_771_uid59109	Bacteria	Ctp-like	SP	494	96-173~191-353~372-426~402-480	PDZ_2~Peptidase_S41~Cu_amine_oxidN1~Cu_amine_oxidN1	37-113~86-174~185-355~370-425~429-487	52096~50156~52096~55383~55383
94969703	YP_591751.1	Acid345_2676	Candidatus_Koribacter_versatilis_Ellin345_uid58479	Bacteria	Ctp-like	SP	538	103-180~201-356	PDZ_2~Peptidase_S41	32-119~85-183~194-352	52096~50156~52096
332299701	YP_004441622.1	Poras_0500	Porphyromonas_asaccharolytica_DSM_20707_uid66603	Bacteria	Ctp-like	TM	533	98-176~196-349	PDZ_2~Peptidase_S41	36-114~68-191~189-349	52096~50156~52096
162454733	YP_001617100.1	sce6451	Sorangium_cellulosum__So_ce_56__uid61629	Bacteria	Ctp-like	TM	1048	186-256~293-456	PDZ~Peptidase_S41	137-209~180-263~286-462	52096~50156~52096
91781664	YP_556870.1	Bxe_A4182	Burkholderia_xenovorans_LB400_uid57823	Bacteria	Ctp-like	SP	526	107-187~206-387	PDZ_2~Peptidase_S41	46-125~96-191~199-392	52096~50156~52096
187922540	YP_001894182.1	Bphyt_0533	Burkholderia_phytofirmans_PsJN_uid58729	Bacteria	Ctp-like	SP	522	107-187~206-387	PDZ_2~Peptidase_S41	45-125~96-191~199-392	52096~50156~52096
333982014	YP_004511224.1	Metme_0275	Methylomonas_methanica_MC09_uid67363	Bacteria	Ctp-like	SP	451	108-187~207-371	PDZ_2~Peptidase_S41	44-126~98-191~200-373	52096~50156~52096
154246015	YP_001416973.1	Xaut_2072	Xanthobacter_autotrophicus_Py2_uid58453	Bacteria	Ctp-like	SP	453	107-187~205-372	PDZ_2~Peptidase_S41	43-125~96-190~199-378	52096~50156~52096
114798612	YP_761884.1	HNE_3209	Hyphomonas_neptunium_ATCC_15444_uid58433	Bacteria	Ctp-like	SP	449	98-173~203-369	PDZ~Peptidase_S41	43-124~95-180~197-373	52096~50156~52096
333902085	YP_004475958.1	Psefu_3908	Pseudomonas_fulva_12_X_uid67351	Bacteria	Ctp-like	SP	437	107-180~205-370	PDZ_2~Peptidase_S41	44-125~99-179~198-372	52096~50156~52096
89900102	YP_522573.1	Rfer_1308	Rhodoferax_ferrireducens_T118_uid58353	Bacteria	Ctp-like	TM	490	101-179~199-390	PDZ_2~Peptidase_S41	37-118~95-182~192-397	52096~50156~52096
337280735	YP_004620207.1	Rta_30780	Ramlibacter_tataouinensis_TTB310_uid68279	Bacteria	Ctp-like	SP	479	101-180~199-378	PDZ_2~Peptidase_S41	38-118~93-183~192-385	52096~50156~52096
114328378	YP_745535.1	GbCGDNIH1_1714	Granulibacter_bethesdensis_CGDNIH1_uid58661	Bacteria	Ctp-like	SP	471	108-188~206-372	PDZ_2~Peptidase_S41	49-126~97-191~200-377	52096~50156~52096
258517057	YP_003193279.1	Dtox_3963	Desulfotomaculum_acetoxidans_DSM_771_uid59109	Bacteria	Ctp-like	SP	383	100-180~199-359	PDZ_2~Peptidase_S41	41-118~74-196~193-364	52096~50156~52096
320450853	YP_004202949.1	TSC_c17860	Thermus_scotoductus_SA_01_uid62273	Bacteria	Ctp-like	SP	445	102-173~203-365	PDZ~Peptidase_S41	46-124~80-198~197-370	52096~50156~52096
119773200	YP_925940.1	Sama_0058	Shewanella_amazonensis_SB2B_uid58257	Bacteria	Ctp-like	SP	398	100-171~197-358	PDZ_2~Peptidase_S41	38-115~94-200~190-361	52096~50156~52096
127514736	YP_001095933.1	Shew_3808	Shewanella_loihica_PV_4_uid58349	Bacteria	Ctp-like	SP	401	100-179~198-361	PDZ_2~Peptidase_S41	36-115~92-201~191-365	52096~50156~52096
302390075	YP_003825896.1	Toce_1528	Thermosediminibacter_oceani_DSM_16646_uid51421	Bacteria	Ctp-like	SP	473	99-175~198-357~385-438	PDZ_2~Peptidase_S41~PG_binding_1	43-117~89-181~191-362~372-439	52096~50156~52096~47090
20808962	NP_624133.1	TTE2617	Thermoanaerobacter_tengcongensis_MB4_uid57813	Bacteria	Ctp-like	SP	453	101-175~194-353~373-429	PDZ_2~Peptidase_S41~PG_binding_1	30-115~94-178~187-358~365-430	52096~50156~52096~47090
134299457	YP_001112953.1	Dred_1600	Desulfotomaculum_reducens_MI_1_uid58277	Bacteria	Ctp-like	SP	484	92-164~188-348~370-423~396-472	PDZ_2~Peptidase_S41~Cu_amine_oxidN1~Cu_amine_oxidN1	34-109~83-163~182-356~365-419	52096~50156~52096~55383
327403587	YP_004344425.1	Fluta_1595	Fluviicola_taffensis_DSM_16823_uid65271	Bacteria	Ctp-like	TM	523	98-178~198-351	PDZ_2~Peptidase_S41	40-116~70-187~191-351	52096~50156~52096
189500229	YP_001959699.1	Cphamn1_1287	Chlorobium_phaeobacteroides_BS1_uid58131	Bacteria	Ctp-like	SP	535	96-175~195-350	PDZ_2~Peptidase_S41	33-113~89-177~188-371	52096~50156~52096
268317375	YP_003291094.1	Rmar_1823	Rhodothermus_marinus_DSM_4252_uid41729	Bacteria	Ctp-like	SP	556	97-176~196-351	PDZ_2~Peptidase_S41	26-115~88-180~190-351	52096~50156~52096
189346913	YP_001943442.1	Clim_1403	Chlorobium_limicola_DSM_245_uid58127	Bacteria	Ctp-like	SP	555	95-174~194-349	PDZ_2~Peptidase_S41	40-112~88-164~187-349	52096~50156~52096
325105475	YP_004275129.1	Pedsa_2766	Pedobacter_saltans_DSM_12145_uid61349	Bacteria	Ctp-like	SP	566	96-174~194-348	PDZ_2~Peptidase_S41	32-114~87-182~187-350	52096~50156~52096
325286214	YP_004262004.1	Celly_1306	Cellulophaga_lytica_DSM_7489_uid63401	Bacteria	Ctp-like	SP	542	96-172~192-346	PDZ_2~Peptidase_S41	33-113~67-180~185-347	52096~50156~52096
260061317	YP_003194397.1	RB2501_06950	Robiginitalea_biformata_HTCC2501_uid58285	Bacteria	Ctp-like	SP	544	96-173~191-346	PDZ_2~Peptidase_S41	32-113~67-179~185-347	52096~50156~52096
344202626	YP_004787769.1	Murru_1305	Muricauda_ruestringensis_DSM_13258_uid72479	Bacteria	Ctp-like	SP	541	96-173~191-346	PDZ_2~Peptidase_S41	32-113~67-178~185-347	52096~50156~52096
319952961	YP_004164228.1	Celal_1417	Cellulophaga_algicola_DSM_14237_uid62159	Bacteria	Ctp-like	SP	542	96-173~192-346	PDZ_2~Peptidase_S41	32-113~66-181~185-347	52096~50156~52096
120437640	YP_863326.1	GFO_3317	Gramella_forsetii_KT0803_uid58881	Bacteria	Ctp-like	SP	544	96-173~192-346	PDZ_2~Peptidase_S41	28-113~67-177~185-347	52096~50156~52096
305665833	YP_003862120.1	FB2170_06095	Flavobacteriales_bacterium_HTCC2170_uid51877	Bacteria	Ctp-like	SP	542	96-173~191-346	PDZ_2~Peptidase_S41	32-113~67-183~185-347	52096~50156~52096
312130125	YP_003997465.1	Lbys_1398	Leadbetterella_byssophila_DSM_17132_uid60161	Bacteria	Ctp-like	SP	1081	57-90~341-374~688-757~768-854~885-1039	PD40~PD40~Tricorn_C1~Tricorn_PDZ~Peptidase_S41	27-285~305-551~622-653~686-765~768-847~857-1065	69304~69322~69322~52096~50156~52096
326798425	YP_004316244.1	Sph21_1002	Sphingobacterium_21_uid64755	Bacteria	Ctp-like	Cyt	1074	81-115~123-161~235-268~374-398~406-509~694-761~772-850~884-1032	PD40~PD40~PD40~PD40~DPPIV_N~Tricorn_C1~PDZ_2~Peptidase_S41	51-319~338-548~580-668~692-770~767-854~856-1067	69304~82171~82171~52096~50156~52096
374311929	YP_005058359.1	AciX8_3026	Granulicella_mallensis_MP5ACTX8_uid49957	Bacteria	Ctp-like	SP	1128	67-95~163-197~482-505~727-795~809-896~927-1082	PD40~PD40~PD40~Tricorn_C1~Tricorn_PDZ~Peptidase_S41	35-291~266-504~725-803~809-895~900-1109	69304~82171~52096~50156~52096
71906248	YP_283835.1	Daro_0608	Dechloromonas_aromatica_RCB_uid58025	Bacteria	Ctp-like	SP	480	105-185~204-384	PDZ_2~Peptidase_S41	41-123~95-187~197-389	52096~50156~52096
103486067	YP_615628.1	Sala_0574	Sphingopyxis_alaskensis_RB2256_uid58351	Bacteria	Ctp-like	SP	462	107-187~204-370	PDZ_2~Peptidase_S41	47-125~98-190~198-380	52096~50156~52096
146309262	YP_001189727.1	Pmen_4248	Pseudomonas_mendocina_ymp_uid58723	Bacteria	Ctp-like	SP	438	106-177~204-370	PDZ_2~Peptidase_S41	44-124~99-179~197-373	52096~50156~52096
330505494	YP_004382363.1	MDS_4580	Pseudomonas_mendocina_NK_01_uid66299	Bacteria	Ctp-like	SP	438	106-177~204-370	PDZ_2~Peptidase_S41	44-124~98-179~197-372	52096~50156~52096
206901153	YP_002250824.1	DICTH_0974	Dictyoglomus_thermophilum_H_6_12_uid59439	Bacteria	Ctp-like	SP	418	101-181~199-378	PDZ_2~Peptidase_S41	45-119~89-184~193-397	52096~50156~52096
325109224	YP_004270292.1	Plabr_2670	Planctomyces_brasiliensis_DSM_5305_uid60583	Bacteria	Ctp-like	SP	493	96-172~232-386	PDZ_2~Peptidase_S41	34-116~90-172~226-387	52096~50156~52096
225848291	YP_002728454.1	SULAZ_0462	Sulfurihydrogenibium_azorense_Az_Fu1_uid58121	Bacteria	Ctp-like	SP	408	98-178~197-360	PDZ_2~Peptidase_S41	43-116~86-181~191-365	52096~50156~52096
116624339	YP_826495.1	Acid_5257	Candidatus_Solibacter_usitatus_Ellin6076_uid58139	Bacteria	Ctp-like	SP	404	110-178~196-356	PDZ_2~Peptidase_S41	32-116~96-200~190-364	52096~50156~52096
294143079	YP_003559057.1	SVI_4308	Shewanella_violacea_DSS12_uid47085	Bacteria	Ctp-like	SP	406	100-178~197-360	PDZ_2~Peptidase_S41	32-115~88-165~191-366	52096~50156~52096
157363376	YP_001470143.1	Tlet_0512	Thermotoga_lettingae_TMO_uid58419	Bacteria	Ctp-like	SP	403	98-177~201-361	PDZ_2~Peptidase_S41	47-118~94-197~195-368	52096~50156~52096
170729197	YP_001763223.1	Swoo_4879	Shewanella_woodyi_ATCC_51908_uid58721	Bacteria	Ctp-like	SP	401	100-179~197-360	PDZ_2~Peptidase_S41	43-115~92-202~191-366	52096~50156~52096
297565849	YP_003684821.1	Mesil_1420	Meiothermus_silvanus_DSM_9946_uid49485	Bacteria	Ctp-like	SP	440	98-169~200-363	PDZ~Peptidase_S41	48-117~95-204~194-366	52096~50156~52096
167621982	YP_001672276.1	Shal_0041	Shewanella_halifaxensis_HAW_EB4_uid59007	Bacteria	Ctp-like	SP	401	100-178~197-361	PDZ_2~Peptidase_S41	44-115~85-179~191-366	52096~50156~52096
334342128	YP_004547108.1	Desru_3620	Desulfotomaculum_ruminis_DSM_2154_uid67507	Bacteria	Ctp-like	TM	381	98-176~197-355	PDZ_2~Peptidase_S41	40-116~90-181~190-366	52096~50156~52096
260892378	YP_003238475.1	Adeg_0474	Ammonifex_degensii_KC4_uid41053	Bacteria	Ctp-like	SP	392	102-171~196-355	PDZ_2~Peptidase_S41	44-117~92-171~190-365	52096~50156~52096
333898059	YP_004471933.1	Thexy_2259	Thermoanaerobacterium_xylanolyticum_LX_11_uid63163	Bacteria	Ctp-like	SP	453	99-174~194-352~374-429	PDZ_2~Peptidase_S41~PG_binding_1	40-116~71-188~187-357~364-432	52096~50156~52096~47090
261420618	YP_003254300.1	GYMC61_3264	Geobacillus_Y412MC61_uid41171	Bacteria	Ctp-like	SP	470	94-173~191-350	PDZ_2~Peptidase_S41	26-111~84-176~185-356	52096~50156~52096
319768288	YP_004133789.1	GYMC52_3294	Geobacillus_Y412MC52_uid55381	Bacteria	Ctp-like	SP	470	94-173~191-350	PDZ_2~Peptidase_S41	26-111~84-176~185-356	52096~50156~52096
194333836	YP_002015696.1	Paes_1010	Prosthecochloris_aestuarii_DSM_271_uid58151	Bacteria	Ctp-like	SP	547	96-166~194-350	PDZ_2~Peptidase_S41	41-113~89-174~188-350	52096~50156~52096
334145929	YP_004508856.1	PGTDC60_0120	Porphyromonas_gingivalis_TDC60_uid67407	Bacteria	Ctp-like	TM	544	97-172~196-356	PDZ_2~Peptidase_S41	25-114~68-186~189-349	52096~50156~52096
150026375	YP_001297201.1	FP2345	Flavobacterium_psychrophilum_JIP02_86_uid61627	Bacteria	Ctp-like	SP	545	96-172~191-346	PDZ_2~Peptidase_S41	32-113~67-180~185-348	52096~50156~52096
295131895	YP_003582571.1	ZPR_0011	Zunongwangia_profunda_SM_A87_uid48073	Bacteria	Ctp-like	SP	545	96-173~192-346	PDZ_2~Peptidase_S41	32-113~67-177~185-347	52096~50156~52096
255534002	YP_003094374.1	Phep_4121	Pedobacter_heparinus_DSM_2366_uid59111	Bacteria	Ctp-like	SP	566	93-171~190-345	PDZ_2~Peptidase_S41	17-111~63-180~184-346	52096~50156~52096
154250360	YP_001411185.1	Fnod_1693	Fervidobacterium_nodosum_Rt17_B1_uid58625	Bacteria	Ctp-like	SP	379	91-151~174-337	PDZ~Peptidase_S41	45-119~99-155~168-341	52096~50156~52096
357412920	YP_004924656.1	Sfla_3721	Streptomyces_flavogriseus_ATCC_33331_uid40839	Bacteria	Ctp-like	Cyt	1171	53-67~551-576~764-832~847-928~966-1119	PD40~PD40~Tricorn_C1~Tricorn_PDZ~Peptidase_S41	11-264~282-428~486-617~762-841~847-926~938-1146	69304~50969~50969~52096~50156~52096
30249742	NP_841812.1	NE1782	Nitrosomonas_europaea_ATCC_19718_uid57647	Bacteria	Ctp-like	SP	476	104-184~203-382	PDZ_2~Peptidase_S41	40-122~92-187~196-389	52096~50156~52096
253995814	YP_003047878.1	Mmol_0441	Methylotenera_mobilis_JLW8_uid59373	Bacteria	Ctp-like	SP	480	106-186~205-386	PDZ_2~Peptidase_S41	35-124~95-190~198-392	52096~50156~52096
110835137	YP_693996.1	ABO_2276	Alcanivorax_borkumensis_SK2_uid58169	Bacteria	Ctp-like	SP	433	106-186~205-368	PDZ_2~Peptidase_S41	42-124~95-189~198-378	52096~50156~52096
254788251	YP_003075680.1	TERTU_4429	Teredinibacter_turnerae_T7901_uid59267	Bacteria	Ctp-like	SP	455	104-184~203-366	PDZ_2~Peptidase_S41	40-122~92-187~196-370	52096~50156~52096
116053281	YP_793604.1	PA14_67810	Pseudomonas_aeruginosa_UCBPP_PA14_uid57977	Bacteria	Ctp-like	SP	436	105-177~203-368	PDZ_2~Peptidase_S41	42-123~97-178~196-370	52096~50156~52096
152984098	YP_001351188.1	PSPA7_5869	Pseudomonas_aeruginosa_PA7_uid58627	Bacteria	Ctp-like	SP	436	105-177~203-368	PDZ_2~Peptidase_S41	42-123~97-178~196-370	52096~50156~52096
15600327	NP_253821.1	PA5134	Pseudomonas_aeruginosa_PAO1_uid57945	Bacteria	Ctp-like	SP	436	105-177~203-368	PDZ_2~Peptidase_S41	42-123~97-178~196-370	52096~50156~52096
218894233	YP_002443102.1	PLES_55241	Pseudomonas_aeruginosa_LESB58_uid59275	Bacteria	Ctp-like	SP	436	105-177~203-368	PDZ_2~Peptidase_S41	42-123~97-178~196-370	52096~50156~52096
226942621	YP_002797694.1	Avin_04640	Azotobacter_vinelandii_DJ_uid57597	Bacteria	Ctp-like	SP	439	101-172~203-369	PDZ~Peptidase_S41	42-123~99-178~196-372	52096~50156~52096
28199918	NP_780232.1	PD2057	Xylella_fastidiosa_Temecula1_uid57869	Bacteria	Ctp-like	SP	473	100-176~196-359	PDZ_2~Peptidase_S41	39-118~95-180~189-364	52096~50156~52096
326317259	YP_004234931.1	Acav_2452	Acidovorax_avenae_ATCC_19860_uid42497	Bacteria	Ctp-like	SP	389	96-167~194-369	PDZ_2~Peptidase_S41	32-113~112-192~186-376	52096~50156~52096
288818667	YP_003433015.1	HTH_1363	Hydrogenobacter_thermophilus_TK_6_uid45927	Bacteria	Ctp-like	SP	412	93-166~195-359	PDZ~Peptidase_S41	38-116~88-180~189-364	52096~50156~52096
157692648	YP_001487110.1	BPUM_1880	Bacillus_pumilus_SAFR_032_uid59017	Bacteria	Ctp-like	SP	461	97-166~196-356~379-433	PDZ~Peptidase_S41~PG_binding_1	36-117~96-181~190-362~367-436	52096~50156~52096~47090
120600822	YP_965396.1	Sputw3181_4040	Shewanella_W3_18_1_uid58341	Bacteria	Ctp-like	SP	402	95-156~197-361	PDZ~Peptidase_S41	36-115~93-176~191-366	52096~50156~52096
146291149	YP_001181573.1	Sputcn32_0038	Shewanella_putrefaciens_CN_32_uid58267	Bacteria	Ctp-like	SP	402	95-156~197-361	PDZ~Peptidase_S41	36-115~93-176~191-366	52096~50156~52096
24214149	NP_711630.1	LA_1449	Leptospira_interrogans_serovar_Lai_56601_uid57881	Bacteria	Ctp-like	SP	462	99-177~197-364	PDZ_2~Peptidase_S41	39-116~71-195~191-369	52096~50156~52096
45658151	YP_002237.1	LIC12303	Leptospira_interrogans_serovar_Copenhageni_Fiocruz_L1_130_uid58065	Bacteria	Ctp-like	SP	462	99-177~197-364	PDZ_2~Peptidase_S41	39-116~71-195~191-369	52096~50156~52096
116327805	YP_797525.1	LBL_1069	Leptospira_borgpetersenii_serovar_Hardjo_bovis_L550_uid58507	Bacteria	Ctp-like	SP	462	99-178~197-363	PDZ_2~Peptidase_S41	39-116~71-194~191-368	52096~50156~52096
116331537	YP_801255.1	LBJ_1983	Leptospira_borgpetersenii_serovar_Hardjo_bovis_JB197_uid58509	Bacteria	Ctp-like	SP	462	99-178~197-363	PDZ_2~Peptidase_S41	39-116~71-194~191-368	52096~50156~52096
154687638	YP_001422799.1	RBAM_032380	Bacillus_amyloliquefaciens_FZB42_uid58271	Bacteria	Ctp-like	SP	466	99-176~200-361~384-439	PDZ_2~Peptidase_S41~PG_binding_1	38-116~69-189~193-366~371-445	52096~50156~52096~47090
308175255	YP_003921960.1	BAMF_3364	Bacillus_amyloliquefaciens_DSM_7_uid53535	Bacteria	Ctp-like	SP	466	99-176~200-361~384-439	PDZ_2~Peptidase_S41~PG_binding_1	38-116~69-189~193-366~371-445	52096~50156~52096~47090
157964030	YP_001504064.1	Spea_4219	Shewanella_pealeana_ATCC_700345_uid58705	Bacteria	Ctp-like	SP	401	100-179~197-361	PDZ_2~Peptidase_S41	44-115~90-179~191-366	52096~50156~52096
212632983	YP_002309508.1	swp_0075	Shewanella_piezotolerans_WP3_uid58745	Bacteria	Ctp-like	SP	401	100-178~197-361	PDZ_2~Peptidase_S41	37-115~92-179~191-365	52096~50156~52096
114045554	YP_736104.1	Shewmr7_0041	Shewanella_MR_7_uid58343	Bacteria	Ctp-like	SP	401	95-165~197-361	PDZ~Peptidase_S41	31-115~93-178~191-366	52096~50156~52096
117918508	YP_867700.1	Shewana3_0049	Shewanella_ANA_3_uid58347	Bacteria	Ctp-like	SP	401	95-166~197-361	PDZ~Peptidase_S41	31-115~93-178~191-365	52096~50156~52096
113968389	YP_732182.1	Shewmr4_0043	Shewanella_MR_4_uid58345	Bacteria	Ctp-like	SP	401	95-165~197-361	PDZ~Peptidase_S41	31-115~93-178~191-365	52096~50156~52096
24371647	NP_715689.1	SO_0047	Shewanella_oneidensis_MR_1_uid57949	Bacteria	Ctp-like	SP	402	95-165~197-361	PDZ~Peptidase_S41	30-115~93-179~191-364	52096~50156~52096
157377602	YP_001476202.1	Ssed_4472	Shewanella_sediminis_HAW_EB3_uid58835	Bacteria	Ctp-like	SP	401	100-179~197-360	PDZ_2~Peptidase_S41	30-115~77-202~191-366	52096~50156~52096
325283246	YP_004255787.1	Deipr_1014	Deinococcus_proteolyticus_MRP_uid63399	Bacteria	Ctp-like	SP	489	99-178~197-359	PDZ_2~Peptidase_S41	44-118~90-200~190-365	52096~50156~52096
167628816	YP_001679315.1	HM1_1273	Heliobacterium_modesticaldum_Ice1_uid58279	Bacteria	Ctp-like	SP	390	98-177~199-358	PDZ_2~Peptidase_S41	43-116~68-191~192-363	52096~50156~52096
126176515	YP_001052664.1	Sbal_4334	Shewanella_baltica_OS155_uid58259	Bacteria	Ctp-like	SP	401	98-179~197-361	PDZ_2~Peptidase_S41	31-115~93-179~191-366	52096~50156~52096
152998596	YP_001364277.1	Shew185_0041	Shewanella_baltica_OS185_uid58743	Bacteria	Ctp-like	SP	401	98-179~197-361	PDZ_2~Peptidase_S41	31-115~93-179~191-366	52096~50156~52096
160873171	YP_001552487.1	Sbal195_0045	Shewanella_baltica_OS195_uid58261	Bacteria	Ctp-like	SP	401	98-179~197-361	PDZ_2~Peptidase_S41	31-115~93-179~191-366	52096~50156~52096
217971261	YP_002356012.1	Sbal223_0045	Shewanella_baltica_OS223_uid58775	Bacteria	Ctp-like	SP	401	98-179~197-361	PDZ_2~Peptidase_S41	31-115~93-179~191-366	52096~50156~52096
378706407	YP_005271301.1	Sbal678_0045	Shewanella_baltica_OS678_uid50553	Bacteria	Ctp-like	SP	401	98-179~197-361	PDZ_2~Peptidase_S41	31-115~93-179~191-366	52096~50156~52096
386322540	YP_006018657.1	Sbal175_0045	Shewanella_baltica_BA175_uid52601	Bacteria	Ctp-like	SP	401	98-179~197-361	PDZ_2~Peptidase_S41	31-115~93-179~191-366	52096~50156~52096
326796767	YP_004314587.1	Marme_3538	Marinomonas_mediterranea_MMB_1_uid64753	Bacteria	Ctp-like	SP	423	92-171~191-354	PDZ_2~Peptidase_S41	29-110~81-170~184-359	52096~50156~52096
119357331	YP_911975.1	Cpha266_1529	Chlorobium_phaeobacteroides_DSM_266_uid58133	Bacteria	Ctp-like	SP	551	95-174~194-350	PDZ_2~Peptidase_S41	36-112~79-176~187-350	52096~50156~52096
193216048	YP_001997247.1	Ctha_2350	Chloroherpeton_thalassium_ATCC_35110_uid59187	Bacteria	Ctp-like	SP	555	97-173~196-351	PDZ_2~Peptidase_S41	38-114~91-178~189-350	52096~50156~52096
327405616	YP_004346454.1	Fluta_3647	Fluviicola_taffensis_DSM_16823_uid65271	Bacteria	Ctp-like	SP	537	94-172~194-348	PDZ_2~Peptidase_S41	32-111~65-192~188-348	52096~50156~52096
226225577	YP_002759683.1	GAU_0171	Gemmatimonas_aurantiaca_T_27_uid58813	Bacteria	Ctp-like	SP	535	93-171~192-346	PDZ_2~Peptidase_S41	35-111~67-191~186-345	52096~50156~52096
297537620	YP_003673389.1	M301_0428	Methylotenera_301_uid49469	Bacteria	Ctp-like	SP	510	106-186~205-410	PDZ_2~Peptidase_S41	34-124~96-189~198-288~329-419	52096~50156~52096~52096
305665004	YP_003861291.1	FB2170_01836	Flavobacteriales_bacterium_HTCC2170_uid51877	Bacteria	Ctp-like	SP	1081	65-97~441-456~479-505~682-750~764-848~879-1034	PD40~PD40~PD40~Tricorn_C1~Tricorn_PDZ~Peptidase_S41	31-291~308-531~681-758~764-852~852-1060	69304~82171~52096~50156~52096
170744520	YP_001773175.1	M446_6483	Methylobacterium_4_46_uid58843	Bacteria	Ctp-like	SP	1125	48-61~86-110~367-402~433-451~733-795~832-886~921-1076	PD40~PD40~PD40~PD40~Tricorn_C1~Tricorn_PDZ~Peptidase_S41	49-299~168-543~728-806~812-882~893-1099	69304~82171~52096~50156~52096
77359984	YP_339559.1	PSHAa1038	Pseudoalteromonas_haloplanktis_TAC125_uid58431	Bacteria	Ctp-like	SP	1080	62-97~130-145~360-387~398-423~495-516~682-750~761-845~880-1035	PD40~PD40~PD40~PD40~PD40~Tricorn_C1~Tricorn_PDZ~Peptidase_S41	35-300~281-543~679-758~761-851~853-1062	69304~82171~52096~50156~52096
167623183	YP_001673477.1	Shal_1249	Shewanella_halifaxensis_HAW_EB4_uid59007	Bacteria	Ctp-like	SP	1092	63-98~486-513~687-756~770-850~885-1040	PD40~PD40~Tricorn_C1~Tricorn_PDZ~Peptidase_S41	36-295~272-651~686-764~770-857~858-1066	69304~82171~52096~50156~52096
157961043	YP_001501077.1	Spea_1215	Shewanella_pealeana_ATCC_700345_uid58705	Bacteria	Ctp-like	SP	1092	63-98~487-513~687-756~770-852~885-1040	PD40~PD40~Tricorn_C1~Tricorn_PDZ~Peptidase_S41	37-295~187-292~322-513~686-764~770-857~858-1065	69304~82171~82171~52096~50156~52096
170727653	YP_001761679.1	Swoo_3315	Shewanella_woodyi_ATCC_51908_uid58721	Bacteria	Ctp-like	SP	1097	64-98~487-513~695-762~776-859~892-1046	PD40~PD40~Tricorn_C1~Tricorn_PDZ~Peptidase_S41	36-294~269-543~579-678~693-770~776-863~864-1072	69304~82171~82171~52096~50156~52096
126173470	YP_001049619.1	Sbal_1232	Shewanella_baltica_OS155_uid58259	Bacteria	Ctp-like	SP	1094	63-98~487-513~692-759~773-857~888-1043	PD40~PD40~Tricorn_C1~Tricorn_PDZ~Peptidase_S41	33-287~316-650~692-767~773-860~861-1069	69304~69322~52096~50156~52096
160874428	YP_001553744.1	Sbal195_1309	Shewanella_baltica_OS195_uid58261	Bacteria	Ctp-like	SP	1094	63-98~487-513~692-759~773-857~888-1043	PD40~PD40~Tricorn_C1~Tricorn_PDZ~Peptidase_S41	33-287~316-650~692-767~773-860~861-1069	69304~69322~52096~50156~52096
378707675	YP_005272569.1	Sbal678_1340	Shewanella_baltica_OS678_uid50553	Bacteria	Ctp-like	SP	1094	63-98~487-513~692-759~773-857~888-1043	PD40~PD40~Tricorn_C1~Tricorn_PDZ~Peptidase_S41	33-287~316-650~692-767~773-860~861-1069	69304~69322~52096~50156~52096
217974238	YP_002358989.1	Sbal223_3081	Shewanella_baltica_OS223_uid58775	Bacteria	Ctp-like	SP	1094	63-98~487-513~692-759~773-857~888-1043	PD40~PD40~Tricorn_C1~Tricorn_PDZ~Peptidase_S41	33-287~184-292~322-513~692-767~773-860~861-1069	69304~82171~82171~52096~50156~52096
386325479	YP_006021596.1	Sbal175_3051	Shewanella_baltica_BA175_uid52601	Bacteria	Ctp-like	SP	1094	63-98~487-513~692-759~773-857~888-1043	PD40~PD40~Tricorn_C1~Tricorn_PDZ~Peptidase_S41	33-287~183-292~322-513~692-767~773-860~861-1069	69304~82171~82171~52096~50156~52096
152999809	YP_001365490.1	Shew185_1276	Shewanella_baltica_OS185_uid58743	Bacteria	Ctp-like	SP	1094	63-98~490-513~692-759~773-857~888-1043	PD40~PD40~Tricorn_C1~Tricorn_PDZ~Peptidase_S41	33-287~183-292~322-511~692-767~773-860~861-1069	69304~82171~82171~52096~50156~52096
146293825	YP_001184249.1	Sputcn32_2731	Shewanella_putrefaciens_CN_32_uid58267	Bacteria	Ctp-like	SP	1094	63-98~487-513~692-759~773-857~888-1043	PD40~PD40~Tricorn_C1~Tricorn_PDZ~Peptidase_S41	33-287~184-292~322-513~692-767~773-860~861-1069	69304~82171~82171~52096~50156~52096
24374921	NP_718964.1	SO_3411	Shewanella_oneidensis_MR_1_uid57949	Bacteria	Ctp-like	SP	1094	63-98~487-513~692-759~773-857~888-1043	PD40~PD40~Tricorn_C1~Tricorn_PDZ~Peptidase_S41	33-288~316-542~692-767~773-860~861-1069	69304~69322~52096~50156~52096
120598104	YP_962678.1	Sputw3181_1281	Shewanella_W3_18_1_uid58341	Bacteria	Ctp-like	SP	1094	63-98~487-513~692-759~773-857~888-1043	PD40~PD40~Tricorn_C1~Tricorn_PDZ~Peptidase_S41	33-287~184-292~322-513~692-767~773-860~861-1069	69304~82171~82171~52096~50156~52096
194098911	YP_002001976.1	NGK_1351	Neisseria_gonorrhoeae_NCCP11945_uid59191	Bacteria	Ctp-like	SP	491	105-185~203-386	PDZ_2~Peptidase_S41	39-123~98-188~197-391	52096~50156~52096
59801005	YP_207717.1	NGO0572	Neisseria_gonorrhoeae_FA_1090_uid57611	Bacteria	Ctp-like	SP	491	105-185~203-386	PDZ_2~Peptidase_S41	39-123~98-188~197-391	52096~50156~52096
313668469	YP_004048753.1	NLA_11670	Neisseria_lactamica_020_06_uid60851	Bacteria	Ctp-like	SP	491	105-185~203-386	PDZ_2~Peptidase_S41	39-123~95-188~197-391	52096~50156~52096
295675353	YP_003603877.1	BC1002_0259	Burkholderia_CCGE1002_uid42523	Bacteria	Ctp-like	SP	527	104-184~204-383	PDZ_2~Peptidase_S41	43-122~93-188~196-389	52096~50156~52096
339482133	YP_004693919.1	Nit79A3_0641	Nitrosomonas_Is79A3_uid68745	Bacteria	Ctp-like	SP	476	104-180~203-382	PDZ_2~Peptidase_S41	42-122~93-186~196-394	52096~50156~52096
325983302	YP_004295704.1	NAL212_2754	Nitrosomonas_AL212_uid55727	Bacteria	Ctp-like	SP	478	104-180~203-382	PDZ_2~Peptidase_S41	42-122~92-186~196-392	52096~50156~52096
114330920	YP_747142.1	Neut_0917	Nitrosomonas_eutropha_C91_uid58363	Bacteria	Ctp-like	SP	476	104-180~203-382	PDZ_2~Peptidase_S41	38-122~92-187~196-389	52096~50156~52096
198282819	YP_002219140.1	Lferr_0682	Acidithiobacillus_ferrooxidans_ATCC_53993_uid58613	Bacteria	Ctp-like	SP	482	106-186~205-370	PDZ_2~Peptidase_S41	40-124~95-190~198-375	52096~50156~52096
218666416	YP_002425016.1	AFE_0524	Acidithiobacillus_ferrooxidans_ATCC_23270_uid57649	Bacteria	Ctp-like	SP	482	106-186~205-370	PDZ_2~Peptidase_S41	40-124~95-190~198-375	52096~50156~52096
316931862	YP_004106844.1	Rpdx1_0470	Rhodopseudomonas_palustris_DX_1_uid43327	Bacteria	Ctp-like	SP	459	104-184~202-370	PDZ_2~Peptidase_S41	38-122~92-187~196-383	52096~50156~52096
118580823	YP_902073.1	Ppro_2409	Pelobacter_propionicus_DSM_2379_uid58255	Bacteria	Ctp-like	SP	452	105-185~204-369	PDZ_2~Peptidase_S41	42-123~93-188~197-374	52096~50156~52096
192288597	YP_001989202.1	Rpal_0164	Rhodopseudomonas_palustris_TIE_1_uid58995	Bacteria	Ctp-like	SP	458	104-184~202-370	PDZ_2~Peptidase_S41	37-122~92-187~196-383	52096~50156~52096
39933246	NP_945522.1	RPA0169	Rhodopseudomonas_palustris_CGA009_uid62901	Bacteria	Ctp-like	SP	458	104-184~202-370	PDZ_2~Peptidase_S41	37-122~92-187~196-383	52096~50156~52096
86747384	YP_483880.1	RPB_0258	Rhodopseudomonas_palustris_HaA2_uid58439	Bacteria	Ctp-like	SP	457	104-184~202-370	PDZ_2~Peptidase_S41	41-122~92-187~196-381	52096~50156~52096
344199132	YP_004783458.1	Acife_0962	Acidithiobacillus_ferrivorans_SS3_uid67387	Bacteria	Ctp-like	SP	478	106-183~205-370	PDZ_2~Peptidase_S41	37-124~94-190~198-375	52096~50156~52096
292490191	YP_003525630.1	Nhal_0021	Nitrosococcus_halophilus_Nc4_uid46803	Bacteria	Ctp-like	SP	437	103-182~202-366	PDZ_2~Peptidase_S41	37-121~93-186~195-370	52096~50156~52096
115522299	YP_779210.1	RPE_0271	Rhodopseudomonas_palustris_BisA53_uid58445	Bacteria	Ctp-like	SP	457	104-184~202-370	PDZ_2~Peptidase_S41	41-122~92-187~196-383	52096~50156~52096
91975046	YP_567705.1	RPD_0566	Rhodopseudomonas_palustris_BisB5_uid58441	Bacteria	Ctp-like	SP	456	104-184~202-370	PDZ_2~Peptidase_S41	41-122~92-187~196-381	52096~50156~52096
90421690	YP_530060.1	RPC_0166	Rhodopseudomonas_palustris_BisB18_uid58443	Bacteria	Ctp-like	SP	452	104-184~202-370	PDZ_2~Peptidase_S41	41-122~92-187~196-380	52096~50156~52096
209883752	YP_002287609.1	OCAR_4600	Oligotropha_carboxidovorans_OM5_uid59155	Bacteria	Ctp-like	SP	448	104-184~202-371	PDZ_2~Peptidase_S41	40-122~92-187~196-378	52096~50156~52096
75674647	YP_317068.1	Nwi_0449	Nitrobacter_winogradskyi_Nb_255_uid58295	Bacteria	Ctp-like	SP	451	104-184~202-369	PDZ_2~Peptidase_S41	41-122~92-187~196-377	52096~50156~52096
92116146	YP_575875.1	Nham_0525	Nitrobacter_hamburgensis_X14_uid58293	Bacteria	Ctp-like	SP	451	104-184~202-369	PDZ_2~Peptidase_S41	41-122~92-187~196-377	52096~50156~52096
70733872	YP_257512.1	PFL_0368	Pseudomonas_fluorescens_Pf_5_uid57937	Bacteria	Ctp-like	SP	436	105-177~203-368	PDZ_2~Peptidase_S41	38-123~97-179~196-370	52096~50156~52096
289548856	YP_003473844.1	Thal_1085	Thermocrinis_albus_DSM_14484_uid46231	Bacteria	Ctp-like	SP	411	94-164~193-357	PDZ~Peptidase_S41	35-114~68-190~187-362	52096~50156~52096
328951066	YP_004368401.1	Marky_1556	Marinithermus_hydrothermalis_DSM_14884_uid65783	Bacteria	Ctp-like	SP	442	101-179~202-363	PDZ_2~Peptidase_S41	47-121~89-183~195-368	52096~50156~52096
296134226	YP_003641473.1	TherJR_2738	Thermincola_potens_JR_uid48823	Bacteria	Ctp-like	SP	382	98-176~196-356	PDZ_2~Peptidase_S41	36-115~70-195~190-367	52096~50156~52096
308051459	YP_003915025.1	Fbal_3758	Ferrimonas_balearica_DSM_9799_uid53371	Bacteria	Ctp-like	SP	401	99-172~196-360	PDZ_2~Peptidase_S41	40-114~92-177~190-378	52096~50156~52096
15606169	NP_213546.1	aq_797	Aquifex_aeolicus_VF5_uid57765	Bacteria	Ctp-like	SP	408	95-175~193-355	PDZ_2~Peptidase_S41	32-113~66-188~186-368	52096~50156~52096
169830498	YP_001716480.1	Daud_0287	Candidatus_Desulforudis_audaxviator_MP104C_uid59067	Bacteria	Ctp-like	TM	377	96-172~195-353	PDZ_2~Peptidase_S41	32-114~87-179~188-361	52096~50156~52096
170746851	YP_001753111.1	Mrad2831_0414	Methylobacterium_radiotolerans_JCM_2831_uid58845	Bacteria	Ctp-like	Cyt	416	84-160~180-345	PDZ_2~Peptidase_S41	23-100~58-175~173-353	52096~50156~52096
193212769	YP_001998722.1	Cpar_1115	Chlorobaculum_parvum_NCIB_8327_uid59185	Bacteria	Ctp-like	SP	545	96-175~195-350	PDZ_2~Peptidase_S41	41-113~90-178~188-350	52096~50156~52096
56421707	YP_149025.1	GK3172	Geobacillus_kaustophilus_HTA426_uid58227	Bacteria	Ctp-like	SP	468	92-171~189-348	PDZ_2~Peptidase_S41	36-109~83-174~183-354	52096~50156~52096
150003805	YP_001298549.1	BVU_1237	Bacteroides_vulgatus_ATCC_8482_uid58253	Bacteria	Ctp-like	SP	533	92-172~192-346	PDZ_2~Peptidase_S41	41-109~84-176~186-346	52096~50156~52096
212550462	YP_002308779.1	CFPG_105	Candidatus_Azobacteroides_pseudotrichonymphae_genomovar__CFP2_uid59163	Bacteria	Ctp-like	SP	565	88-165~188-343	PDZ_2~Peptidase_S41	29-105~62-187~182-356	52096~50156~52096
114562258	YP_749771.1	Sfri_1080	Shewanella_frigidimarina_NCIMB_400_uid58265	Bacteria	Ctp-like	SP	1094	63-97~486-512~690-759~773-850~888-1043	PD40~PD40~Tricorn_C1~Tricorn_PDZ~Peptidase_S41	34-287~269-542~578-652~689-767~773-859~861-1069	69304~82171~82171~52096~50156~52096
157374478	YP_001473078.1	Ssed_1339	Shewanella_sediminis_HAW_EB3_uid58835	Bacteria	Ctp-like	SP	1094	62-97~487-512~694-761~775-859~890-1045	PD40~PD40~Tricorn_C1~Tricorn_PDZ~Peptidase_S41	35-293~280-542~592-658~693-769~775-862~863-1071	69304~82171~82171~52096~50156~52096
114046720	YP_737270.1	Shewmr7_1214	Shewanella_MR_7_uid58343	Bacteria	Ctp-like	SP	1093	62-97~486-512~691-758~772-856~887-1042	PD40~PD40~Tricorn_C1~Tricorn_PDZ~Peptidase_S41	32-289~315-538~691-766~772-859~860-1068	69304~69322~52096~50156~52096
113969487	YP_733280.1	Shewmr4_1143	Shewanella_MR_4_uid58345	Bacteria	Ctp-like	SP	1093	62-97~486-512~691-758~772-856~887-1042	PD40~PD40~Tricorn_C1~Tricorn_PDZ~Peptidase_S41	32-286~315-539~691-766~772-859~860-1068	69304~69322~52096~50156~52096
117919593	YP_868785.1	Shewana3_1144	Shewanella_ANA_3_uid58347	Bacteria	Ctp-like	SP	1093	62-97~486-512~691-758~772-856~887-1042	PD40~PD40~Tricorn_C1~Tricorn_PDZ~Peptidase_S41	32-289~316-544~691-766~772-859~860-1068	69304~69322~52096~50156~52096
121635042	YP_975287.1	NMC1270	Neisseria_meningitidis_FAM18_uid57825	Bacteria	Ctp-like	SP	494	105-185~203-386	PDZ_2~Peptidase_S41	38-123~98-188~197-391	52096~50156~52096
15677198	NP_274351.1	NMB1332	Neisseria_meningitidis_MC58_uid57817	Bacteria	Ctp-like	SP	494	105-185~203-386	PDZ_2~Peptidase_S41	38-123~98-188~197-391	52096~50156~52096
161870205	YP_001599375.1	NMCC_1245	Neisseria_meningitidis_053442_uid58587	Bacteria	Ctp-like	SP	494	105-185~203-386	PDZ_2~Peptidase_S41	38-123~98-188~197-391	52096~50156~52096
218768352	YP_002342864.1	NMA1546	Neisseria_meningitidis_Z2491_uid57819	Bacteria	Ctp-like	SP	494	105-185~203-386	PDZ_2~Peptidase_S41	38-123~98-188~197-391	52096~50156~52096
254805129	YP_003083350.1	NMO_1172	Neisseria_meningitidis_alpha14_uid61649	Bacteria	Ctp-like	SP	494	105-185~203-386	PDZ_2~Peptidase_S41	38-123~98-188~197-391	52096~50156~52096
121600239	YP_991533.1	BMASAVP1_A0182	Burkholderia_mallei_SAVP1_uid58387	Bacteria	Ctp-like	SP	524	104-184~203-384	PDZ_2~Peptidase_S41	39-122~94-187~196-389	52096~50156~52096
124383488	YP_001027393.1	BMA10229_A1410	Burkholderia_mallei_NCTC_10229_uid58383	Bacteria	Ctp-like	SP	524	104-184~203-384	PDZ_2~Peptidase_S41	39-122~94-187~196-389	52096~50156~52096
126439180	YP_001057530.1	BURPS668_0477	Burkholderia_pseudomallei_668_uid58389	Bacteria	Ctp-like	SP	524	104-184~203-384	PDZ_2~Peptidase_S41	39-122~94-187~196-389	52096~50156~52096
126450184	YP_001082358.1	BMA10247_2837	Burkholderia_mallei_NCTC_10247_uid58385	Bacteria	Ctp-like	SP	524	104-184~203-384	PDZ_2~Peptidase_S41	39-122~94-187~196-389	52096~50156~52096
126454825	YP_001064779.1	BURPS1106A_0496	Burkholderia_pseudomallei_1106a_uid58515	Bacteria	Ctp-like	SP	530	104-184~203-384	PDZ_2~Peptidase_S41	39-122~94-187~196-389	52096~50156~52096
53718081	YP_107067.1	BPSL0442	Burkholderia_pseudomallei_K96243_uid57733	Bacteria	Ctp-like	SP	524	104-184~203-384	PDZ_2~Peptidase_S41	39-122~94-187~196-389	52096~50156~52096
53724526	YP_104685.1	BMA3209	Burkholderia_mallei_ATCC_23344_uid57725	Bacteria	Ctp-like	SP	524	104-184~203-384	PDZ_2~Peptidase_S41	39-122~94-187~196-389	52096~50156~52096
76808684	YP_332075.1	BURPS1710b_0661	Burkholderia_pseudomallei_1710b_uid58391	Bacteria	Ctp-like	SP	530	104-184~203-384	PDZ_2~Peptidase_S41	39-122~94-187~196-389	52096~50156~52096
83720556	YP_440973.1	BTH_I0415	Burkholderia_thailandensis_E264_uid58081	Bacteria	Ctp-like	SP	521	104-184~203-384	PDZ_2~Peptidase_S41	39-122~94-187~196-389	52096~50156~52096
307728338	YP_003905562.1	BC1003_0267	Burkholderia_CCGE1003_uid46253	Bacteria	Ctp-like	SP	524	103-183~202-383	PDZ_2~Peptidase_S41	42-121~92-186~195-388	52096~50156~52096
323524628	YP_004226781.1	BC1001_0256	Burkholderia_CCGE1001_uid42975	Bacteria	Ctp-like	SP	524	103-183~202-383	PDZ_2~Peptidase_S41	42-121~92-186~195-388	52096~50156~52096
82702248	YP_411814.1	Nmul_A1119	Nitrosospira_multiformis_ATCC_25196_uid58361	Bacteria	Ctp-like	SP	481	104-180~203-382	PDZ_2~Peptidase_S41	40-122~93-186~196-396	52096~50156~52096
253701591	YP_003022780.1	GM21_2993	Geobacter_M21_uid59037	Bacteria	Ctp-like	SP	444	103-180~202-366	PDZ_2~Peptidase_S41	41-121~91-186~195-376	52096~50156~52096
189424979	YP_001952156.1	Glov_1920	Geobacter_lovleyi_SZ_uid58713	Bacteria	Ctp-like	TM	455	103-183~202-369	PDZ_2~Peptidase_S41	43-121~91-186~195-374	52096~50156~52096
217969966	YP_002355200.1	Tmz1t_1546	Thauera_MZ1T_uid58987	Bacteria	Ctp-like	TM	483	102-182~201-380	PDZ_2~Peptidase_S41	43-120~92-185~194-385	52096~50156~52096
77163577	YP_342102.1	Noc_0030	Nitrosococcus_oceani_ATCC_19707_uid58403	Bacteria	Ctp-like	SP	439	103-182~202-366	PDZ_2~Peptidase_S41	37-121~93-187~195-370	52096~50156~52096
118474694	YP_892114.1	CFF8240_0944	Campylobacter_fetus_82_40_uid58545	Bacteria	Ctp-like	SP	437	106-186~205-366	PDZ_2~Peptidase_S41	45-124~103-203~199-373	52096~50156~52096
298293386	YP_003695325.1	Snov_3432	Starkeya_novella_DSM_506_uid48815	Bacteria	Ctp-like	SP	449	104-184~202-368	PDZ_2~Peptidase_S41	37-122~93-188~196-379	52096~50156~52096
322418677	YP_004197900.1	GM18_1149	Geobacter_M18_uid55771	Bacteria	Ctp-like	SP	444	103-180~202-366	PDZ_2~Peptidase_S41	41-121~91-186~195-371	52096~50156~52096
148244719	YP_001219413.1	COSY_0573	Candidatus_Vesicomyosocius_okutanii_HA_uid59427	Bacteria	Ctp-like	SP	443	103-176~200-366	PDZ_2~Peptidase_S41	40-121~91-179~194-371	52096~50156~52096
158522464	YP_001530334.1	Dole_2453	Desulfococcus_oleovorans_Hxd3_uid58777	Bacteria	Ctp-like	SP	455	103-179~201-364	PDZ_2~Peptidase_S41	39-120~93-183~194-376	52096~50156~52096
328545769	YP_004305878.1	SL003B_4155	Polymorphum_gilvum_SL003B_26A1_uid65447	Bacteria	Ctp-like	SP	448	103-183~200-367	PDZ_2~Peptidase_S41	40-121~91-186~194-374	52096~50156~52096
27375545	NP_767074.1	blr0434	Bradyrhizobium_japonicum_USDA_110_uid57599	Bacteria	Ctp-like	SP	451	104-184~202-369	PDZ_2~Peptidase_S41	39-122~92-187~196-377	52096~50156~52096
154251925	YP_001412749.1	Plav_1472	Parvibaculum_lavamentivorans_DS_1_uid58739	Bacteria	Ctp-like	SP	444	103-183~200-367	PDZ_2~Peptidase_S41	34-121~73-195~194-372	52096~50156~52096
195953067	YP_002121357.1	HY04AAS1_0692	Hydrogenobaculum_Y04AAS1_uid58857	Bacteria	Ctp-like	SP	418	96-176~195-357	PDZ_2~Peptidase_S41	38-114~84-179~188-363	52096~50156~52096
301066442	YP_003788465.1	LCAZH_1382	Lactobacillus_casei_Zhang_uid50673	Bacteria	Ctp-like	SP	461	96-174~195-360~382-437	PDZ_2~Peptidase_S41~PG_binding_1	40-114~67-185~188-370~373-441	52096~50156~52096~47090
46199233	YP_004900.1	TTC0929	Thermus_thermophilus_HB27_uid58033	Bacteria	Ctp-like	SP	439	98-170~199-361	PDZ~Peptidase_S41	42-117~76-194~193-366	52096~50156~52096
55981265	YP_144562.1	TTHA1296	Thermus_thermophilus_HB8_uid58223	Bacteria	Ctp-like	SP	439	98-170~199-361	PDZ~Peptidase_S41	42-117~76-194~193-366	52096~50156~52096
116494881	YP_806615.1	LSEI_1395	Lactobacillus_casei_ATCC_334_uid57985	Bacteria	Ctp-like	SP	461	96-174~195-360~382-437	PDZ_2~Peptidase_S41~PG_binding_1	40-114~67-185~188-373~373-441	52096~50156~52096~47090
150009932	YP_001304675.1	BDI_3349	Parabacteroides_distasonis_ATCC_8503_uid58301	Bacteria	Ctp-like	SP	535	93-173~193-347	PDZ_2~Peptidase_S41	39-110~65-192~187-347	52096~50156~52096
332291796	YP_004430405.1	Krodi_1153	Krokinobacter_4H_3_7_5_uid66593	Bacteria	Ctp-like	SP	541	92-169~187-342	PDZ_2~Peptidase_S41	28-109~63-179~181-343	52096~50156~52096
298207208	YP_003715387.1	CA2559_03110	Croceibacter_atlanticus_HTCC2559_uid49661	Bacteria	Ctp-like	SP	540	92-168~187-342	PDZ_2~Peptidase_S41	14-109~63-177~181-344	52096~50156~52096
220927748	YP_002504657.1	Ccel_0290	Clostridium_cellulolyticum_H10_uid58709	Bacteria	Ctp-like	SP	488	95-173~191-381~411-464	PDZ_2~Peptidase_S41~PG_binding_1	38-112~83-175~185-321~349-386~397-465	52096~50156~52096~52096~47090
15892233	NP_359947.1	RC0310	Rickettsia_conorii_Malish_7_uid57633	Bacteria	Ctp-like	SP	469	109-188~206-372	PDZ_2~Peptidase_S41	47-126~93-188~200-378	52096~50156~52096
152981142	YP_001354914.1	mma_3224	Janthinobacterium_Marseille_uid58603	Bacteria	Ctp-like	SP	499	106-183~204-382	PDZ_2~Peptidase_S41	41-123~100-188~197-395	52096~50156~52096
300112765	YP_003759340.1	Nwat_0028	Nitrosococcus_watsonii_C_113_uid50331	Bacteria	Ctp-like	SP	439	103-182~202-366	PDZ_2~Peptidase_S41	37-121~92-187~195-371	52096~50156~52096
268680023	YP_003304454.1	Sdel_1401	Sulfurospirillum_deleyianum_DSM_6946_uid41861	Bacteria	Ctp-like	SP	439	100-175~199-360	PDZ_2~Peptidase_S41	39-118~73-195~193-366	52096~50156~52096
224368262	YP_002602425.1	HRM2_11490	Desulfobacterium_autotrophicum_HRM2_uid59061	Bacteria	Ctp-like	TM	456	102-181~201-365	PDZ_2~Peptidase_S41	36-120~96-185~194-372	52096~50156~52096
337287486	YP_004626959.1	Thein_2147	Thermodesulfatator_indicus_DSM_15286_uid68285	Bacteria	Ctp-like	SP	452	104-182~202-366	PDZ_2~Peptidase_S41	36-121~92-186~195-371	52096~50156~52096
197117678	YP_002138105.1	Gbem_1290	Geobacter_bemidjiensis_Bem_uid58749	Bacteria	Ctp-like	SP	444	103-180~202-366	PDZ_2~Peptidase_S41	41-121~91-186~195-370	52096~50156~52096
222055743	YP_002538105.1	Geob_2654	Geobacter_FRC_32_uid58543	Bacteria	Ctp-like	SP	443	102-182~201-366	PDZ_2~Peptidase_S41	40-120~90-185~194-371	52096~50156~52096
39996871	NP_952822.1	GSU1772	Geobacter_sulfurreducens_PCA_uid57743	Bacteria	Ctp-like	SP	443	102-182~201-366	PDZ_2~Peptidase_S41	40-120~90-185~194-371	52096~50156~52096
148263992	YP_001230698.1	Gura_1935	Geobacter_uraniireducens_Rf4_uid58475	Bacteria	Ctp-like	TM	444	102-179~201-366	PDZ_2~Peptidase_S41	40-120~90-185~194-371	52096~50156~52096
158425757	YP_001527049.1	AZC_4133	Azorhizobium_caulinodans_ORS_571_uid58905	Bacteria	Ctp-like	SP	448	102-182~200-366	PDZ_2~Peptidase_S41	39-120~90-185~194-372	52096~50156~52096
404496710	YP_006720816.1	Gmet_1853	Geobacter_metallireducens_GS_15_uid57731	Bacteria	Ctp-like	SP	443	102-182~201-366	PDZ_2~Peptidase_S41	40-120~90-185~194-371	52096~50156~52096
27379933	NP_771462.1	bll4822	Bradyrhizobium_japonicum_USDA_110_uid57599	Bacteria	Ctp-like	SP	445	103-182~201-369	PDZ_2~Peptidase_S41	39-121~93-186~195-383	52096~50156~52096
182679842	YP_001833988.1	Bind_2931	Beijerinckia_indica_ATCC_9039_uid59057	Bacteria	Ctp-like	SP	445	102-182~200-367	PDZ_2~Peptidase_S41	38-120~90-185~194-379	52096~50156~52096
78776692	YP_393007.1	Suden_0492	Sulfurimonas_denitrificans_DSM_1251_uid58185	Bacteria	Ctp-like	SP	439	105-184~204-365	PDZ_2~Peptidase_S41	45-123~95-187~197-370	52096~50156~52096
170746548	YP_001752808.1	Mrad2831_0098	Methylobacterium_radiotolerans_JCM_2831_uid58845	Bacteria	Ctp-like	SP	446	102-182~200-367	PDZ_2~Peptidase_S41	39-120~91-185~194-380	52096~50156~52096
170742351	YP_001771006.1	M446_4223	Methylobacterium_4_46_uid58843	Bacteria	Ctp-like	SP	440	102-182~200-367	PDZ_2~Peptidase_S41	38-120~90-184~194-379	52096~50156~52096
163851710	YP_001639753.1	Mext_2287	Methylobacterium_extorquens_PA1_uid58821	Bacteria	Ctp-like	SP	440	102-182~200-367	PDZ_2~Peptidase_S41	36-120~91-185~194-379	52096~50156~52096
188581496	YP_001924941.1	Mpop_2244	Methylobacterium_populi_BJ001_uid58937	Bacteria	Ctp-like	SP	440	102-182~200-367	PDZ_2~Peptidase_S41	36-120~91-185~194-379	52096~50156~52096
218530516	YP_002421332.1	Mchl_2562	Methylobacterium_chloromethanicum_CM4_uid58933	Bacteria	Ctp-like	SP	440	102-182~200-367	PDZ_2~Peptidase_S41	36-120~91-185~194-379	52096~50156~52096
325295685	YP_004282199.1	Dester_1513	Desulfurobacterium_thermolithotrophum_DSM_11699_uid63405	Bacteria	Ctp-like	SP	434	102-175~202-368	PDZ_2~Peptidase_S41	43-121~91-187~196-378	52096~50156~52096
294012864	YP_003546324.1	SJA_C1-28780	Sphingobium_japonicum_UT26S_uid47077	Bacteria	Ctp-like	SP	449	95-175~193-358	PDZ_2~Peptidase_S41	31-113~66-188~186-368	52096~50156~52096
334345541	YP_004554093.1	Sphch_1910	Sphingobium_chlorophenolicum_L_1_uid52597	Bacteria	Ctp-like	SP	449	95-175~193-358	PDZ_2~Peptidase_S41	31-113~66-188~186-368	52096~50156~52096
148259914	YP_001234041.1	Acry_0903	Acidiphilium_cryptum_JF_5_uid58447	Bacteria	Ctp-like	SP	457	102-182~199-365	PDZ_2~Peptidase_S41	33-120~91-186~193-370	52096~50156~52096
226314867	YP_002774763.1	BBR47_52820	Brevibacillus_brevis_NBRC_100599_uid59175	Bacteria	Ctp-like	Cyt	466	92-162~197-361~384-438	PDZ~Peptidase_S41~PG_binding_1	32-114~67-192~191-367~372-441	52096~50156~52096~47090
189499021	YP_001958491.1	Cphamn1_0021	Chlorobium_phaeobacteroides_BS1_uid58131	Bacteria	Ctp-like	SP	563	104-180~203-364	PDZ_2~Peptidase_S41	37-122~97-186~196-363	52096~50156~52096
268317275	YP_003290994.1	Rmar_1722	Rhodothermus_marinus_DSM_4252_uid41729	Bacteria	Ctp-like	SP	560	109-166~198-353	PDZ~Peptidase_S41	34-112~65-197~192-353	52096~50156~52096
327312912	YP_004328349.1	HMPREF9137_0624	Prevotella_denticola_F0289_uid65091	Bacteria	Ctp-like	SP	533	93-167~194-348	PDZ_2~Peptidase_S41	43-110~64-190~187-348	52096~50156~52096
50843044	YP_056271.1	PPA1570	Propionibacterium_acnes_KPA171202_uid58101	Bacteria	Ctp-like	Cyt	1111	70-95~495-521~716-783~795-881~911-1066	PD40~PD40~Tricorn_C1~Tricorn_PDZ~Peptidase_S41	29-293~364-553~607-686~714-792~795-884~883-1093	69304~69322~69322~52096~50156~52096
315128152	YP_004070155.1	PSM_A3090	Pseudoalteromonas_SM9913_uid61247	Bacteria	Ctp-like	SP	1073	59-94~359-384~486-513~676-745~756-837~875-1030	PD40~PD40~PD40~Tricorn_C1~Tricorn_PDZ~Peptidase_S41	32-297~275-524~675-753~756-845~848-1057	69304~82171~52096~50156~52096
313203706	YP_004042363.1	Palpr_1231	Paludibacter_propionicigenes_WB4_uid60725	Bacteria	Ctp-like	SP	612	26-89~355-495	DUF11~Peptidase_S41	237-288~349-542	50156~52096
261406958	YP_003243199.1	GYMC10_3134	Paenibacillus_Y412MC10_uid41127	Bacteria	Ctp-like	SP	583	402-556	Peptidase_S41	209-278~293-368~361-580	52096~50156~52096
218782461	YP_002433779.1	Dalk_4633	Desulfatibacillum_alkenivorans_AK_01_uid58913	Bacteria	Ctp-like	SP	480	102-178~201-365	PDZ_2~Peptidase_S41	29-120~94-183~194-374	52096~50156~52096
186475033	YP_001856503.1	Bphy_0264	Burkholderia_phymatum_STM815_uid58699	Bacteria	Ctp-like	SP	530	101-181~200-381	PDZ_2~Peptidase_S41	37-119~90-185~193-386	52096~50156~52096
107023791	YP_622118.1	Bcen_2244	Burkholderia_cenocepacia_AU_1054_uid58371	Bacteria	Ctp-like	SP	515	101-181~200-381	PDZ_2~Peptidase_S41	37-119~90-185~193-386	52096~50156~52096
116690878	YP_836501.1	Bcen2424_2858	Burkholderia_cenocepacia_HI2424_uid58369	Bacteria	Ctp-like	SP	515	101-181~200-381	PDZ_2~Peptidase_S41	37-119~90-185~193-386	52096~50156~52096
134297049	YP_001120784.1	Bcep1808_2958	Burkholderia_vietnamiensis_G4_uid58075	Bacteria	Ctp-like	SP	513	101-181~200-381	PDZ_2~Peptidase_S41	37-119~90-185~193-386	52096~50156~52096
170734203	YP_001766150.1	Bcenmc03_2869	Burkholderia_cenocepacia_MC0_3_uid58769	Bacteria	Ctp-like	SP	515	101-181~200-381	PDZ_2~Peptidase_S41	37-119~90-185~193-386	52096~50156~52096
206559135	YP_002229895.1	BCAL0738	Burkholderia_cenocepacia_J2315_uid57953	Bacteria	Ctp-like	SP	517	101-181~200-381	PDZ_2~Peptidase_S41	37-119~90-185~193-386	52096~50156~52096
78067656	YP_370425.1	Bcep18194_A6187	Burkholderia_383_uid58073	Bacteria	Ctp-like	SP	515	101-181~200-381	PDZ_2~Peptidase_S41	37-119~90-185~193-386	52096~50156~52096
115352964	YP_774803.1	Bamb_2913	Burkholderia_ambifaria_AMMD_uid58303	Bacteria	Ctp-like	SP	513	101-181~200-381	PDZ_2~Peptidase_S41	37-119~90-184~193-386	52096~50156~52096
161523625	YP_001578637.1	Bmul_0445	Burkholderia_multivorans_ATCC_17616_uid58697	Bacteria	Ctp-like	SP	515	101-181~200-380	PDZ_2~Peptidase_S41	31-119~90-185~193-386	52096~50156~52096
238028716	YP_002912947.1	bglu_1g31800	Burkholderia_glumae_BGR1_uid59397	Bacteria	Ctp-like	SP	518	102-182~201-382	PDZ_2~Peptidase_S41	39-120~91-186~194-387	52096~50156~52096
330818403	YP_004362108.1	bgla_1g35490	Burkholderia_gladioli_BSR3_uid66301	Bacteria	Ctp-like	SP	520	102-182~201-382	PDZ_2~Peptidase_S41	39-120~91-186~194-387	52096~50156~52096
297569171	YP_003690515.1	DaAHT2_1199	Desulfurivibrio_alkaliphilus_AHT2_uid49487	Bacteria	Ctp-like	SP	452	104-174~202-367	PDZ_2~Peptidase_S41	36-121~94-185~195-373	52096~50156~52096
300024912	YP_003757523.1	Hden_3409	Hyphomicrobium_denitrificans_ATCC_51888_uid50325	Bacteria	Ctp-like	SP	476	103-183~200-366	PDZ_2~Peptidase_S41	36-121~91-186~194-373	52096~50156~52096
338741699	YP_004678661.1	HYPMC_4889	Hyphomicrobium_MC1_uid68453	Bacteria	Ctp-like	SP	482	103-183~200-366	PDZ_2~Peptidase_S41	36-121~91-186~194-371	52096~50156~52096
165932888	YP_001649677.1	RrIowa_0375	Rickettsia_rickettsii_Iowa_uid58961	Bacteria	Ctp-like	SP	462	109-188~206-372	PDZ_2~Peptidase_S41	47-126~100-190~200-378	52096~50156~52096
253998151	YP_003050214.1	Msip34_0439	Methylovorus_glucosetrophus_SIP3_4_uid59367	Bacteria	Ctp-like	SP	471	101-181~200-380	PDZ_2~Peptidase_S41	36-119~92-184~193-385	52096~50156~52096
313200219	YP_004038877.1	MPQ_0458	Methylovorus_MP688_uid60723	Bacteria	Ctp-like	SP	471	101-181~200-380	PDZ_2~Peptidase_S41	36-119~92-184~193-385	52096~50156~52096
74318410	YP_316150.1	Tbd_2392	Thiobacillus_denitrificans_ATCC_25259_uid58189	Bacteria	Ctp-like	SP	468	101-181~200-381	PDZ_2~Peptidase_S41	38-119~89-185~193-386	52096~50156~52096
152993047	YP_001358768.1	SUN_1460	Sulfurovum_NBC37_1_uid58863	Bacteria	Ctp-like	SP	455	104-183~206-365	PDZ_2~Peptidase_S41	48-122~98-197~198-369	52096~50156~52096
154174324	YP_001408298.1	CCV52592_2006	Campylobacter_curvus_525_92_uid58669	Bacteria	Ctp-like	SP	434	100-180~199-360	PDZ_2~Peptidase_S41	42-118~76-196~193-364	52096~50156~52096
220924599	YP_002499901.1	Mnod_4733	Methylobacterium_nodulans_ORS_2060_uid59023	Bacteria	Ctp-like	SP	440	102-182~200-367	PDZ_2~Peptidase_S41	38-120~90-185~194-379	52096~50156~52096
289209181	YP_003461247.1	TK90_2020	Thioalkalivibrio_K90mix_uid46181	Bacteria	Ctp-like	SP	428	103-183~202-364	PDZ_2~Peptidase_S41	36-121~91-186~195-377	52096~50156~52096
153003585	YP_001377910.1	Anae109_0713	Anaeromyxobacter_Fw109_5_uid58755	Bacteria	Ctp-like	SP	459	104-182~205-369	PDZ_2~Peptidase_S41	40-121~76-197~197-374	52096~50156~52096
326792554	YP_004310375.1	Clole_3493	Clostridium_lentocellum_DSM_5427_uid49117	Bacteria	Ctp-like	SP	387	94-175~195-354	PDZ_2~Peptidase_S41	30-114~88-198~188-366	52096~50156~52096
297531410	YP_003672685.1	GC56T3_3183	Geobacillus_C56_T3_uid49467	Bacteria	Ctp-like	SP	470	94-173~191-350	PDZ_2~Peptidase_S41	26-111~84-176~185-356	52096~50156~52096
188994204	YP_001928456.1	PGN_0340	Porphyromonas_gingivalis_ATCC_33277_uid58879	Bacteria	Ctp-like	SP	533	91-171~189-347	PDZ_2~Peptidase_S41	35-108~64-178~183-346	52096~50156~52096
116621911	YP_824067.1	Acid_2796	Candidatus_Solibacter_usitatus_Ellin6076_uid58139	Bacteria	Ctp-like	SP	485	96-156~185-338	PDZ_2~Peptidase_S41	32-103~59-179~178-338	52096~50156~52096
147671883	YP_001214930.1	VC0395_0089	Vibrio_cholerae_O395_uid58425	Bacteria	Ctp-like	SP	1084	44-56~74-103~117-143~227-261~366-401~708-774~900-1054	PD40~PD40~PD40~PD40~PD40~Tricorn_C1~Peptidase_S41	42-310~339-542~705-784~790-868~872-1081	69304~69304~52096~50156~52096
227811674	YP_002811684.1	VCM66_A0043	Vibrio_cholerae_M66_2_uid59355	Bacteria	Ctp-like	SP	1084	44-56~74-103~117-143~227-261~366-401~708-774~900-1054	PD40~PD40~PD40~PD40~PD40~Tricorn_C1~Peptidase_S41	42-310~339-542~705-784~790-868~872-1081	69304~69304~52096~50156~52096
229605250	YP_002875954.1	VCD_000190	Vibrio_cholerae_MJ_1236_uid59387	Bacteria	Ctp-like	SP	1084	44-56~74-103~117-143~227-261~366-401~708-774~900-1054	PD40~PD40~PD40~PD40~PD40~Tricorn_C1~Peptidase_S41	42-310~339-542~705-784~790-868~872-1081	69304~69304~52096~50156~52096
326802328	YP_004320147.1	Sph21_4974	Sphingobacterium_21_uid64755	Bacteria	Ctp-like	SP	756	570-732	Peptidase_S41	374-444~453-537~548-755	52096~50156~52096
116620719	YP_822875.1	Acid_1599	Candidatus_Solibacter_usitatus_Ellin6076_uid58139	Bacteria	Ctp-like	SP	737	550-712	Peptidase_S41	357-427~433-484~514-736	52096~50156~52096
113866361	YP_724850.1	H16_A0331	Ralstonia_eutropha_H16_uid62925	Bacteria	Ctp-like	SP	535	100-179~198-380	PDZ_2~Peptidase_S41	38-118~94-183~192-385	52096~50156~52096
188591067	YP_001795667.1	RALTA_A0275	Cupriavidus_taiwanensis_LMG_19424_uid61615	Bacteria	Ctp-like	SP	535	100-179~198-380	PDZ_2~Peptidase_S41	38-118~94-183~192-385	52096~50156~52096
339324501	YP_004684194.1	CNE_1c03470	Cupriavidus_necator_N_1_uid68689	Bacteria	Ctp-like	SP	535	100-179~198-380	PDZ_2~Peptidase_S41	38-118~94-183~192-385	52096~50156~52096
73540009	YP_294529.1	Reut_A0303	Ralstonia_eutropha_JMP134_uid58047	Bacteria	Ctp-like	SP	532	100-179~200-381	PDZ_2~Peptidase_S41	38-118~94-183~192-386	52096~50156~52096
291615077	YP_003525234.1	Slit_2622	Sideroxydans_lithotrophicus_ES_1_uid46801	Bacteria	Ctp-like	SP	464	101-179~200-382	PDZ_2~Peptidase_S41	36-119~91-184~193-387	52096~50156~52096
119899096	YP_934309.1	azo2806	Azoarcus_BH72_uid61603	Bacteria	Ctp-like	SP	459	101-181~200-379	PDZ_2~Peptidase_S41	38-119~91-184~193-384	52096~50156~52096
302877455	YP_003846019.1	Galf_0210	Gallionella_capsiferriformans_ES_2_uid51505	Bacteria	Ctp-like	SP	461	101-181~200-380	PDZ_2~Peptidase_S41	38-119~91-184~193-387	52096~50156~52096
56475987	YP_157576.1	ebA1050	Aromatoleum_aromaticum_EbN1_uid58231	Bacteria	Ctp-like	SP	461	101-181~200-379	PDZ_2~Peptidase_S41	38-119~90-184~193-385	52096~50156~52096
91774739	YP_544495.1	Mfla_0383	Methylobacillus_flagellatus_KT_uid58049	Bacteria	Ctp-like	SP	476	100-177~199-381	PDZ_2~Peptidase_S41	35-118~93-183~192-385	52096~50156~52096
134096133	YP_001101208.1	HEAR2977	Herminiimonas_arsenicoxydans_uid58291	Bacteria	Ctp-like	SP	492	103-181~201-379	PDZ_2~Peptidase_S41	34-120~97-185~194-389	52096~50156~52096
220904169	YP_002479481.1	Ddes_0896	Desulfovibrio_desulfuricans_ATCC_27774_uid59213	Bacteria	Ctp-like	SP	443	106-182~206-370	PDZ_2~Peptidase_S41	45-122~92-187~196-375	52096~50156~52096
33599289	NP_886849.1	BB0300	Bordetella_bronchiseptica_RB50_uid57613	Bacteria	Ctp-like	SP	483	100-170~200-379	PDZ~Peptidase_S41	41-120~91-185~194-388	52096~50156~52096
222055082	YP_002537444.1	Geob_1986	Geobacter_FRC_32_uid58543	Bacteria	Ctp-like	TM	447	100-172~199-368	PDZ_2~Peptidase_S41	43-118~88-182~192-375	52096~50156~52096
187476759	YP_784783.1	BAV0245	Bordetella_avium_197N_uid61563	Bacteria	Ctp-like	SP	484	100-169~201-379	PDZ~Peptidase_S41	39-120~91-185~194-388	52096~50156~52096
110677736	YP_680743.1	RD1_0333	Roseobacter_denitrificans_OCh_114_uid58597	Bacteria	Ctp-like	SP	446	100-179~200-365	PDZ_2~Peptidase_S41	32-118~91-183~191-370	52096~50156~52096
337265769	YP_004609824.1	Mesop_1247	Mesorhizobium_opportunistum_WSM2075_uid40861	Bacteria	Ctp-like	SP	443	100-180~197-366	PDZ_2~Peptidase_S41	37-118~90-183~191-379	52096~50156~52096
42521804	NP_967184.1	Bd0169	Bdellovibrio_bacteriovorus_HD100_uid61595	Bacteria	Ctp-like	SP	458	101-181~201-364	PDZ_2~Peptidase_S41	38-119~90-183~193-368	52096~50156~52096
340783412	YP_004750019.1	Atc_2670	Acidithiobacillus_caldus_SM_1_uid70791	Bacteria	Ctp-like	SP	471	104-183~202-366	PDZ_2~Peptidase_S41	32-121~93-187~195-372	52096~50156~52096
404497562	YP_006721668.1	Gmet_2713	Geobacter_metallireducens_GS_15_uid57731	Bacteria	Ctp-like	SP	457	101-176~200-369	PDZ_2~Peptidase_S41	39-119~90-183~193-377	52096~50156~52096
336323617	YP_004603584.1	Flexsi_1366	Flexistipes_sinusarabici_DSM_4947_uid68147	Bacteria	Ctp-like	SP	437	103-183~200-363	PDZ_2~Peptidase_S41	39-121~91-186~194-371	52096~50156~52096
13473412	NP_104979.1	mll4000	Mesorhizobium_loti_MAFF303099_uid57601	Bacteria	Ctp-like	SP	443	100-180~197-366	PDZ_2~Peptidase_S41	37-118~90-183~191-379	52096~50156~52096
217967489	YP_002352995.1	Dtur_1102	Dictyoglomus_turgidum_DSM_6724_uid59177	Bacteria	Ctp-like	TM	418	102-181~199-378	PDZ_2~Peptidase_S41	45-119~89-183~193-398	52096~50156~52096
291287715	YP_003504531.1	Dacet_1811	Denitrovibrio_acetiphilus_DSM_12809_uid46657	Bacteria	Ctp-like	SP	413	102-182~200-364	PDZ_2~Peptidase_S41	39-120~93-185~194-369	52096~50156~52096
78042870	YP_359042.1	CHY_0170	Carboxydothermus_hydrogenoformans_Z_2901_uid57821	Bacteria	Ctp-like	TM	377	95-173~192-353	PDZ_2~Peptidase_S41	40-112~86-176~186-365	52096~50156~52096
302038363	YP_003798685.1	NIDE3064	Candidatus_Nitrospira_defluvii_uid51175	Bacteria	Ctp-like	TM	449	102-178~201-363	PDZ_2~Peptidase_S41	39-120~90-184~194-368	52096~50156~52096
220932471	YP_002509379.1	Hore_16350	Halothermothrix_orenii_H_168_uid58585	Bacteria	Ctp-like	SP	379	90-170~188-350	PDZ_2~Peptidase_S41	28-108~78-172~182-362	52096~50156~52096
78212034	YP_380813.1	Syncc9605_0484	Synechococcus_CC9605_uid58319	Bacteria	Ctp-like	Cyt	394	91-163~198-355	PDZ~Peptidase_S41	13-115~66-191~191-374	52096~50156~52096
294675110	YP_003575726.1	PRU_2476	Prevotella_ruminicola_23_uid47507	Bacteria	Ctp-like	SP	633	91-171~191-346~543-627	PDZ_2~Peptidase_S41~Rhodanese	41-108~87-177~185-346~522-632	52096~50156~52096~52821
29348444	NP_811947.1	BT_3035	Bacteroides_thetaiotaomicron_VPI_5482_uid62913	Bacteria	Ctp-like	SP	529	91-166~191-345	PDZ_2~Peptidase_S41	40-108~68-195~185-345	52096~50156~52096
83814657	YP_446340.1	SRU_2235	Salinibacter_ruber_DSM_13855_uid58513	Bacteria	Ctp-like	SP	1092	75-109~363-398~482-493~520-550~600-632~705-773~786-864~894-1064	PD40~PD40~PD40~PD40~PD40~Tricorn_C1~Tricorn_PDZ~Peptidase_S41	43-304~132-226~330-402~463-553~599-694~703-782~795-867~866-1088	69304~82171~82171~82171~82171~52096~50156~52096
326424405	NP_763403.2	VV2_1529	Vibrio_vulnificus_CMCP6_uid62909	Bacteria	Ctp-like	SP	1088	43-56~73-101~229-263~370-405~517-544~711-778~822-863~903-1057	PD40~PD40~PD40~PD40~PD40~Tricorn_C1~Tricorn_PDZ~Peptidase_S41	42-306~157-544~708-787~793-871~875-1085	69304~82171~52096~50156~52096
320158147	YP_004190525.1	VVMO6_03300	Vibrio_vulnificus_MO6_24_O_uid62243	Bacteria	Ctp-like	SP	1088	43-56~73-101~229-263~370-405~517-544~711-779~822-863~903-1057	PD40~PD40~PD40~PD40~PD40~Tricorn_C1~Tricorn_PDZ~Peptidase_S41	42-306~157-544~708-787~793-871~875-1085	69304~82171~52096~50156~52096
119775549	YP_928289.1	Sama_2415	Shewanella_amazonensis_SB2B_uid58257	Bacteria	Ctp-like	SP	1084	57-91~482-507~682-751~765-849~880-1035	PD40~PD40~Tricorn_C1~Tricorn_PDZ~Peptidase_S41	29-289~262-540~573-647~681-759~765-852~853-1061	69304~82171~82171~52096~50156~52096
291277150	YP_003516922.1	HMU09370	Helicobacter_mustelae_12198_uid46647	Bacteria	Ctp-like	SP	497	102-181~202-362	PDZ_2~Peptidase_S41	43-120~99-196~195-368	52096~50156~52096
117926783	YP_867400.1	Mmc1_3509	Magnetococcus_MC_1_uid57833	Bacteria	Ctp-like	SP	461	101-179~199-365	PDZ_2~Peptidase_S41	36-119~90-185~193-372	52096~50156~52096
172061816	YP_001809468.1	BamMC406_2775	Burkholderia_ambifaria_MC40_6_uid58701	Bacteria	Ctp-like	SP	511	99-179~198-379	PDZ_2~Peptidase_S41	35-117~88-182~191-384	52096~50156~52096
300309507	YP_003773599.1	Hsero_0165	Herbaspirillum_seropedicae_SmR1_uid50427	Bacteria	Ctp-like	SP	498	102-179~200-381	PDZ_2~Peptidase_S41	34-119~84-184~193-393	52096~50156~52096
332286582	YP_004418493.1	PT7_3329	Pusillimonas_T7_7_uid66391	Bacteria	Ctp-like	SP	501	100-179~198-382	PDZ_2~Peptidase_S41	34-118~89-183~192-387	52096~50156~52096
119385235	YP_916291.1	Pden_2508	Paracoccus_denitrificans_PD1222_uid58187	Bacteria	Ctp-like	SP	471	100-180~200-365	PDZ_2~Peptidase_S41	31-118~70-192~191-370	52096~50156~52096
310817034	YP_003964998.1	EIO_2621	Ketogulonicigenium_vulgare_Y25_uid59581	Bacteria	Ctp-like	SP	445	99-179~199-364	PDZ_2~Peptidase_S41	31-117~69-188~190-369	52096~50156~52096
56698623	YP_169000.1	SPO3812	Ruegeria_pomeroyi_DSS_3_uid57863	Bacteria	Ctp-like	SP	443	100-179~200-365	PDZ_2~Peptidase_S41	32-118~70-192~191-370	52096~50156~52096
257093106	YP_003166747.1	CAP2UW1_1503	Candidatus_Accumulibacter_phosphatis_clade_IIA_UW_1_uid59207	Bacteria	Ctp-like	SP	470	100-180~199-378	PDZ_2~Peptidase_S41	32-118~90-183~192-383	52096~50156~52096
294675632	YP_003576247.1	RCAP_rcc00075	Rhodobacter_capsulatus_SB_1003_uid47509	Bacteria	Ctp-like	SP	454	99-179~196-364	PDZ_2~Peptidase_S41	33-117~69-191~190-370	52096~50156~52096
302343201	YP_003807730.1	Deba_1769	Desulfarculus_baarsii_DSM_2075_uid51371	Bacteria	Ctp-like	SP	447	103-180~200-364	PDZ_2~Peptidase_S41	39-119~90-184~193-371	52096~50156~52096
159185374	NP_355704.2	Atu2774	Agrobacterium_tumefaciens_C58_uid57865	Bacteria	Ctp-like	SP	442	97-166~197-364	PDZ~Peptidase_S41	35-117~89-182~191-372	52096~50156~52096
325294145	YP_004280009.1	AGROH133_09219	Agrobacterium_H13_3_uid63403	Bacteria	Ctp-like	SP	441	97-166~196-363	PDZ~Peptidase_S41	35-117~70-192~190-370	52096~50156~52096
146279015	YP_001169174.1	Rsph17025_2983	Rhodobacter_sphaeroides_ATCC_17025_uid58451	Bacteria	Ctp-like	SP	449	100-179~199-365	PDZ_2~Peptidase_S41	29-118~88-183~191-373	52096~50156~52096
339505692	YP_004693112.1	RLO149_c042530	Roseobacter_litoralis_Och_149_uid54719	Bacteria	Ctp-like	SP	446	100-179~200-365	PDZ_2~Peptidase_S41	33-118~91-183~191-370	52096~50156~52096
39996072	NP_952023.1	GSU0969	Geobacter_sulfurreducens_PCA_uid57743	Bacteria	Ctp-like	SP	450	100-175~199-368	PDZ_2~Peptidase_S41	34-118~90-182~192-370	52096~50156~52096
319780955	YP_004140431.1	Mesci_1218	Mesorhizobium_ciceri_biovar_biserrulae_WSM1271_uid62101	Bacteria	Ctp-like	SP	442	99-179~196-365	PDZ_2~Peptidase_S41	36-117~89-182~190-378	52096~50156~52096
53803367	YP_114944.1	MCA2533	Methylococcus_capsulatus_Bath_uid57607	Bacteria	Ctp-like	SP	441	101-181~200-362	PDZ_2~Peptidase_S41	37-119~89-185~193-365	52096~50156~52096
110635779	YP_675987.1	Meso_3451	Chelativorans_BNC1_uid58069	Bacteria	Ctp-like	SP	444	100-179~198-365	PDZ_2~Peptidase_S41	31-118~90-183~192-373	52096~50156~52096
222087888	YP_002546426.1	Arad_4892	Agrobacterium_radiobacter_K84_uid58269	Bacteria	Ctp-like	SP	441	99-179~196-364	PDZ_2~Peptidase_S41	35-117~69-191~190-369	52096~50156~52096
307721547	YP_003892687.1	Saut_1628	Sulfurimonas_autotrophica_DSM_16294_uid53043	Bacteria	Ctp-like	SP	436	102-181~200-362	PDZ_2~Peptidase_S41	43-120~91-183~194-367	52096~50156~52096
116750485	YP_847172.1	Sfum_3063	Syntrophobacter_fumaroxidans_MPOB_uid58177	Bacteria	Ctp-like	SP	438	100-180~199-363	PDZ_2~Peptidase_S41	33-118~89-183~192-368	52096~50156~52096
153008396	YP_001369611.1	Oant_1062	Ochrobactrum_anthropi_ATCC_49188_uid58921	Bacteria	Ctp-like	SP	442	102-181~199-366	PDZ_2~Peptidase_S41	34-120~92-185~193-380	52096~50156~52096
161619757	YP_001593644.1	BCAN_A1875	Brucella_canis_ATCC_23365_uid59009	Bacteria	Ctp-like	SP	442	102-181~199-366	PDZ_2~Peptidase_S41	34-120~92-185~193-380	52096~50156~52096
163845415	YP_001623070.1	BSUIS_B1315	Brucella_suis_ATCC_23445_uid59015	Bacteria	Ctp-like	SP	442	102-181~199-366	PDZ_2~Peptidase_S41	34-120~92-185~193-380	52096~50156~52096
17986498	NP_539132.1	BMEI0214	Brucella_melitensis_bv__1_16M_uid57735	Bacteria	Ctp-like	SP	442	102-181~199-366	PDZ_2~Peptidase_S41	34-120~92-185~193-380	52096~50156~52096
189024913	YP_001935681.1	BAbS19_I17250	Brucella_abortus_S19_uid58873	Bacteria	Ctp-like	SP	442	102-181~199-366	PDZ_2~Peptidase_S41	34-120~92-185~193-380	52096~50156~52096
225853279	YP_002733512.1	BMEA_A1887	Brucella_melitensis_ATCC_23457_uid59241	Bacteria	Ctp-like	SP	442	102-181~199-366	PDZ_2~Peptidase_S41	34-120~92-185~193-380	52096~50156~52096
62290699	YP_222492.1	BruAb1_1816	Brucella_abortus_bv__1_9_941_uid58019	Bacteria	Ctp-like	SP	442	102-181~199-366	PDZ_2~Peptidase_S41	34-120~92-185~193-380	52096~50156~52096
310657665	YP_003935386.1	CLOST_0351	Clostridium_sticklandii_DSM_519_uid59585	Bacteria	Ctp-like	SP	372	90-169~188-346	PDZ_2~Peptidase_S41	23-108~87-171~181-353	52096~50156~52096
110637109	YP_677316.1	CHU_0689	Cytophaga_hutchinsonii_ATCC_33406_uid57651	Bacteria	Ctp-like	SP	528	92-167~193-347	PDZ_2~Peptidase_S41	35-109~82-176~186-347	52096~50156~52096
313204854	YP_004043511.1	Palpr_2394	Paludibacter_propionicigenes_WB4_uid60725	Bacteria	Ctp-like	SP	573	87-166~188-342	PDZ_2~Peptidase_S41	23-104~80-170~181-341	52096~50156~52096
212634248	YP_002310773.1	swp_1400	Shewanella_piezotolerans_WP3_uid58745	Bacteria	Ctp-like	SP	1093	63-98~487-513~689-757~771-849~886-1041	PD40~PD40~Tricorn_C1~Tricorn_PDZ~Peptidase_S41	37-295~316-514~687-765~771-858~859-1068	69304~69322~52096~50156~52096
163859013	YP_001633311.1	Bpet4692	Bordetella_petrii_DSM_12804_uid61631	Bacteria	Ctp-like	SP	480	98-168~199-377	PDZ~Peptidase_S41	39-118~89-183~192-386	52096~50156~52096
311109223	YP_003982076.1	AXYL_06068	Achromobacter_xylosoxidans_A8_uid59899	Bacteria	Ctp-like	SP	481	98-168~199-377	PDZ~Peptidase_S41	39-118~89-183~192-387	52096~50156~52096
340789246	YP_004754711.1	CFU_4066	Collimonas_fungivorans_Ter331_uid70793	Bacteria	Ctp-like	SP	503	102-177~200-380	PDZ_2~Peptidase_S41	37-119~92-183~193-391	52096~50156~52096
89052872	YP_508323.1	Jann_0381	Jannaschia_CCS1_uid58147	Bacteria	Ctp-like	SP	441	100-180~197-365	PDZ_2~Peptidase_S41	30-118~88-183~191-378	52096~50156~52096
227823691	YP_002827664.1	NGR_c31770	Rhizobium_NGR234_uid59081	Bacteria	Ctp-like	SP	440	99-179~196-363	PDZ_2~Peptidase_S41	32-117~90-182~190-378	52096~50156~52096
78486122	YP_392047.1	Tcr_1781	Thiomicrospira_crunogena_XCL_2_uid58183	Bacteria	Ctp-like	SP	439	100-176~199-364	PDZ_2~Peptidase_S41	39-118~88-183~192-369	52096~50156~52096
148263566	YP_001230272.1	Gura_1500	Geobacter_uraniireducens_Rf4_uid58475	Bacteria	Ctp-like	SP	444	100-175~199-368	PDZ_2~Peptidase_S41	42-118~88-183~192-372	52096~50156~52096
15966919	NP_387272.1	SMc03783	Sinorhizobium_meliloti_1021_uid57603	Bacteria	Ctp-like	SP	440	99-179~196-363	PDZ_2~Peptidase_S41	32-117~69-191~190-377	52096~50156~52096
334317864	YP_004550483.1	Sinme_3162	Sinorhizobium_meliloti_AK83_uid52607	Bacteria	Ctp-like	SP	440	99-179~196-363	PDZ_2~Peptidase_S41	32-117~69-191~190-377	52096~50156~52096
384530988	YP_005715076.1	SinmeB_2936	Sinorhizobium_meliloti_BL225C_uid52605	Bacteria	Ctp-like	SP	440	99-179~196-363	PDZ_2~Peptidase_S41	32-117~69-191~190-377	52096~50156~52096
33591808	NP_879452.1	BP0609	Bordetella_pertussis_Tohama_I_uid57617	Bacteria	Ctp-like	SP	481	98-168~198-377	PDZ~Peptidase_S41	39-118~89-183~192-386	52096~50156~52096
150398211	YP_001328678.1	Smed_3016	Sinorhizobium_medicae_WSM419_uid58549	Bacteria	Ctp-like	SP	440	99-179~196-363	PDZ_2~Peptidase_S41	32-117~69-191~190-377	52096~50156~52096
159042647	YP_001531441.1	Dshi_0091	Dinoroseobacter_shibae_DFL_12_uid58707	Bacteria	Ctp-like	SP	445	100-180~200-365	PDZ_2~Peptidase_S41	30-118~89-184~191-370	52096~50156~52096
222823716	YP_002575290.1	Cla_0710	Campylobacter_lari_RM2100_uid58115	Bacteria	Ctp-like	SP	438	102-182~202-364	PDZ_2~Peptidase_S41	47-120~99-198~195-366	52096~50156~52096
99082595	YP_614749.1	TM1040_2755	Ruegeria_TM1040_uid58193	Bacteria	Ctp-like	SP	445	99-178~199-364	PDZ_2~Peptidase_S41	28-117~70-190~190-369	52096~50156~52096
404493298	YP_006717404.1	Pcar_1673	Pelobacter_carbinolicus_DSM_2380_uid58241	Bacteria	Ctp-like	SP	441	101-181~200-365	PDZ_2~Peptidase_S41	33-119~89-184~193-377	52096~50156~52096
197103710	YP_002129087.1	PHZ_c0244	Phenylobacterium_zucineum_HLK1_uid58959	Bacteria	Ctp-like	SP	464	95-166~196-362	PDZ~Peptidase_S41	40-117~70-189~189-367	52096~50156~52096
83592568	YP_426320.1	Rru_A1232	Rhodospirillum_rubrum_ATCC_11170_uid57655	Bacteria	Ctp-like	SP	440	99-172~195-361	PDZ_2~Peptidase_S41	35-117~95-182~189-365	52096~50156~52096
114321715	YP_743398.1	Mlg_2568	Alkalilimnicola_ehrlichii_MLHE_1_uid58467	Bacteria	Ctp-like	SP	426	101-180~200-363	PDZ_2~Peptidase_S41	31-119~94-184~193-369	52096~50156~52096
194332874	YP_002014734.1	Paes_0021	Prosthecochloris_aestuarii_DSM_271_uid58151	Bacteria	Ctp-like	SP	556	99-179~197-359	PDZ_2~Peptidase_S41	36-117~93-182~191-359	52096~50156~52096
333923230	YP_004496810.1	Desca_1027	Desulfotomaculum_carboxydivorans_CO_1_SRB_uid67317	Bacteria	Ctp-like	SP	491	91-162~188-347~396-479	PDZ_2~Peptidase_S41~Cu_amine_oxidN1	30-108~84-163~181-353~399-470	52096~50156~52096~55383
325299436	YP_004259353.1	Bacsa_2332	Bacteroides_salanitronis_DSM_18170_uid63269	Bacteria	Ctp-like	SP	528	89-161~190-343	PDZ_2~Peptidase_S41	38-106~82-173~183-343	52096~50156~52096
21673997	NP_662062.1	CT1171	Chlorobium_tepidum_TLS_uid57897	Bacteria	Ctp-like	SP	538	89-166~187-344	PDZ_2~Peptidase_S41	35-106~85-164~181-343	52096~50156~52096
60683747	YP_213891.1	BF4335	Bacteroides_fragilis_NCTC_9343_uid57639	Bacteria	Ctp-like	SP	542	89-165~189-343	PDZ_2~Peptidase_S41	32-106~67-193~183-343	52096~50156~52096
182438109	YP_001825828.1	SGR_4316	Streptomyces_griseus_NBRC_13350_uid58983	Bacteria	Ctp-like	Cyt	1131	54-67~513-538~728-795~810-896~925-1079	PD40~PD40~Tricorn_C1~Tricorn_PDZ~Peptidase_S41	11-264~298-415~458-580~725-804~810-891~898-1106	69304~69322~69322~52096~50156~52096
171464229	YP_001798342.1	Pnec_1654	Polynucleobacter_necessarius_STIR1_uid58967	Bacteria	Ctp-like	SP	477	99-179~197-378	PDZ_2~Peptidase_S41	36-117~90-183~191-383	52096~50156~52096
171058784	YP_001791133.1	Lcho_2101	Leptothrix_cholodnii_SP_6_uid58971	Bacteria	Ctp-like	SP	482	101-180~199-379	PDZ_2~Peptidase_S41	36-118~90-183~192-385	52096~50156~52096
121595799	YP_987695.1	Ajs_3506	Acidovorax_JS42_uid58427	Bacteria	Ctp-like	SP	478	101-180~199-377	PDZ_2~Peptidase_S41	38-118~93-183~192-388	52096~50156~52096
222111999	YP_002554263.1	Dtpsy_2829	Acidovorax_ebreus_TPSY_uid59233	Bacteria	Ctp-like	SP	478	101-180~199-377	PDZ_2~Peptidase_S41	38-118~93-183~192-388	52096~50156~52096
319764108	YP_004128045.1	Alide_3439	Alicycliphilus_denitrificans_BC_uid49953	Bacteria	Ctp-like	SP	478	101-180~199-377	PDZ_2~Peptidase_S41	38-118~93-183~192-388	52096~50156~52096
330823617	YP_004386920.1	Alide2_0996	Alicycliphilus_denitrificans_K601_uid66307	Bacteria	Ctp-like	SP	478	101-180~199-377	PDZ_2~Peptidase_S41	38-118~93-183~192-388	52096~50156~52096
121607039	YP_994846.1	Veis_0035	Verminephrobacter_eiseniae_EF01_2_uid58675	Bacteria	Ctp-like	SP	478	101-178~199-378	PDZ_2~Peptidase_S41	38-118~93-183~192-384	52096~50156~52096
124266276	YP_001020280.1	Mpe_A1084	Methylibium_petroleiphilum_PM1_uid58085	Bacteria	Ctp-like	SP	480	101-180~199-376	PDZ_2~Peptidase_S41	35-118~92-183~192-384	52096~50156~52096
153951829	YP_001398455.1	JJD26997_1420	Campylobacter_jejuni_doylei_269_97_uid58671	Bacteria	Ctp-like	SP	444	109-189~208-369	PDZ_2~Peptidase_S41	50-127~106-206~202-374	52096~50156~52096
218888241	YP_002437562.1	DvMF_3158	Desulfovibrio_vulgaris__Miyazaki_F__uid59089	Bacteria	Ctp-like	SP	433	101-174~202-361	PDZ_2~Peptidase_S41	38-118~88-182~192-366	52096~50156~52096
222150172	YP_002551129.1	Avi_4300	Agrobacterium_vitis_S4_uid58249	Bacteria	Ctp-like	SP	444	96-167~196-363	PDZ~Peptidase_S41	32-117~90-181~190-372	52096~50156~52096
157164709	YP_001466744.1	CCC13826_0131	Campylobacter_concisus_13826_uid58667	Bacteria	Ctp-like	SP	435	100-180~199-360	PDZ_2~Peptidase_S41	42-118~77-197~193-363	52096~50156~52096
197118033	YP_002138460.1	Gbem_1646	Geobacter_bemidjiensis_Bem_uid58749	Bacteria	Ctp-like	SP	458	98-176~197-366	PDZ_2~Peptidase_S41	40-116~87-181~190-371	52096~50156~52096
241206893	YP_002977989.1	Rleg_4209	Rhizobium_leguminosarum_bv__trifolii_WSM1325_uid58991	Bacteria	Ctp-like	SP	440	99-179~196-363	PDZ_2~Peptidase_S41	35-117~90-181~190-370	52096~50156~52096
116254416	YP_770254.1	RL4692	Rhizobium_leguminosarum_bv__viciae_3841_uid57955	Bacteria	Ctp-like	SP	440	99-179~196-363	PDZ_2~Peptidase_S41	35-117~90-181~190-368	52096~50156~52096
190893931	YP_001980473.1	RHECIAT_CH0004368	Rhizobium_etli_CIAT_652_uid59115	Bacteria	Ctp-like	SP	440	99-179~196-363	PDZ_2~Peptidase_S41	35-117~90-181~190-368	52096~50156~52096
209551456	YP_002283373.1	Rleg2_3885	Rhizobium_leguminosarum_bv__trifolii_WSM2304_uid58997	Bacteria	Ctp-like	SP	440	99-179~196-363	PDZ_2~Peptidase_S41	35-117~90-181~190-368	52096~50156~52096
85858726	YP_460928.1	SYN_00194	Syntrophus_aciditrophicus_SB_uid58539	Bacteria	Ctp-like	SP	435	100-174~199-364	PDZ_2~Peptidase_S41	37-118~88-183~192-369	52096~50156~52096
254292535	YP_003058558.1	Hbal_0159	Hirschia_baltica_ATCC_49814_uid59365	Bacteria	Ctp-like	SP	438	97-170~194-360	PDZ_2~Peptidase_S41	33-115~85-171~187-365	52096~50156~52096
209963889	YP_002296804.1	RC1_0555	Rhodospirillum_centenum_SW_uid58805	Bacteria	Ctp-like	SP	455	96-176~194-360	PDZ_2~Peptidase_S41	31-114~86-179~188-370	52096~50156~52096
16127665	NP_422229.1	CC_3435	Caulobacter_crescentus_CB15_uid57891	Bacteria	Ctp-like	SP	464	97-166~195-362	PDZ~Peptidase_S41	37-117~70-183~189-368	52096~50156~52096
221236484	YP_002518921.1	CCNA_03548	Caulobacter_crescentus_NA1000_uid59307	Bacteria	Ctp-like	SP	464	97-166~195-362	PDZ~Peptidase_S41	37-117~70-183~189-368	52096~50156~52096
337288564	YP_004628036.1	TOPB45_1014	Thermodesulfobacterium_OPB45_uid68283	Bacteria	Ctp-like	SP	413	101-173~199-363	PDZ_2~Peptidase_S41	35-118~88-174~191-368	52096~50156~52096
302344830	YP_003813183.1	HMPREF0659_A5056	Prevotella_melaninogenica_ATCC_25845_uid51377	Bacteria	Ctp-like	SP	522	88-162~188-348	PDZ_2~Peptidase_S41	37-105~84-170~182-348	52096~50156~52096
334341035	YP_004546015.1	Desru_2498	Desulfotomaculum_ruminis_DSM_2154_uid67507	Bacteria	Ctp-like	SP	472	85-156~181-341~356-420~392-453	PDZ_2~Peptidase_S41~Cu_amine_oxidN1~Cu_amine_oxidN1	28-102~77-157~175-349~357-415~394-460	52096~50156~52096~55383~55383
325281418	YP_004253960.1	Odosp_2802	Odoribacter_splanchnicus_DSM_20712_uid63397	Bacteria	Ctp-like	SP	1072	54-89~182-261~351-384~489-509~675-741~754-844~874-1028	PD40~DPPIV_N~PD40~PD40~Tricorn_C1~Tricorn_PDZ~Peptidase_S41	28-302~195-263~312-507~672-751~754-843~846-1057	69304~50969~50969~52096~50156~52096
253701176	YP_003022365.1	GM21_2567	Geobacter_M21_uid59037	Bacteria	Ctp-like	SP	456	98-176~197-366	PDZ_2~Peptidase_S41	40-116~87-181~190-370	52096~50156~52096
114571336	YP_758016.1	Mmar10_2796	Maricaulis_maris_MCS10_uid58689	Bacteria	Ctp-like	SP	437	92-163~195-359	PDZ~Peptidase_S41	34-114~67-187~186-365	52096~50156~52096
322418997	YP_004198220.1	GM18_1477	Geobacter_M18_uid55771	Bacteria	Ctp-like	TM	458	98-177~197-366	PDZ_2~Peptidase_S41	41-116~86-181~190-371	52096~50156~52096
288959173	YP_003449514.1	AZL_023320	Azospirillum_B510_uid46085	Bacteria	Ctp-like	SP	478	96-176~193-359	PDZ_2~Peptidase_S41	27-114~84-179~187-364	52096~50156~52096
49473821	YP_031863.1	BQ01530	Bartonella_quintana_Toulouse_uid57635	Bacteria	Ctp-like	SP	441	96-176~193-360	PDZ_2~Peptidase_S41	26-114~89-179~187-375	52096~50156~52096
49474977	YP_033018.1	BH01630	Bartonella_henselae_Houston_1_uid57745	Bacteria	Ctp-like	SP	436	96-176~193-360	PDZ_2~Peptidase_S41	25-114~89-179~187-375	52096~50156~52096
146329289	YP_001209453.1	DNO_0543	Dichelobacter_nodosus_VCS1703A_uid57643	Bacteria	Ctp-like	Cyt	436	86-163~182-342	PDZ_2~Peptidase_S41	18-103~90-166~175-347	52096~50156~52096
256829444	YP_003158172.1	Dbac_1664	Desulfomicrobium_baculatum_DSM_4028_uid59217	Bacteria	Ctp-like	SP	367	184-345	Peptidase_S41	47-102~98-159~173-355	52096~50156~52096
53715826	YP_101818.1	BF4547	Bacteroides_fragilis_YCH46_uid58195	Bacteria	Ctp-like	SP	540	87-163~187-341	PDZ_2~Peptidase_S41	31-104~65-191~181-341	52096~50156~52096
170728218	YP_001762244.1	Swoo_3891	Shewanella_woodyi_ATCC_51908_uid58721	Bacteria	Ctp-like	SP	1079	53-88~110-125~337-368~476-497~680-747~759-844~877-1033	PD40~PD40~PD40~PD40~Tricorn_C1~Tricorn_PDZ~Peptidase_S41	27-283~304-527~557-653~678-756~759-848~850-1060	69304~69322~69322~52096~50156~52096
145590128	YP_001156725.1	Pnuc_1949	Polynucleobacter_necessarius_asymbioticus_QLW_P1DMWA_1_uid58611	Bacteria	Ctp-like	SP	477	99-179~197-378	PDZ_2~Peptidase_S41	42-117~90-183~191-383	52096~50156~52096
34498809	NP_903024.1	CV_3354	Chromobacterium_violaceum_ATCC_12472_uid58001	Bacteria	Ctp-like	SP	473	96-174~195-375	PDZ_2~Peptidase_S41	33-114~90-179~188-379	52096~50156~52096
319899264	YP_004159357.1	BARCL_1106	Bartonella_clarridgeiae_73_uid62131	Bacteria	Ctp-like	SP	436	96-176~193-360	PDZ_2~Peptidase_S41	23-114~87-179~187-375	52096~50156~52096
121998000	YP_001002787.1	Hhal_1210	Halorhodospira_halophila_SL1_uid58473	Bacteria	Ctp-like	SP	415	97-177~196-360	PDZ_2~Peptidase_S41	30-114~91-168~189-365	52096~50156~52096
261415259	YP_003248942.1	Fisuc_0851	Fibrobacter_succinogenes_S85_uid41169	Bacteria	Ctp-like	SP	594	98-170~197-356	PDZ_2~Peptidase_S41	35-116~70-195~191-352	52096~50156~52096
319900693	YP_004160421.1	Bache_0818	Bacteroides_helcogenes_P_36_108_uid62135	Bacteria	Ctp-like	SP	537	86-166~187-340	PDZ_2~Peptidase_S41	35-103~61-185~180-340	52096~50156~52096
121996956	YP_001001743.1	Hhal_0147	Halorhodospira_halophila_SL1_uid58473	Bacteria	Ctp-like	SP	1193	39-53~81-103~376-392~520-550~610-643~806-869~883-956~1002-1163	PD40~PD40~PD40~PD40~PD40~Tricorn_C1~PDZ_2~Peptidase_S41	38-116~145-214~202-301~317-400~515-643~803-878~897-971~974-1190	82171~82171~82171~82171~82171~52096~50156~52096
294141915	YP_003557893.1	SVI_3144	Shewanella_violacea_DSS12_uid47085	Bacteria	Ctp-like	SP	1094	63-97~486-512~692-759~773-856~888-1043	PD40~PD40~Tricorn_C1~Tricorn_PDZ~Peptidase_S41	36-287~268-542~578-664~690-767~773-860~861-1069	69304~82171~82171~52096~50156~52096
315497474	YP_004086278.1	Astex_0432	Asticcacaulis_excentricus_CB_48_uid55641	Bacteria	Ctp-like	SP	488	96-176~194-358	PDZ_2~Peptidase_S41	34-114~68-190~187-363	52096~50156~52096
240849831	YP_002971219.1	Bgr_01720	Bartonella_grahamii_as4aup_uid59405	Bacteria	Ctp-like	SP	436	96-176~193-360	PDZ_2~Peptidase_S41	25-114~90-179~187-373	52096~50156~52096
167648679	YP_001686342.1	Caul_4724	Caulobacter_K31_uid58551	Bacteria	Ctp-like	SP	463	97-166~195-362	PDZ~Peptidase_S41	37-117~89-172~189-368	52096~50156~52096
302381254	YP_003817077.1	Bresu_0139	Brevundimonas_subvibrioides_ATCC_15264_uid42117	Bacteria	Ctp-like	SP	456	95-166~190-356	PDZ_2~Peptidase_S41	29-111~64-183~183-361	52096~50156~52096
328952200	YP_004369534.1	Desac_0466	Desulfobacca_acetoxidans_DSM_11109_uid65785	Bacteria	Ctp-like	SP	447	96-172~193-355	PDZ_2~Peptidase_S41	29-110~91-171~184-358	52096~50156~52096
284040547	YP_003390477.1	Slin_5713	Spirosoma_linguale_DSM_74_uid43413	Bacteria	Ctp-like	SP	1097	80-180~221-251~360-395~404-432~458-478~508-523~709-776~785-879~901-1048	DPPIV_N~PD40~PD40~PD40~PD40~PD40~Tricorn_C1~GRASP55_65~Peptidase_S41	38-440~412-536~615-699~706-785~787-871~873-1085	82171~75011~75011~52096~50156~52096
332300275	YP_004442196.1	Poras_1086	Porphyromonas_asaccharolytica_DSM_20707_uid66603	Bacteria	Ctp-like	SP	1095	67-96~359-390~411-484~614-648~712-778~904-1058	PD40~PD40~DPPIV_N~PD40~Tricorn_C1~Peptidase_S41	37-297~202-516~428-688~711-788~792-869~876-1084	69304~82171~51004~52096~50156~52096
148555462	YP_001263044.1	Swit_2547	Sphingomonas_wittichii_RW1_uid58691	Bacteria	Ctp-like	SP	449	95-175~193-360	PDZ_2~Peptidase_S41	32-113~86-177~186-371	52096~50156~52096
163867459	YP_001608658.1	Btr_0179	Bartonella_tribocorum_CIP_105476_uid59129	Bacteria	Ctp-like	SP	436	96-176~193-360	PDZ_2~Peptidase_S41	25-114~90-179~187-373	52096~50156~52096
325969871	YP_004246062.1	SpiBuddy_0022	Spirochaeta_Buddy_uid63633	Bacteria	Ctp-like	Cyt	449	105-173~191-355	PDZ_2~Peptidase_S41	22-102~58-179~185-360	52096~50156~52096
126463351	YP_001044465.1	Rsph17029_2591	Rhodobacter_sphaeroides_ATCC_17029_uid58449	Bacteria	Ctp-like	SP	448	100-179~199-365	PDZ_2~Peptidase_S41	29-118~89-183~191-372	52096~50156~52096
221640405	YP_002526667.1	RSKD131_2306	Rhodobacter_sphaeroides_KD131_uid59277	Bacteria	Ctp-like	SP	448	100-179~199-365	PDZ_2~Peptidase_S41	29-118~89-183~191-371	52096~50156~52096
77464511	YP_354015.1	RSP_0932	Rhodobacter_sphaeroides_2_4_1_uid57653	Bacteria	Ctp-like	SP	448	100-179~199-365	PDZ_2~Peptidase_S41	29-118~89-183~191-371	52096~50156~52096
118602625	YP_903840.1	Rmag_0620	Candidatus_Ruthia_magnifica_Cm__Calyptogena_magnifica__uid58645	Bacteria	Ctp-like	SP	450	107-180~204-370	PDZ_2~Peptidase_S41	44-125~103-183~198-375	52096~50156~52096
157827615	YP_001496679.1	A1I_06630	Rickettsia_bellii_OSU_85_389_uid58681	Bacteria	Ctp-like	SP	453	98-178~196-362	PDZ_2~Peptidase_S41	38-116~90-201~190-368	52096~50156~52096
91205044	YP_537399.1	RBE_0229	Rickettsia_bellii_RML369_C_uid58405	Bacteria	Ctp-like	SP	453	98-178~196-362	PDZ_2~Peptidase_S41	38-116~90-201~190-368	52096~50156~52096
157738320	YP_001491004.1	Abu_2120	Arcobacter_butzleri_RM4018_uid58557	Bacteria	Ctp-like	SP	436	95-174~195-356	PDZ_2~Peptidase_S41	33-113~67-186~188-359	52096~50156~52096
94987565	YP_595498.1	LI1123	Lawsonia_intracellularis_PHE_MN1_00_uid61575	Bacteria	Ctp-like	SP	442	92-164~198-357	PDZ~Peptidase_S41	30-114~85-178~188-369	52096~50156~52096
78356482	YP_387931.1	Dde_1437	Desulfovibrio_alaskensis_G20_uid57941	Bacteria	Ctp-like	SP	429	95-169~195-355	PDZ_2~Peptidase_S41	32-112~82-176~186-361	52096~50156~52096
288942717	YP_003444957.1	Alvin_3025	Allochromatium_vinosum_DSM_180_uid46083	Bacteria	Ctp-like	SP	439	106-185~205-369	PDZ_2~Peptidase_S41	44-124~94-189~198-375	52096~50156~52096
320353094	YP_004194433.1	Despr_0968	Desulfobulbus_propionicus_DSM_2032_uid62265	Bacteria	Ctp-like	SP	442	94-165~193-355	PDZ_2~Peptidase_S41	27-111~85-175~185-360	52096~50156~52096
224372692	YP_002607064.1	NAMH_0652	Nautilia_profundicola_AmH_uid59345	Bacteria	Ctp-like	SP	416	85-158~186-347	PDZ_2~Peptidase_S41	26-103~73-161~176-352	52096~50156~52096
294102439	YP_003554297.1	Amico_1456	Aminobacterium_colombiense_DSM_12261_uid47083	Bacteria	Ctp-like	SP	402	108-185~206-368	PDZ_2~Peptidase_S41	62-126~99-189~200-377	52096~50156~52096
296123705	YP_003631483.1	Plim_3471	Planctomyces_limnophilus_DSM_3776_uid48643	Bacteria	Ctp-like	SP	710	401-475~499-662	PDZ_2~Peptidase_S41	360-418~397-485~491-667	52096~50156~52096
376295288	YP_005166518.1	DND132_0497	Desulfovibrio_desulfuricans_ND132_uid63159	Bacteria	Ctp-like	SP	427	94-172~192-354	PDZ_2~Peptidase_S41	31-111~82-175~185-360	52096~50156~52096
242279093	YP_002991222.1	Desal_1621	Desulfovibrio_salexigens_DSM_2638_uid59223	Bacteria	Ctp-like	SP	425	94-172~192-354	PDZ_2~Peptidase_S41	31-111~82-176~185-371	52096~50156~52096
374300497	YP_005052136.1	Desaf_2148	Desulfovibrio_africanus_Walvis_Bay_uid66847	Bacteria	Ctp-like	SP	427	93-166~196-355	PDZ_2~Peptidase_S41	31-111~83-175~185-371	52096~50156~52096
239906404	YP_002953145.1	DMR_17680	Desulfovibrio_magneticus_RS_1_uid59309	Bacteria	Ctp-like	SP	428	93-173~192-355	PDZ_2~Peptidase_S41	27-111~81-176~185-362	52096~50156~52096
148657313	YP_001277518.1	RoseRS_3207	Roseiflexus_RS_1_uid58523	Bacteria	Ctp-like	SP	692	493-667	Peptidase_S41	282-358~358-429~466-689	52096~50156~52096
156742886	YP_001433015.1	Rcas_2935	Roseiflexus_castenholzii_DSM_13941_uid58287	Bacteria	Ctp-like	SP	691	492-666	Peptidase_S41	281-380~358-428~485-681	52096~50156~52096
327402631	YP_004343469.1	Fluta_0627	Fluviicola_taffensis_DSM_16823_uid65271	Bacteria	Ctp-like	SP	1088	30-49~65-98~356-384~717-784~908-1063	PD40~PD40~PD40~Tricorn_C1~Peptidase_S41	34-293~320-534~618-709~715-793~802-874~881-1086	69304~82171~69304~52096~50156~52096
326801004	YP_004318823.1	Sph21_3616	Sphingobacterium_21_uid64755	Bacteria	Ctp-like	SP	1090	35-47~65-99~220-252~331-344~357-392~414-440~720-786~910-1066	PD40~PD40~PD40~PD40~PD40~PD40~Tricorn_C1~Peptidase_S41	34-112~166-260~331-536~622-716~720-796~802-869~883-1089	82171~82171~82171~82171~52096~50156~52096
258406279	YP_003199021.1	Dret_2159	Desulfohalobium_retbaense_DSM_5692_uid59183	Bacteria	Ctp-like	SP	422	94-169~192-353	PDZ_2~Peptidase_S41	29-111~81-176~185-367	52096~50156~52096
317153226	YP_004121274.1	Daes_1514	Desulfovibrio_aespoeensis_Aspo_2_uid42613	Bacteria	Ctp-like	SP	427	94-172~192-354	PDZ_2~Peptidase_S41	31-111~82-175~185-359	52096~50156~52096
121613476	YP_001000214.1	CJJ81176_0539	Campylobacter_jejuni_81_176_uid58503	Bacteria	Ctp-like	SP	444	109-189~208-369	PDZ_2~Peptidase_S41	50-127~106-206~202-374	52096~50156~52096
229586476	YP_002844977.1	RAF_ORF0288	Rickettsia_africae_ESF_5_uid58799	Bacteria	Ctp-like	SP	456	96-175~193-359	PDZ_2~Peptidase_S41	34-113~87-177~187-365	52096~50156~52096
341583538	YP_004764029.1	Rh054_01770	Rickettsia_heilongjiangensis_054_uid70839	Bacteria	Ctp-like	SP	456	96-175~193-359	PDZ_2~Peptidase_S41	34-113~87-177~187-365	52096~50156~52096
238650410	YP_002916262.1	RPR_01685	Rickettsia_peacockii_Rustic_uid59301	Bacteria	Ctp-like	SP	456	96-175~193-359	PDZ_2~Peptidase_S41	34-113~87-177~187-365	52096~50156~52096
220915821	YP_002491125.1	A2cp1_0704	Anaeromyxobacter_dehalogenans_2CP_1_uid58989	Bacteria	Ctp-like	SP	437	99-172~200-364	PDZ_2~Peptidase_S41	35-116~79-185~192-369	52096~50156~52096
197121120	YP_002133071.1	AnaeK_0703	Anaeromyxobacter_K_uid58953	Bacteria	Ctp-like	SP	437	99-172~199-364	PDZ_2~Peptidase_S41	35-116~79-185~192-369	52096~50156~52096
86157097	YP_463882.1	Adeh_0669	Anaeromyxobacter_dehalogenans_2CP_C_uid58135	Bacteria	Ctp-like	SP	437	99-172~199-364	PDZ_2~Peptidase_S41	35-116~79-185~192-369	52096~50156~52096
330813467	YP_004357706.1	SAR11G3_00492	Candidatus_Pelagibacter_IMCC9063_uid66305	Bacteria	Ctp-like	SP	377	90-169~187-350	PDZ_2~Peptidase_S41	23-108~80-172~181-368	52096~50156~52096
256374817	YP_003098477.1	Amir_0668	Actinosynnema_mirum_DSM_43827_uid58951	Bacteria	Ctp-like	Cyt	1069	58-79~676-744~754-843~872-1028	PD40~Tricorn_C1~Tricorn_PDZ~Peptidase_S41	20-277~244-301~343-522~623-644~674-753~754-843~845-1055	69304~69322~69322~69322~52096~50156~52096
157414795	YP_001482051.1	C8J_0475	Campylobacter_jejuni_81116_uid58771	Bacteria	Ctp-like	SP	444	109-189~208-369	PDZ_2~Peptidase_S41	50-127~106-206~202-374	52096~50156~52096
218562164	YP_002343943.1	Cj0511	Campylobacter_jejuni_NCTC_11168___ATCC_700819_uid57587	Bacteria	Ctp-like	SP	444	109-189~208-369	PDZ_2~Peptidase_S41	50-127~106-206~202-374	52096~50156~52096
57238286	YP_178633.1	CJE0618	Campylobacter_jejuni_RM1221_uid57899	Bacteria	Ctp-like	SP	444	109-189~208-369	PDZ_2~Peptidase_S41	50-127~106-206~202-374	52096~50156~52096
157803445	YP_001491994.1	A1E_01320	Rickettsia_canadensis_McKiel_uid58159	Bacteria	Ctp-like	SP	458	96-175~193-359	PDZ_2~Peptidase_S41	35-113~87-177~187-365	52096~50156~52096
67459381	YP_247005.1	RF_0989	Rickettsia_felis_URRWXCal2_uid58331	Bacteria	Ctp-like	SP	452	96-175~193-359	PDZ_2~Peptidase_S41	34-113~87-177~187-365	52096~50156~52096
157825437	YP_001493157.1	A1C_01690	Rickettsia_akari_Hartford_uid58161	Bacteria	Ctp-like	SP	449	96-175~193-359	PDZ_2~Peptidase_S41	33-113~87-177~187-365	52096~50156~52096
157828186	YP_001494428.1	A1G_01770	Rickettsia_rickettsii__Sheila_Smith__uid58027	Bacteria	Ctp-like	SP	449	96-175~193-359	PDZ_2~Peptidase_S41	34-113~87-177~187-365	52096~50156~52096
34557024	NP_906839.1	WS0608	Wolinella_succinogenes_DSM_1740_uid61591	Bacteria	Ctp-like	SP	439	99-177~200-358	PDZ_2~Peptidase_S41	39-117~71-195~192-364	52096~50156~52096
83309402	YP_419666.1	amb0303	Magnetospirillum_magneticum_AMB_1_uid58527	Bacteria	Ctp-like	SP	449	94-174~191-356	PDZ_2~Peptidase_S41	28-112~64-186~185-362	52096~50156~52096
256830631	YP_003159359.1	Dbac_2868	Desulfomicrobium_baculatum_DSM_4028_uid59217	Bacteria	Ctp-like	SP	423	93-172~195-354	PDZ_2~Peptidase_S41	24-111~82-175~185-360	52096~50156~52096
327398189	YP_004339058.1	Hipma_0016	Hippea_maritima_DSM_10411_uid65267	Bacteria	Ctp-like	SP	413	87-167~184-345	PDZ_2~Peptidase_S41	25-105~58-180~178-350	52096~50156~52096
317051483	YP_004112599.1	Selin_1308	Desulfurispirillum_indicum_S5_uid45897	Bacteria	Ctp-like	SP	419	86-156~186-350	PDZ~Peptidase_S41	20-107~60-182~180-353	52096~50156~52096
332662646	YP_004445434.1	Halhy_0653	Haliscomenobacter_hydrossis_DSM_1100_uid66777	Bacteria	Ctp-like	SP	1048	32-45~61-95~480-504~676-743~758-835~866-1021	PD40~PD40~PD40~Tricorn_C1~PDZ_2~Peptidase_S41	32-292~188-289~318-508~675-752~750-839~839-1047	69304~82171~82171~52096~50156~52096
336452247	YP_004606713.1	HBZC1_00150	Helicobacter_bizzozeronii_CIII_1_uid68141	Bacteria	Ctp-like	SP	458	108-179~212-375	PDZ~Peptidase_S41	53-130~85-208~204-380	52096~50156~52096
152990622	YP_001356344.1	NIS_0875	Nitratiruptor_SB155_2_uid58861	Bacteria	Ctp-like	SP	433	98-177~198-358	PDZ_2~Peptidase_S41	38-116~71-195~191-362	52096~50156~52096
330831249	YP_004394201.1	B565_3549	Aeromonas_veronii_B565_uid66323	Bacteria	Ctp-like	SP	1055	31-47~73-91~211-246~415-430~678-740~863-1024	PD40~PD40~PD40~PD40~Tricorn_C1~Peptidase_S41	32-304~207-517~672-750~764-837~836-1050	69304~50969~52096~50156~52096
295135562	YP_003586238.1	ZPR_3734	Zunongwangia_profunda_SM_A87_uid48073	Bacteria	Ctp-like	SP	1081	58-93~349-383~416-431~607-635~705-771~807-863~896-1050	PD40~PD40~PD40~PD40~Tricorn_C1~Tricorn_PDZ~Peptidase_S41	29-288~317-525~589-685~705-781~787-860~869-1076	69304~69322~69322~52096~50156~52096
294673806	YP_003574422.1	PRU_1095	Prevotella_ruminicola_23_uid47507	Bacteria	Ctp-like	SP	1071	29-43~59-94~343-378~702-769~801-857~892-1047	PD40~PD40~PD40~Tricorn_C1~Tricorn_PDZ~Peptidase_S41	31-283~197-496~700-778~783-860~865-1070	69304~82171~52096~50156~52096
312115958	YP_004013554.1	Rvan_3260	Rhodomicrobium_vannielii_ATCC_17100_uid43247	Bacteria	Ctp-like	SP	452	102-180~199-366	PDZ_2~Peptidase_S41	35-120~90-184~193-372	52096~50156~52096
154149250	YP_001406412.1	CHAB381_0848	Campylobacter_hominis_ATCC_BAA_381_uid58981	Bacteria	Ctp-like	SP	419	91-171~190-351	PDZ_2~Peptidase_S41	29-109~84-187~184-353	52096~50156~52096
162449127	YP_001611494.1	sce0857	Sorangium_cellulosum__So_ce_56__uid61629	Bacteria	Ctp-like	SP	627	396-561	Peptidase_S41	311-380~390-578	50156~52096
83815212	YP_446053.1	SRU_1943	Salinibacter_ruber_DSM_13855_uid58513	Bacteria	Ctp-like	Cyt	536	75-155~174-329	PDZ_2~Peptidase_S41	9-93~64-157~168-329	52096~50156~52096
313205538	YP_004044715.1	Riean_0027	Riemerella_anatipestifer_ATCC_11845___DSM_15868_uid60727	Bacteria	Ctp-like	SP	1079	22-41~57-93~115-138~210-244~349-383~611-646~709-776~899-1053	PD40~PD40~PD40~PD40~PD40~PD40~Tricorn_C1~Peptidase_S41	25-253~272-445~349-385~435-528~485-529~609-702~707-785~789-861~871-1079	82171~50956~82171~82171~82171~82171~52096~50156~52096
325280803	YP_004253345.1	Odosp_2166	Odoribacter_splanchnicus_DSM_20712_uid63397	Bacteria	Ctp-like	SP	1110	27-44~59-93~212-242~363-384~405-432~738-805~928-1083	PD40~PD40~PD40~PD40~PD40~Tricorn_C1~Peptidase_S41	29-289~320-518~660-725~737-814~820-895~901-1109	69304~69304~69304~52096~50156~52096
325299351	YP_004259268.1	Bacsa_2245	Bacteroides_salanitronis_DSM_18170_uid63269	Bacteria	Ctp-like	SP	1080	56-91~100-133~211-245~279-365~611-644~707-774~898-1052	PD40~PD40~PD40~DPPIV_N~PD40~Tricorn_C1~Peptidase_S41	26-301~191-528~485-529~593-696~705-783~788-865~870-1078	69304~82171~82171~82171~52096~50156~52096
119963772	YP_947511.1	AAur_1751	Arthrobacter_aurescens_TC1_uid58109	Bacteria	Ctp-like	Cyt	1180	564-583~768-834~847-928~970-1125	PD40~Tricorn_C1~Tricorn_PDZ~Peptidase_S41	14-267~310-375~464-625~766-844~847-927~942-1152	69304~69322~69322~52096~50156~52096
18312539	NP_559206.1	PAE1302	Pyrobaculum_aerophilum_IM2_uid57727	Archaea	Ctp-like	Cyt	1016	44-57~442-468~641-707~721-807~837-991	PD40~PD40~Tricorn_C1~Tricorn_PDZ~Peptidase_S41	2-262~286-469~504-604~640-718~721-810~809-1015	69304~69322~69322~52096~50156~52096
58040002	YP_191966.1	GOX1569	Gluconobacter_oxydans_621H_uid58239	Bacteria	Ctp-like	Cyt	1089	60-83~474-499~689-756~771-854~887-1041	PD40~PD40~Tricorn_C1~Tricorn_PDZ~Peptidase_S41	17-292~301-541~587-652~687-765~770-858~859-1067	69304~69322~69322~52096~50156~52096
15604099	NP_220614.1	RP228	Rickettsia_prowazekii_Madrid_E_uid61565	Bacteria	Ctp-like	SP	441	92-171~189-355	PDZ_2~Peptidase_S41	30-109~83-173~183-361	52096~50156~52096
120601971	YP_966371.1	Dvul_0923	Desulfovibrio_vulgaris_DP4_uid58679	Bacteria	Ctp-like	SP	428	90-162~195-356	PDZ~Peptidase_S41	32-112~82-176~186-361	52096~50156~52096
46580741	YP_011549.1	DVU2336	Desulfovibrio_vulgaris_Hildenborough_uid57645	Bacteria	Ctp-like	SP	428	90-162~195-356	PDZ~Peptidase_S41	32-112~82-176~186-361	52096~50156~52096
296271950	YP_003654581.1	Arnit_0410	Arcobacter_nitrofigilis_DSM_7299_uid49001	Bacteria	Ctp-like	SP	432	95-175~193-355	PDZ_2~Peptidase_S41	27-113~83-178~187-361	52096~50156~52096
225849751	YP_002729985.1	PERMA_0187	Persephonella_marina_EX_H1_uid58119	Bacteria	Ctp-like	SP	410	98-178~197-360	PDZ_2~Peptidase_S41	39-116~86-182~191-366	52096~50156~52096
53711360	YP_097352.1	BF0069	Bacteroides_fragilis_YCH46_uid58195	Bacteria	Ctp-like	SP	1090	57-91~101-129~211-243~309-331~347-381~499-526~614-647~711-777~902-1056	PD40~PD40~PD40~PD40~PD40~PD40~PD40~Tricorn_C1~Peptidase_S41	26-285~140-526~481-527~599-700~708-787~794-869~874-1082	69304~82171~82171~82171~52096~50156~52096
60679676	YP_209820.1	BF0080	Bacteroides_fragilis_NCTC_9343_uid57639	Bacteria	Ctp-like	SP	1090	57-91~101-129~211-243~309-331~347-381~499-526~614-647~711-777~902-1056	PD40~PD40~PD40~PD40~PD40~PD40~PD40~Tricorn_C1~Peptidase_S41	26-285~140-526~481-527~599-700~708-787~794-869~874-1082	69304~82171~82171~82171~52096~50156~52096
150009324	YP_001304067.1	BDI_2726	Parabacteroides_distasonis_ATCC_8503_uid58301	Bacteria	Ctp-like	SP	1076	23-43~57-91~211-244~348-382~704-771~803-858~894-1049	PD40~PD40~PD40~PD40~Tricorn_C1~Tricorn_PDZ~Peptidase_S41	27-287~314-390~417-529~594-654~703-780~787-859~867-1075	69304~82171~82171~82171~52096~50156~52096
150003761	YP_001298505.1	BVU_1192	Bacteroides_vulgatus_ATCC_8482_uid58253	Bacteria	Ctp-like	SP	1084	56-91~211-239~348-383~613-646~710-777~901-1055	PD40~PD40~PD40~PD40~Tricorn_C1~Peptidase_S41	26-287~166-504~607-685~708-786~791-869~873-1082	69304~82171~69304~52096~50156~52096
319901098	YP_004160826.1	Bache_1230	Bacteroides_helcogenes_P_36_108_uid62135	Bacteria	Ctp-like	SP	1084	57-91~100-128~211-239~348-382~614-647~710-778~902-1056	PD40~PD40~PD40~PD40~PD40~Tricorn_C1~Peptidase_S41	26-106~157-254~322-528~610-699~710-787~792-869~874-1083	82171~82171~82171~69304~52096~50156~52096
325300410	YP_004260327.1	Bacsa_3328	Bacteroides_salanitronis_DSM_18170_uid63269	Bacteria	Ctp-like	SP	1083	57-92~212-246~349-383~404-432~705-772~895-1051	PD40~PD40~PD40~PD40~Tricorn_C1~Peptidase_S41	27-287~306-657~703-781~786-862~868-1076	69304~82171~52096~50156~52096
60683198	YP_213342.1	BF3752	Bacteroides_fragilis_NCTC_9343_uid57639	Bacteria	Ctp-like	SP	1095	27-42~57-92~213-244~348-383~403-431~722-788~912-1064	PD40~PD40~PD40~PD40~PD40~Tricorn_C1~Peptidase_S41	24-177~213-249~302-495~463-534~632-712~722-797~803-879~884-1093	82171~82171~82171~69304~69304~52096~50156~52096
53715261	YP_101253.1	BF3977	Bacteroides_fragilis_YCH46_uid58195	Bacteria	Ctp-like	SP	1095	27-42~57-92~213-244~348-383~403-431~722-788~912-1064	PD40~PD40~PD40~PD40~PD40~Tricorn_C1~Peptidase_S41	23-177~213-249~302-494~463-534~632-712~722-797~803-879~884-1093	82171~82171~82171~69304~69304~52096~50156~52096
294672803	YP_003573419.1	PRU_0011	Prevotella_ruminicola_23_uid47507	Bacteria	Ctp-like	SP	1080	28-42~57-92~208-241~345-379~700-767~802-853~884-1038	PD40~PD40~PD40~PD40~Tricorn_C1~Tricorn_PDZ~Peptidase_S41	29-285~198-523~593-685~698-776~780-848~856-1063	69304~82171~82171~52096~50156~52096
283778345	YP_003369100.1	Psta_0553	Pirellula_staleyi_DSM_6068_uid43209	Bacteria	Ctp-like	SP	507	88-170~201-364	PDZ_2~Peptidase_S41	20-108~61-180~194-361	52096~50156~52096
51473427	YP_067184.1	RT0220	Rickettsia_typhi_Wilmington_uid58063	Bacteria	Ctp-like	SP	442	92-171~189-355	PDZ_2~Peptidase_S41	30-109~83-173~183-361	52096~50156~52096
71082932	YP_265651.1	SAR11_0227	Candidatus_Pelagibacter_ubique_HTCC1062_uid58401	Bacteria	Ctp-like	SP	379	91-166~189-353	PDZ_2~Peptidase_S41	15-109~82-171~183-370	52096~50156~52096
295133107	YP_003583783.1	ZPR_1248	Zunongwangia_profunda_SM_A87_uid48073	Bacteria	Ctp-like	SP	1078	59-92~171-259~348-382~403-430~499-527~706-773~786-846~895-1051	PD40~DPPIV_N~PD40~PD40~PD40~Tricorn_C1~PDZ_2~Peptidase_S41	28-291~197-518~613-698~704-782~790-866~868-1076	69304~50969~82171~52096~50156~52096
256421777	YP_003122430.1	Cpin_2750	Chitinophaga_pinensis_DSM_2588_uid59113	Bacteria	Ctp-like	SP	1076	28-40~63-92~349-383~405-432~699-768~892-1049	PD40~PD40~PD40~PD40~Tricorn_C1~Peptidase_S41	28-287~197-522~597-691~699-777~783-855~865-1075	69304~82171~69304~52096~50156~52096
338210584	YP_004654633.1	Runsl_1070	Runella_slithyformis_DSM_19594_uid68317	Bacteria	Ctp-like	SP	1079	28-45~58-91~358-392~415-439~708-775~809-866~898-1052	PD40~PD40~PD40~PD40~Tricorn_C1~Tricorn_PDZ~Peptidase_S41	28-289~320-546~608-668~706-784~790-869~870-1078	69304~82171~82171~52096~50156~52096
150007868	YP_001302611.1	BDI_1228	Parabacteroides_distasonis_ATCC_8503_uid58301	Bacteria	Ctp-like	SP	1080	55-90~210-243~347-381~609-642~706-773~897-1051	PD40~PD40~PD40~PD40~Tricorn_C1~Peptidase_S41	20-178~143-522~606-690~703-782~787-864~869-1078	82171~82171~69304~52096~50156~52096
255536687	YP_003097058.1	FIC_02566	Flavobacteriaceae_bacterium_3519_10_uid59413	Bacteria	Ctp-like	TM	765	346-403~438-615~619-764	PDZ~Peptidase_S41~DUF3340	277-346~320-408~432-629	52096~50156~52096
32472371	NP_865365.1	RB3195	Rhodopirellula_baltica_SH_1_uid61589	Bacteria	Ctp-like	TM	609	311-379~410-573	PDZ_2~Peptidase_S41	269-328~283-394~404-579	52096~50156~52096
315124038	YP_004066042.1	ICDCCJ07001_461	Campylobacter_jejuni_ICDCCJ07001_uid61249	Bacteria	Ctp-like	SP	439	104-184~203-364	PDZ_2~Peptidase_S41	45-122~101-201~197-369	52096~50156~52096
206890108	YP_002249278.1	THEYE_A1481	Thermodesulfovibrio_yellowstonii_DSM_11347_uid59257	Bacteria	Ctp-like	SP	423	96-175~195-358	PDZ_2~Peptidase_S41	27-114~84-179~188-363	52096~50156~52096
148559976	YP_001259674.1	BOV_1770	Brucella_ovis_ATCC_25840_uid58113	Bacteria	Ctp-like	Cyt	424	84-163~181-348	PDZ_2~Peptidase_S41	16-102~74-167~175-362	52096~50156~52096
23502690	NP_698817.1	BR1837	Brucella_suis_1330_uid57927	Bacteria	Ctp-like	Cyt	424	84-163~181-348	PDZ_2~Peptidase_S41	16-102~74-167~175-362	52096~50156~52096
256370241	YP_003107752.1	BMI_I1853	Brucella_microti_CCM_4915_uid59319	Bacteria	Ctp-like	Cyt	424	84-163~181-348	PDZ_2~Peptidase_S41	16-102~74-167~175-362	52096~50156~52096
82700615	YP_415189.1	BAB1_1845	Brucella_melitensis_biovar_Abortus_2308_uid62937	Bacteria	Ctp-like	Cyt	424	84-163~181-348	PDZ_2~Peptidase_S41	16-102~74-167~175-362	52096~50156~52096
116619705	YP_821861.1	Acid_0570	Candidatus_Solibacter_usitatus_Ellin6076_uid58139	Bacteria	Ctp-like	SP	1059	57-92~114-139~159-181~218-236~349-382~392-419~679-746~763-842~874-1021	PD40~PD40~PD40~PD40~PD40~PD40~Tricorn_C1~PDZ_2~Peptidase_S41	29-295~200-522~585-667~676-755~757-850~846-1055	69304~82171~69304~52096~50156~52096
332662796	YP_004445584.1	Halhy_0804	Haliscomenobacter_hydrossis_DSM_1100_uid66777	Bacteria	Ctp-like	SP	1069	57-91~351-378~402-431~499-523~584-616~684-751~774-842~872-1041	PD40~PD40~PD40~PD40~PD40~Tricorn_C1~Tricorn_PDZ~Peptidase_S41	26-290~313-531~571-658~681-760~763-840~844-1068	69304~82171~82171~52096~50156~52096
327402014	YP_004342852.1	Fluta_0004	Fluviicola_taffensis_DSM_16823_uid65271	Bacteria	Ctp-like	SP	559	381-533	Peptidase_S41	185-251~268-317~340-555	52096~50156~52096
338209907	YP_004653954.1	Runsl_0370	Runella_slithyformis_DSM_19594_uid68317	Bacteria	Ctp-like	SP	1061	57-91~435-457~475-500~688-756~879-1034	PD40~PD40~PD40~Tricorn_C1~Peptidase_S41	25-286~235-520~688-765~774-848~852-1060	82171~82171~52096~50156~52096
305667381	YP_003863668.1	FB2170_14078	Flavobacteriales_bacterium_HTCC2170_uid51877	Bacteria	Ctp-like	SP	1081	28-42~57-91~322-335~348-383~710-777~901-1054	PD40~PD40~PD40~PD40~Tricorn_C1~Peptidase_S41	27-287~305-524~476-539~591-695~710-786~792-868~873-1080	69304~82171~75011~75011~52096~50156~52096
163841174	YP_001625579.1	RSal33209_2439	Renibacterium_salmoninarum_ATCC_33209_uid58899	Bacteria	Ctp-like	Cyt	1176	47-67~543-568~766-831~843-923~965-1120	PD40~PD40~Tricorn_C1~Tricorn_PDZ~Peptidase_S41	11-263~244-269~451-601~762-840~843-922~937-1146	69304~69322~69322~52096~50156~52096
242278935	YP_002991064.1	Desal_1463	Desulfovibrio_salexigens_DSM_2638_uid59223	Bacteria	Ctp-like	SP	497	279-468	Peptidase_S41	58-156~139-216~267-353~380-474	52096~50156~52096~52096
146281793	YP_001171946.1	PST_1414	Pseudomonas_stutzeri_A1501_uid58641	Bacteria	Ctp-like	TM	765	313-393~437-610~615-759	PDZ~Peptidase_S41~DUF3340	260-338~319-393~431-616	52096~50156~52096
320352808	YP_004194147.1	Despr_0680	Desulfobulbus_propionicus_DSM_2032_uid62265	Bacteria	Ctp-like	Cyt	347	84-131~164-319	PDZ~Peptidase_S41	20-83~78-158~154-325	52096~50156~52096
117619629	YP_855157.1	AHA_0617	Aeromonas_hydrophila_ATCC_7966_uid58617	Bacteria	Ctp-like	SP	1053	26-41~66-85~409-424~497-518~672-734~857-1018	PD40~PD40~PD40~PD40~Tricorn_C1~Peptidase_S41	26-292~195-518~666-744~750-829~830-1044	69304~82171~52096~50156~52096
193214091	YP_001995290.1	Ctha_0372	Chloroherpeton_thalassium_ATCC_35110_uid59187	Bacteria	Ctp-like	Cyt	1062	42-74~471-490~668-736~747-837~866-1022	PD40~PD40~Tricorn_C1~Tricorn_PDZ~Peptidase_S41	7-276~298-519~598-628~666-744~747-830~839-1048	69304~69322~69322~52096~50156~52096
145590728	YP_001152730.1	Pars_0480	Pyrobaculum_arsenaticum_DSM_13514_uid58409	Archaea	Ctp-like	Cyt	1016	39-57~442-468~641-707~721-807~836-991	PD40~PD40~Tricorn_C1~Tricorn_PDZ~Peptidase_S41	3-263~286-604~640-718~721-810~809-1014	69304~69322~52096~50156~52096
320102625	YP_004178216.1	Isop_1079	Isosphaera_pallida_ATCC_43644_uid62207	Bacteria	Ctp-like	TM	609	294-360~394-554	PDZ~Peptidase_S41	91-145~254-311~269-376~387-561	48452~52096~50156~52096
307544462	YP_003896941.1	HELO_1872	Halomonas_elongata_DSM_2581_uid52781	Bacteria	Ctp-like	SP	753	301-380~423-596~599-743	PDZ~Peptidase_S41~DUF3340	251-325~298-383~415-608	52096~50156~52096
304320606	YP_003854249.1	PB2503_05162	Parvularcula_bermudensis_HTCC2503_uid51641	Bacteria	Ctp-like	Cyt	451	82-166~185-351	PDZ_2~Peptidase_S41	18-105~64-169~179-357	52096~50156~52096
121602448	YP_988644.1	BARBAKC583_0324	Bartonella_bacilliformis_KC583_uid58533	Bacteria	Ctp-like	SP	434	96-176~193-360	PDZ_2~Peptidase_S41	24-114~90-179~187-375	52096~50156~52096
332668331	YP_004451119.1	Halhy_6428	Haliscomenobacter_hydrossis_DSM_1100_uid66777	Bacteria	Ctp-like	SP	1075	26-47~63-96~215-247~354-388~465-479~704-770~894-1048	PD40~PD40~PD40~PD40~PD40~Tricorn_C1~Peptidase_S41	27-164~145-509~606-688~703-780~788-864~866-1074	82171~82171~50969~52096~50156~52096
257070191	YP_003156446.1	Bfae_30960	Brachybacterium_faecium_DSM_4810_uid58649	Bacteria	Ctp-like	Cyt	1186	42-75~492-503~791-858~871-953~985-1139	PD40~PD40~Tricorn_C1~Tricorn_PDZ~Peptidase_S41	12-290~387-439~475-560~727-757~788-867~871-958~957-1164	69304~82171~82171~82171~52096~50156~52096
300871355	YP_003786228.1	BP951000_1746	Brachyspira_pilosicoli_95_1000_uid50609	Bacteria	Ctp-like	Cyt	452	69-142~175-340	PDZ~Peptidase_S41	7-93~68-157~167-343	52096~50156~52096
91793525	YP_563176.1	Sden_2171	Shewanella_denitrificans_OS217_uid58263	Bacteria	Ctp-like	SP	473	256-450	Peptidase_S41	89-152~133-199~249-456	52096~50156~52096
110834193	YP_693052.1	ABO_1332	Alcanivorax_borkumensis_SK2_uid58169	Bacteria	Ctp-like	TM	747	289-369~412-585~588-737	PDZ~Peptidase_S41~DUF3340	245-314~287-372~404-593	52096~50156~52096
325962981	YP_004240887.1	Asphe3_15840	Arthrobacter_phenanthrenivorans_Sphe3_uid63629	Bacteria	Ctp-like	Cyt	1174	46-61~554-572~764-829~841-918~963-1119	PD40~PD40~Tricorn_C1~Tricorn_PDZ~Peptidase_S41	5-270~300-365~453-614~764-838~841-919~936-1146	69304~69322~69322~52096~50156~52096
146299037	YP_001193628.1	Fjoh_1277	Flavobacterium_johnsoniae_UW101_uid58493	Bacteria	Ctp-like	SP	547	359-521	Peptidase_S41	161-254~246-286~353-536	52096~50156~52096
294055650	YP_003549308.1	Caka_2120	Coraliomargarita_akajimensis_DSM_45221_uid47079	Bacteria	Ctp-like	SP	780	289-363~408-592~602-769	PDZ~Peptidase_S41~DUF3340	226-307~288-367~400-598	52096~50156~52096
325106735	YP_004267803.1	Plabr_0151	Planctomyces_brasiliensis_DSM_5305_uid60583	Bacteria	Ctp-like	Cyt	568	269-337~370-530	PDZ_2~Peptidase_S41	68-110~193-287~244-346~363-544	48452~52096~50156~52096
86359656	YP_471548.1	RHE_CH04078	Rhizobium_etli_CFN_42_uid58377	Bacteria	Ctp-like	Cyt	422	81-161~178-345	PDZ_2~Peptidase_S41	17-99~72-163~172-350	52096~50156~52096
283781538	YP_003372293.1	Psta_3778	Pirellula_staleyi_DSM_6068_uid43209	Bacteria	Ctp-like	SP	573	277-342~377-539	PDZ~Peptidase_S41	64-128~233-294~272-366~370-544	48452~52096~50156~52096
322436470	YP_004218682.1	AciX9_2879	Acidobacterium_MP5ACTX9_uid50551	Bacteria	Ctp-like	SP	1087	58-91~113-138~210-235~373-484~502-513~709-776~791-861~903-1053	PD40~PD40~PD40~DPPIV_N~PD40~Tricorn_C1~PDZ~Peptidase_S41	26-292~313-528~598-681~706-785~790-877~876-1084	69304~82171~82171~52096~50156~52096
148655245	YP_001275450.1	RoseRS_1092	Roseiflexus_RS_1_uid58523	Bacteria	Ctp-like	Cyt	1104	36-63~441-452~483-502~704-772~783-872~901-1056	PD40~PD40~PD40~Tricorn_C1~Tricorn_PDZ~Peptidase_S41	5-264~236-502~702-780~783-872~874-1082	69304~82171~52096~50156~52096
305666301	YP_003862588.1	FB2170_08494	Flavobacteriales_bacterium_HTCC2170_uid51877	Bacteria	Ctp-like	SP	730	272-352~396-566~569-716	PDZ~Peptidase_S41~DUF3340	230-296~269-352~380-571	52096~50156~52096
319901081	YP_004160809.1	Bache_1213	Bacteroides_helcogenes_P_36_108_uid62135	Bacteria	Ctp-like	SP	605	69-134~347-533	BACON~Peptidase_S41	247-304~340-541	50156~52096
169634412	YP_001708148.1	ABSDF3010	Acinetobacter_baumannii_SDF_uid61601	Bacteria	Ctp-like	SP	727	272-352~395-568~573-725	PDZ~Peptidase_S41~DUF3340	225-297~273-357~388-574	52096~50156~52096
169797251	YP_001715044.1	ABAYE3271	Acinetobacter_baumannii_AYE_uid61637	Bacteria	Ctp-like	SP	727	272-352~395-568~573-725	PDZ~Peptidase_S41~DUF3340	225-297~273-357~388-574	52096~50156~52096
184156823	YP_001845162.1	ACICU_00503	Acinetobacter_baumannii_ACICU_uid58765	Bacteria	Ctp-like	SP	727	272-352~395-568~573-725	PDZ~Peptidase_S41~DUF3340	225-297~273-357~388-574	52096~50156~52096
213155955	YP_002318000.1	AB57_0596	Acinetobacter_baumannii_AB0057_uid59083	Bacteria	Ctp-like	SP	727	272-352~395-568~573-725	PDZ~Peptidase_S41~DUF3340	225-297~273-357~388-574	52096~50156~52096
215484692	YP_002326927.1	ABBFA_003041	Acinetobacter_baumannii_AB307_0294_uid59271	Bacteria	Ctp-like	SP	727	272-352~395-568~573-725	PDZ~Peptidase_S41~DUF3340	225-297~273-357~388-574	52096~50156~52096
299771625	YP_003733651.1	AOLE_16955	Acinetobacter_oleivorans_DR1_uid50119	Bacteria	Ctp-like	SP	727	272-352~395-568~573-725	PDZ~Peptidase_S41~DUF3340	225-297~273-357~388-574	52096~50156~52096
50083789	YP_045299.1	ACIAD0552	Acinetobacter_ADP1_uid61597	Bacteria	Ctp-like	SP	727	272-352~396-568~573-725	PDZ~Peptidase_S41~DUF3340	225-297~271-360~386-578	52096~50156~52096
295132531	YP_003583207.1	ZPR_0656	Zunongwangia_profunda_SM_A87_uid48073	Bacteria	Ctp-like	SP	732	270-351~387-566~568-718	PDZ~Peptidase_S41~DUF3340	227-294~246-369~380-571	52096~50156~52096
71064859	YP_263586.1	Psyc_0282	Psychrobacter_arcticus_273_4_uid58021	Bacteria	Ctp-like	SP	737	266-351~396-570~574-723	PDZ~Peptidase_S41~DUF3340	226-296~274-356~390-579	52096~50156~52096
93005140	YP_579577.1	Pcryo_0309	Psychrobacter_cryohalolentis_K5_uid58373	Bacteria	Ctp-like	SP	737	266-351~396-570~574-724	PDZ~Peptidase_S41~DUF3340	226-296~274-356~390-576	52096~50156~52096
148652127	YP_001279220.1	PsycPRwf_0315	Psychrobacter_PRwf_1_uid58459	Bacteria	Ctp-like	SP	735	265-349~393-567~571-727	PDZ~Peptidase_S41~DUF3340	222-294~270-357~387-573	52096~50156~52096
83645002	YP_433437.1	HCH_02184	Hahella_chejuensis_KCTC_2396_uid58483	Bacteria	Ctp-like	TM	724	269-350~393-567~569-717	PDZ~Peptidase_S41~DUF3340	215-294~274-350~387-572	52096~50156~52096
296112491	YP_003626429.1	MCR_0264	Moraxella_catarrhalis_RH4_uid48809	Bacteria	Ctp-like	SP	724	263-348~390-567~571-722	PDZ~Peptidase_S41~DUF3340	222-293~269-368~384-573	52096~50156~52096
344202199	YP_004787342.1	Murru_0873	Muricauda_ruestringensis_DSM_13258_uid72479	Bacteria	Ctp-like	SP	723	267-343~378-557~559-709	PDZ~Peptidase_S41~DUF3340	198-287~260-343~371-562	52096~50156~52096
268317858	YP_003291577.1	Rmar_2310	Rhodothermus_marinus_DSM_4252_uid41729	Bacteria	Ctp-like	SP	1067	51-86~342-374~395-423~490-520~566-599~673-740~752-831~861-1031	PD40~PD40~PD40~PD40~PD40~Tricorn_C1~Tricorn_PDZ~Peptidase_S41	20-287~304-523~561-658~670-749~752-830~833-1059	69304~82171~82171~52096~50156~52096
325954969	YP_004238629.1	Weevi_1348	Weeksella_virosa_DSM_16922_uid63627	Bacteria	Ctp-like	SP	718	277-354~390-566~572-717	PDZ~Peptidase_S41~DUF3340	213-298~271-357~384-568	52096~50156~52096
332664702	YP_004447490.1	Halhy_2749	Haliscomenobacter_hydrossis_DSM_1100_uid66777	Bacteria	Ctp-like	TM	725	274-350~387-567~572-723	PDZ~Peptidase_S41~DUF3340	224-294~270-351~381-574	52096~50156~52096
291302348	YP_003513626.1	Snas_4892	Stackebrandtia_nassauensis_DSM_44728_uid46663	Bacteria	Ctp-like	Cyt	1089	35-67~471-491~687-752~765-853~883-1038	PD40~PD40~Tricorn_C1~Tricorn_PDZ~Peptidase_S41	8-259~177-492~686-762~765-853~855-1065	69304~82171~52096~50156~52096
320352438	YP_004193777.1	Despr_0302	Desulfobulbus_propionicus_DSM_2032_uid62265	Bacteria	Ctp-like	SP	714	264-345~380-566~568-697	PDZ~Peptidase_S41~DUF3340	214-289~245-367~373-571	52096~50156~52096
29347649	NP_811152.1	BT_2239	Bacteroides_thetaiotaomicron_VPI_5482_uid62913	Bacteria	Ctp-like	SP	565	212-278~312-500	PDZ~Peptidase_S41	228-300~306-505	50156~52096
146299190	YP_001193781.1	Fjoh_1430	Flavobacterium_johnsoniae_UW101_uid58493	Bacteria	Ctp-like	SP	727	263-341~376-555~559-706	PDZ~Peptidase_S41~DUF3340	223-286~265-353~370-562	52096~50156~52096
330444206	YP_004377192.1	G5S_0509	Chlamydophila_pecorum_E58_uid66295	Bacteria	Ctp-like	SP	665	260-328~370-539	PDZ~Peptidase_S41	227-285~240-351~363-546	52096~50156~52096
256390230	YP_003111794.1	Caci_1027	Catenulispora_acidiphila_DSM_44928_uid59077	Bacteria	Ctp-like	TM	509	221-300~322-484	PDZ_2~Peptidase_S41	147-223~225-305~315-500	52096~50156~52096
295131119	YP_003581782.1	HMPREF0675_4637	Propionibacterium_acnes_SK137_uid48071	Bacteria	Ctp-like	Cyt	1086	45-70~470-496~691-758~770-856~886-1041	PD40~PD40~Tricorn_C1~Tricorn_PDZ~Peptidase_S41	4-269~339-525~582-662~689-767~770-859~858-1068	69304~69322~69322~52096~50156~52096
332291247	YP_004429856.1	Krodi_0603	Krokinobacter_4H_3_7_5_uid66593	Bacteria	Ctp-like	SP	718	262-338~374-554~557-704	PDZ~Peptidase_S41~DUF3340	215-282~234-358~368-562	52096~50156~52096
313206668	YP_004045845.1	Riean_1179	Riemerella_anatipestifer_ATCC_11845___DSM_15868_uid60727	Bacteria	Ctp-like	SP	706	379-556~561-705	Peptidase_S41~DUF3340	217-287~265-354~373-563	52096~50156~52096
120437291	YP_862977.1	GFO_2963	Gramella_forsetii_KT0803_uid58881	Bacteria	Ctp-like	SP	724	259-338~375-554~557-705	PDZ~Peptidase_S41~DUF3340	214-282~235-358~368-559	52096~50156~52096
32477347	NP_870341.1	RB12148	Rhodopirellula_baltica_SH_1_uid61589	Bacteria	Ctp-like	SP	708	264-343~384-568~573-674	PDZ~Peptidase_S41~DUF3340	218-287~243-363~375-574	52096~50156~52096
51246929	YP_066813.1	DP3077	Desulfotalea_psychrophila_LSv54_uid58153	Bacteria	Ctp-like	SP	710	262-343~378-564~567-705	PDZ~Peptidase_S41~DUF3340	228-287~259-346~371-571	52096~50156~52096
150026363	YP_001297189.1	FP2333	Flavobacterium_psychrophilum_JIP02_86_uid61627	Bacteria	Ctp-like	SP	725	258-337~372-551~554-703	PDZ~Peptidase_S41~DUF3340	215-282~255-338~366-557	52096~50156~52096
404493282	YP_006717388.1	Pcar_1658	Pelobacter_carbinolicus_DSM_2380_uid58241	Bacteria	Ctp-like	SP	719	265-343~381-566~574-704	PDZ~Peptidase_S41~DUF3340	225-287~259-346~374-572	52096~50156~52096
119357139	YP_911783.1	Cpha266_1328	Chlorobium_phaeobacteroides_DSM_266_uid58133	Bacteria	Ctp-like	SP	694	255-338~376-560~563-684	PDZ~Peptidase_S41~DUF3340	186-281~254-340~370-566	52096~50156~52096
300722747	YP_003712038.1	XNC1_1794	Xenorhabdus_nematophila_ATCC_19061_uid49133	Bacteria	Ctp-like	SP	699	262-341~378-551~557-690	PDZ~Peptidase_S41~DUF3340	204-286~241-364~372-557	52096~50156~52096
336171703	YP_004578841.1	Lacal_0562	Lacinutrix_5H_3_7_4_uid68067	Bacteria	Ctp-like	SP	713	257-334~370-550~553-700	PDZ~Peptidase_S41~DUF3340	208-279~253-335~364-562	52096~50156~52096
296120930	YP_003628708.1	Plim_0662	Planctomyces_limnophilus_DSM_3776_uid48643	Bacteria	Ctp-like	SP	547	241-311~348-509	PDZ~Peptidase_S41	32-85~197-264~242-344~341-514	48452~52096~50156~52096
290960541	YP_003491723.1	SCAB_61611	Streptomyces_scabiei_87_22_uid46531	Bacteria	Ctp-like	Cyt	1070	48-68~677-745~757-846~876-1030	PD40~Tricorn_C1~Tricorn_PDZ~Peptidase_S41	8-274~347-497~547-650~675-754~757-838~848-1056	69304~69304~69304~52096~50156~52096
283781917	YP_003372672.1	Psta_4163	Pirellula_staleyi_DSM_6068_uid43209	Bacteria	Ctp-like	SP	708	259-340~382-567~570-697	PDZ~Peptidase_S41~DUF3340	220-284~239-360~376-573	52096~50156~52096
284041347	YP_003391277.1	Slin_6521	Spirosoma_linguale_DSM_74_uid43413	Bacteria	Ctp-like	SP	709	257-335~378-560~563-701	PDZ~Peptidase_S41~DUF3340	207-279~257-338~368-566	52096~50156~52096
256420997	YP_003121650.1	Cpin_1953	Chitinophaga_pinensis_DSM_2588_uid59113	Bacteria	Ctp-like	SP	711	261-336~370-547~555-700	PDZ~Peptidase_S41~DUF3340	209-281~259-337~364-561	52096~50156~52096
338174677	YP_004651487.1	PUV_06830	Parachlamydia_acanthamoebae_UV7_uid68335	Bacteria	Ctp-like	SP	679	254-327~371-541	PDZ~Peptidase_S41	215-278~258-333~364-546	52096~50156~52096
182415328	YP_001820394.1	Oter_3517	Opitutus_terrae_PB90_1_uid58965	Bacteria	Ctp-like	SP	432	229-389	Peptidase_S41	36-108~116-185~201-411	52096~50156~52096
256818851	YP_003140130.1	Coch_0003	Capnocytophaga_ochracea_DSM_7271_uid59197	Bacteria	Ctp-like	SP	702	256-331~372-551~554-700	PDZ~Peptidase_S41~DUF3340	204-276~251-344~365-556	52096~50156~52096
48477886	YP_023592.1	PTO0814	Picrophilus_torridus_DSM_9790_uid58041	Archaea	Ctp-like	Cyt	1018	448-475~637-704~716-789~828-982	PD40~Tricorn_C1~Tricorn_PDZ~Peptidase_S41	3-255~281-607~634-713~716-803~801-1010	69304~69322~52096~50156~52096
320104152	YP_004179743.1	Isop_2624	Isosphaera_pallida_ATCC_43644_uid62207	Bacteria	Ctp-like	SP	706	260-335~376-559~562-692	PDZ~Peptidase_S41~DUF3340	202-280~233-357~369-571	52096~50156~52096
340622160	YP_004740612.1	Ccan_13890	Capnocytophaga_canimorsus_Cc5_uid70727	Bacteria	Ctp-like	SP	695	254-329~366-543~547-694	PDZ~Peptidase_S41~DUF3340	208-274~246-331~358-554	52096~50156~52096
162145882	YP_001600340.1	GDI_0043	Gluconacetobacter_diazotrophicus_PAl_5_uid61587	Bacteria	Ctp-like	Cyt	596	253-327~347-506	PDZ_2~Peptidase_S41	208-267~223-336~338-511	52096~50156~52096
262341253	YP_003284108.1	BLBBGE_491	Blattabacterium__Blattella_germanica__Bge_uid41533	Bacteria	Ctp-like	SP	708	260-337~372-549~565-704	PDZ~Peptidase_S41~DUF3340	206-280~252-341~366-553	52096~50156~52096
332663684	YP_004446472.1	Halhy_1710	Haliscomenobacter_hydrossis_DSM_1100_uid66777	Bacteria	Ctp-like	SP	709	366-542~548-693	Peptidase_S41~DUF3340	200-276~232-349~360-550	52096~50156~52096
46445848	YP_007213.1	pc0214	Candidatus_Protochlamydia_amoebophila_UWE25_uid58079	Bacteria	Ctp-like	SP	671	250-323~366-533	PDZ~Peptidase_S41	210-275~246-329~359-548	52096~50156~52096
15618466	NP_224751.1	CPn0555	Chlamydophila_pneumoniae_CWL029_uid57811	Bacteria	Ctp-like	SP	648	256-334~358-527	PDZ_2~Peptidase_S41	219-273~227-350~351-537	52096~50156~52096
15836086	NP_300610.1	CPj0555	Chlamydophila_pneumoniae_J138_uid57829	Bacteria	Ctp-like	SP	648	256-334~358-527	PDZ_2~Peptidase_S41	219-273~227-350~351-537	52096~50156~52096
120555402	YP_959753.1	Maqu_2491	Marinobacter_aquaeolei_VT8_uid59419	Bacteria	Ctp-like	SP	721	255-335~378-552~554-702	PDZ~Peptidase_S41~DUF3340	184-280~260-336~372-557	52096~50156~52096
146306353	YP_001186818.1	Pmen_1321	Pseudomonas_mendocina_ymp_uid58723	Bacteria	Ctp-like	SP	704	252-332~377-548~553-698	PDZ~Peptidase_S41~DUF3340	193-277~250-334~370-555	52096~50156~52096
260061707	YP_003194787.1	RB2501_08900	Robiginitalea_biformata_HTCC2501_uid58285	Bacteria	Ctp-like	SP	707	248-328~363-542~544-692	PDZ~Peptidase_S41~DUF3340	204-272~244-329~356-548	52096~50156~52096
297621878	YP_003710015.1	wcw_1665	Waddlia_chondrophila_WSU_86_1044_uid49531	Bacteria	Ctp-like	SP	664	250-324~364-534	PDZ~Peptidase_S41	194-275~249-348~357-543	52096~50156~52096
183219892	YP_001837888.1	LEPBI_I0474	Leptospira_biflexa_serovar_Patoc__Patoc_1__Paris__uid58993	Bacteria	Ctp-like	SP	614	254-324~358-532	PDZ~Peptidase_S41	197-274~253-355~351-537	52096~50156~52096
189910018	YP_001961573.1	LBF_0456	Leptospira_biflexa_serovar_Patoc__Patoc_1__Ames__uid58511	Bacteria	Ctp-like	SP	614	254-324~358-532	PDZ~Peptidase_S41	197-274~253-355~351-537	52096~50156~52096
187736120	YP_001878232.1	Amuc_1631	Akkermansia_muciniphila_ATCC_BAA_835_uid58985	Bacteria	Ctp-like	SP	748	261-342~383-562~571-744	PDZ~Peptidase_S41~DUF3340	215-285~263-348~377-568	52096~50156~52096
70731744	YP_261486.1	PFL_4394	Pseudomonas_fluorescens_Pf_5_uid57937	Bacteria	Ctp-like	SP	705	252-332~376-548~552-699	PDZ~Peptidase_S41~DUF3340	195-277~258-332~370-555	52096~50156~52096
330502264	YP_004379133.1	MDS_1350	Pseudomonas_mendocina_NK_01_uid66299	Bacteria	Ctp-like	SP	704	252-332~377-548~553-698	PDZ~Peptidase_S41~DUF3340	191-277~250-334~370-555	52096~50156~52096
77457906	YP_347411.1	Pfl01_1679	Pseudomonas_fluorescens_Pf0_1_uid57591	Bacteria	Ctp-like	SP	705	252-332~376-549~552-699	PDZ~Peptidase_S41~DUF3340	186-277~258-332~370-555	52096~50156~52096
104780614	YP_607112.1	PSEEN1431	Pseudomonas_entomophila_L48_uid58639	Bacteria	Ctp-like	SP	704	252-332~376-549~552-698	PDZ~Peptidase_S41~DUF3340	185-277~258-332~370-555	52096~50156~52096
148549206	YP_001269308.1	Pput_4000	Pseudomonas_putida_F1_uid58355	Bacteria	Ctp-like	SP	704	252-332~376-549~552-696	PDZ~Peptidase_S41~DUF3340	185-277~258-332~370-555	52096~50156~52096
319952469	YP_004163736.1	Celal_0911	Cellulophaga_algicola_DSM_14237_uid62159	Bacteria	Ctp-like	SP	705	248-324~361-541~544-691	PDZ~Peptidase_S41~DUF3340	201-270~243-326~354-546	52096~50156~52096
189346769	YP_001943298.1	Clim_1252	Chlorobium_limicola_DSM_245_uid58127	Bacteria	Ctp-like	SP	697	248-330~369-554~556-680	PDZ~Peptidase_S41~DUF3340	206-274~247-333~363-559	52096~50156~52096
26988451	NP_743876.1	PP_1719	Pseudomonas_putida_KT2440_uid57843	Bacteria	Ctp-like	SP	704	252-332~376-549~552-696	PDZ~Peptidase_S41~DUF3340	185-277~258-332~370-555	52096~50156~52096
126640564	YP_001083548.1	A1S_0493	Acinetobacter_baumannii_ATCC_17978_uid58731	Bacteria	Ctp-like	Cyt	705	250-330~373-546~551-703	PDZ~Peptidase_S41~DUF3340	203-275~251-335~366-552	52096~50156~52096
290475553	YP_003468441.1	XBJ1_2551	Xenorhabdus_bovienii_SS_2004_uid46345	Bacteria	Ctp-like	SP	690	253-332~369-541~548-681	PDZ~Peptidase_S41~DUF3340	196-277~232-354~363-555	52096~50156~52096
[truncated: 5,857 more rows]
