# Supplementary material for: PDZ Domains Across the Microbial World: Molecular Link to the Proteases, Stress Response, and Protein Synthesis
Source: Genome Biol Evol. 2019 Jan 29;11(3):644–59. doi: 10.1093/gbe/evz023 (PMC6411480; doi:10.1093/gbe/evz023)
Supplement: Supplementary Data [file evz023_supp.zip › 1.4.Muley_and_Galande_Additional_File_3.xlsx]

## Sheet: Sheet1
NCBI genome directory	ProjectID	Taxid	Species name	Kingdom	Class	Genome Size	GC	Gram staining	Oxygen	Habitat
_Nostoc_azollae__0708_uid49725	49725	551115	Nostoc azollae 0708	Bacteria	Cyanobacteria	5.532	38.3	NotFound	Aerobic	Multiple
_Cellvibrio__gilvus_ATCC_13127_uid68143	68143	593907	Cellvibrio gilvus ATCC 13127	Bacteria	Gammaproteobacteria	3.5	NotFound	Positive	Anaerobic	Terrestrial
Halobacterium_NRC_1_uid57769	57769	64091	Halobacterium sp. NRC-1	Archaea	Euryarchaeota	2.55543	65.9	Negative	Facultative	Specialized
Thermococcus_kodakarensis_KOD1_uid58225	58225	69014	Thermococcus kodakarensis KOD1	Archaea	Euryarchaeota	2.08874	52	NotFound	Anaerobic	Specialized
Pyrococcus_horikoshii_OT3_uid57753	57753	70601	Pyrococcus horikoshii OT3	Archaea	Euryarchaeota	1.7385	41.9	NotFound	Anaerobic	Aquatic
Methanothermobacter_marburgensis_Marburg_uid51637	51637	79929	Methanothermobacter marburgensis str. Marburg	Archaea	Euryarchaeota	1.6044	NotFound	Positive	Anaerobic	Aquatic
Pyrobaculum_aerophilum_IM2_uid57727	57727	178306	Pyrobaculum aerophilum str. IM2	Archaea	Crenarchaeota	2.22243	51.4	NotFound	Facultative	Aquatic
Pyrococcus_furiosus_DSM_3638_uid57873	57873	186497	Pyrococcus furiosus DSM 3638	Archaea	Euryarchaeota	1.9	40.8	NotFound	Anaerobic	Aquatic
Methanothermobacter_thermautotrophicus_Delta_H_uid57877	57877	187420	Methanothermobacter thermautotrophicus str. Delta H	Archaea	Euryarchaeota	1.75138	49.5	NotFound	Anaerobic	Specialized
Methanosarcina_acetivorans_C2A_uid57879	57879	188937	Methanosarcina acetivorans C2A	Archaea	Euryarchaeota	5.75149	42.7	NotFound	Anaerobic	Aquatic
Methanopyrus_kandleri_AV19_uid57883	57883	190192	Methanopyrus kandleri AV19	Archaea	Euryarchaeota	1.69497	61.2	NotFound	Anaerobic	Specialized
Methanosarcina_mazei_Go1_uid57893	57893	192952	Methanosarcina mazei Go1	Archaea	Euryarchaeota	4.1	41.5	NotFound	Anaerobic	Multiple
Archaeoglobus_fulgidus_DSM_4304_uid57717	57717	224325	Archaeoglobus fulgidus DSM 4304	Archaea	Euryarchaeota	2.1784	48.6	NotFound	Anaerobic	Aquatic
Nanoarchaeum_equitans_Kin4_M_uid58009	58009	228908	Nanoarchaeum equitans Kin4-M	Archaea	Nanoarchaeota	0.49	31.6	NotFound	Anaerobic	Host-associated
Methanocaldococcus_jannaschii_DSM_2661_uid57713	57713	243232	Methanocaldococcus jannaschii DSM 2661	Archaea	Euryarchaeota	1.73997	31.3	NotFound	Anaerobic	Aquatic
Thermococcus_AM4_uid54735	54735	246969	Thermococcus sp. AM4	Archaea	Euryarchaeota	2.08446	54.8	NotFound	Anaerobic	Aquatic
Methanococcoides_burtonii_DSM_6242_uid58023	58023	259564	Methanococcoides burtonii DSM 6242	Archaea	Euryarchaeota	2.57503	40.8	NotFound	Anaerobic	Aquatic
Picrophilus_torridus_DSM_9790_uid58041	58041	263820	Picrophilus torridus DSM 9790	Archaea	Euryarchaeota	1.5459	36	NotFound	Aerobic	Specialized
Methanococcus_maripaludis_S2_uid58035	58035	267377	Methanococcus maripaludis S2	Archaea	Euryarchaeota	1.66114	33.1	NotFound	Anaerobic	Aquatic
Methanosarcina_barkeri_Fusaro_uid57715	57715	269797	Methanosarcina barkeri str. Fusaro	Archaea	Euryarchaeota	4.87341	39.2	NotFound	Anaerobic	Multiple
Aeropyrum_pernix_K1_uid57757	57757	272557	Aeropyrum pernix K1	Archaea	Crenarchaeota	1.6697	56.3	NotFound	Aerobic	Specialized
Haloarcula_marismortui_ATCC_43049_uid57719	57719	272569	Haloarcula marismortui ATCC 43049	Archaea	Euryarchaeota	4.27302	61.1	NotFound	Aerobic	Aquatic
Pyrococcus_abyssi_GE5_uid62903	62903	272844	Pyrococcus abyssi GE5	Archaea	Euryarchaeota	1.8	44.7	NotFound	Anaerobic	Aquatic
Sulfolobus_solfataricus_P2_uid57721	57721	273057	Sulfolobus solfataricus P2	Archaea	Crenarchaeota	3	35.8	NotFound	Aerobic	Specialized
Sulfolobus_tokodaii_7_uid57807	57807	273063	Sulfolobus tokodaii str. 7	Archaea	Crenarchaeota	2.7	32.8	NotFound	Aerobic	Specialized
Thermoplasma_acidophilum_DSM_1728_uid61573	61573	273075	Thermoplasma acidophilum DSM 1728	Archaea	Euryarchaeota	1.56491	46	NotFound	Facultative	Specialized
Thermoplasma_volcanium_GSS1_uid57751	57751	273116	Thermoplasma volcanium GSS1	Archaea	Euryarchaeota	1.6	39.9	NotFound	Facultative	Specialized
Methanocella_paludicola_SANAE_uid42887	42887	304371	Methanocella paludicola SANAE	Archaea	Euryarchaeota	3	54.9	NotFound	Not found	NotFound
Haloferax_volcanii_DS2_uid46845	46845	309800	Haloferax volcanii DS2	Archaea	Euryarchaeota	3.9714	65.5	NotFound	Aerobic	Aquatic
Methanospirillum_hungatei_JF_1_uid58181	58181	323259	Methanospirillum hungatei JF-1	Archaea	Euryarchaeota	3.54474	45.1	NotFound	Anaerobic	Multiple
Sulfolobus_acidocaldarius_DSM_639_uid58379	58379	330779	Sulfolobus acidocaldarius DSM 639	Archaea	Crenarchaeota	2.22596	36.7	NotFound	Aerobic	Specialized
Methanosphaera_stadtmanae_DSM_3091_uid58407	58407	339860	Methanosphaera stadtmanae DSM 3091	Archaea	Euryarchaeota	1.7674	27.6	NotFound	Anaerobic	Host-associated
Pyrobaculum_arsenaticum_DSM_13514_uid58409	58409	340102	Pyrobaculum arsenaticum DSM 13514	Archaea	Crenarchaeota	2.12108	55.1	NotFound	Anaerobic	Aquatic
Pyrococcus_NA2_uid66551	66551	342949	Pyrococcus sp. NA2	Archaea	Euryarchaeota	1.9	NotFound	Not found	NotFound	Not found
Natronomonas_pharaonis_DSM_2160_uid58435	58435	348780	Natronomonas pharaonis DSM 2160	Archaea	Euryarchaeota	2.75447	63.1	NotFound	Aerobic	Aquatic
Methanosaeta_thermophila_PT_uid58469	58469	349307	Methanosaeta thermophila PT	Archaea	Euryarchaeota	1.87947	53.5	NotFound	Anaerobic	NotFound
Methanocella_arvoryzae_MRE50_uid61623	61623	351160	uncultured methanogenic archaeon RC-I	Archaea	Euryarchaeota	3.17992	54.6	NotFound	NotFound	Host-associated
Haloquadratum_walsbyi_DSM_16790_uid58673	58673	362976	Haloquadratum walsbyi DSM 16790	Archaea	Euryarchaeota	3.17936	47.9	NotFound	NotFound	Aquatic
Methanoculleus_marisnigri_JR1_uid58561	58561	368407	Methanoculleus marisnigri JR1	Archaea	Euryarchaeota	2.4781	62.1	Negative	Anaerobic	Aquatic
Thermofilum_pendens_Hrk_5_uid58563	58563	368408	Thermofilum pendens Hrk 5	Archaea	Crenarchaeota	1.832	57.6	NotFound	Anaerobic	Specialized
Candidatus_Korarchaeum_cryptofilum_OPF8_uid58601	58601	374847	Candidatus Korarchaeum cryptofilum OPF8	Archaea	Other Archaea	1.6	49	NotFound	Anaerobic	Specialized
Pyrobaculum_islandicum_DSM_4184_uid58635	58635	384616	Pyrobaculum islandicum DSM 4184	Archaea	Crenarchaeota	1.8264	49.6	NotFound	Anaerobic	Specialized
Thermococcus_barophilus_MP_uid54733	54733	391623	Thermococcus barophilus MP	Archaea	Euryarchaeota	2.05	41.7	NotFound	Not found	Aquatic
Caldivirga_maquilingensis_IC_167_uid58711	58711	397948	Caldivirga maquilingensis IC-167	Archaea	Crenarchaeota	2.07757	43.1	NotFound	Microaerophilic	Specialized
Metallosphaera_sedula_DSM_5348_uid58717	58717	399549	Metallosphaera sedula DSM 5348	Archaea	Crenarchaeota	2.2	46.2	Negative	Aerobic	Specialized
Staphylothermus_marinus_F1_uid58719	58719	399550	Staphylothermus marinus F1	Archaea	Crenarchaeota	1.57048	35.7	NotFound	Anaerobic	Specialized
Methanococcus_maripaludis_C5_uid58741	58741	402880	Methanococcus maripaludis C5	Archaea	Euryarchaeota	1.8083	33	NotFound	Anaerobic	Aquatic
Methanococcus_vannielii_SB_uid58767	58767	406327	Methanococcus vannielii SB	Archaea	Euryarchaeota	1.72005	31.3	Negative	Anaerobic	Aquatic
Methanocorpusculum_labreanum_Z_uid58785	58785	410358	Methanocorpusculum labreanum Z	Archaea	Euryarchaeota	1.8	50	NotFound	Anaerobic	Aquatic
Pyrobaculum_calidifontis_JCM_11548_uid58787	58787	410359	Pyrobaculum calidifontis JCM 11548	Archaea	Crenarchaeota	2	57.2	NotFound	Facultative	Specialized
Hyperthermus_butylicus_DSM_5456_uid57755	57755	415426	Hyperthermus butylicus DSM 5456	Archaea	Crenarchaeota	1.66716	53.7	NotFound	Anaerobic	Aquatic
Halorubrum_lacusprofundi_ATCC_49239_uid58807	58807	416348	Halorubrum lacusprofundi ATCC 49239	Archaea	Euryarchaeota	3.6953	64	NotFound	Aerobic	Aquatic
Methanococcus_aeolicus_Nankai_3_uid58823	58823	419665	Methanococcus aeolicus Nankai-3	Archaea	Euryarchaeota	1.5695	30	NotFound	Anaerobic	Aquatic
Sulfolobus_islandicus_Y_N_15_51_uid58825	58825	419942	Sulfolobus islandicus Y.N.15.51	Archaea	Crenarchaeota	2.842	35.3	NotFound	NotFound	Specialized
Methanobrevibacter_smithii_ATCC_35061_uid58827	58827	420247	Methanobrevibacter smithii ATCC 35061	Archaea	Euryarchaeota	1.85316	31	Positive	Anaerobic	Multiple
Sulfolobus_islandicus_L_D_8_5_uid43679	43679	425944	Sulfolobus islandicus L.D.8.5	Archaea	Crenarchaeota	2.727	35.3	NotFound	Aerobic	Specialized
Sulfolobus_islandicus_M_16_4_uid58841	58841	426118	Sulfolobus islandicus M.16.4	Archaea	Crenarchaeota	2.6	35	NotFound	Aerobic	Specialized
Methanococcus_maripaludis_C7_uid58847	58847	426368	Methanococcus maripaludis C7	Archaea	Euryarchaeota	1.77269	33.3	NotFound	Anaerobic	Aquatic
Sulfolobus_islandicus_M_14_25_uid58849	58849	427317	Sulfolobus islandicus M.14.25	Archaea	Crenarchaeota	2.6	35.1	NotFound	Aerobic	Specialized
Sulfolobus_islandicus_M_16_27_uid58851	58851	427318	Sulfolobus islandicus M.16.27	Archaea	Crenarchaeota	2.7	35	NotFound	Aerobic	Specialized
Sulfolobus_islandicus_L_S_2_15_uid58871	58871	429572	Sulfolobus islandicus L.S.2.15	Archaea	Crenarchaeota	2.73627	35.1	NotFound	Aerobic	Specialized
Nitrosopumilus_maritimus_SCM1_uid58903	58903	436308	Nitrosopumilus maritimus SCM1	Archaea	Crenarchaeota	1.64526	34.2	NotFound	Aerobic	Aquatic
Sulfolobus_islandicus_Y_G_57_14_uid58923	58923	439386	Sulfolobus islandicus Y.G.57.14	Archaea	Crenarchaeota	2.7	35.4	NotFound	Not found	NotFound
Aciduliprofundum_boonei_T469_uid43333	43333	439481	Aciduliprofundum boonei T469	Archaea	Euryarchaeota	1.5	39.2	NotFound	Anaerobic	Aquatic
Thermoproteus_neutrophilus_V24Sta_uid58421	58421	444157	Thermoproteus neutrophilus V24Sta	Archaea	Crenarchaeota	1.76982	59.9	NotFound	Anaerobic	Specialized
Methanococcus_maripaludis_C6_uid58947	58947	444158	Methanococcus maripaludis C6	Archaea	Euryarchaeota	1.74419	33.4	NotFound	Anaerobic	Aquatic
Ignicoccus_hospitalis_KIN4_I_uid58365	58365	453591	Ignicoccus hospitalis KIN4/I	Archaea	Crenarchaeota	1.3	56.5	Negative	Anaerobic	Aquatic
Methanococcus_voltae_A3_uid49529	49529	456320	Methanococcus voltae A3	Archaea	Euryarchaeota	1.9	28.6	NotFound	Anaerobic	Aquatic
Methanoregula_boonei_6A8_uid58815	58815	456442	Methanoregula boonei 6A8	Archaea	Euryarchaeota	2.54294	54.5	NotFound	Anaerobic	Terrestrial
Halogeometricum_borinquense_DSM_11551_uid54919	54919	469382	Halogeometricum borinquense DSM 11551	Archaea	Euryarchaeota	7.8398	59.9	Negative	Aerobic	Specialized
Halobacterium_salinarum_R1_uid61571	61571	478009	Halobacterium salinarum R1	Archaea	Euryarchaeota	2.661	65.7	NotFound	Anaerobic	Specialized
Halomicrobium_mukohataei_DSM_12286_uid59107	59107	485914	Halomicrobium mukohataei DSM 12286	Archaea	Euryarchaeota	3.32	65.5	NotFound	Facultative	Specialized
Desulfurococcus_kamchatkensis_1221n_uid59133	59133	490899	Desulfurococcus kamchatkensis 1221n	Archaea	Crenarchaeota	1.36522	45.3	NotFound	Anaerobic	Aquatic
Halorhabdus_utahensis_DSM_12940_uid59189	59189	519442	Halorhabdus utahensis DSM 12940	Archaea	Euryarchaeota	3.1	62.9	Negative	Aerobic	Terrestrial
Methanosphaerula_palustris_E1_9c_uid59193	59193	521011	Methanosphaerula palustris E1-9c	Archaea	Euryarchaeota	2.92292	55.4	NotFound	Anaerobic	Specialized
Methanothermus_fervidus_DSM_2088_uid60167	60167	523846	Methanothermus fervidus DSM 2088	Archaea	Euryarchaeota	1.2	NotFound	Not found	Anaerobic	Specialized
Thermococcus_onnurineus_NA1_uid59043	59043	523850	Thermococcus onnurineus NA1	Archaea	Euryarchaeota	1.84761	51.3	NotFound	Anaerobic	Terrestrial
Pyrococcus_yayanosii_CH1_uid68281	68281	529709	Pyrococcus yayanosii CH1	Archaea	Euryarchaeota	1.7	NotFound	Not found	NotFound	Not found
Haloterrigena_turkmenica_DSM_5511_uid43501	43501	543526	Haloterrigena turkmenica DSM 5511	Archaea	Euryarchaeota	5.447	64.3	Negative	Aerobic	Specialized
Methanohalophilus_mahii_DSM_5219_uid47313	47313	547558	Methanohalophilus mahii DSM 5219	Archaea	Euryarchaeota	2	42.6	NotFound	Anaerobic	Specialized
Natrialba_magadii_ATCC_43099_uid46245	46245	547559	Natrialba magadii ATCC 43099	Archaea	Euryarchaeota	4.488	61.1	Negative	Aerobic	Specialized
Vulcanisaeta_distributa_DSM_14429_uid52827	52827	572478	Vulcanisaeta distributa DSM 14429	Archaea	Crenarchaeota	2.4	45	NotFound	Anaerobic	Specialized
Archaeoglobus_profundus_DSM_5631_uid43493	43493	572546	Archaeoglobus profundus DSM 5631	Archaea	Euryarchaeota	1.6028	42	NotFound	Anaerobic	Specialized
Methanocaldococcus_infernus_ME_uid48803	48803	573063	Methanocaldococcus infernus ME	Archaea	Euryarchaeota	1.3	33.5	Negative	Anaerobic	Specialized
Methanocaldococcus_fervens_AG86_uid59347	59347	573064	Methanocaldococcus fervens AG86	Archaea	Euryarchaeota	1.522	32.2	Negative	Anaerobic	Specialized
Methanocaldococcus_vulcanius_M7_uid41131	41131	579137	Methanocaldococcus vulcanius M7	Archaea	Euryarchaeota	1.7157	31.6	Negative	Anaerobic	Specialized
Ignisphaera_aggregans_DSM_17230_uid51875	51875	583356	Ignisphaera aggregans DSM 17230	Archaea	Crenarchaeota	1.9	52.9	NotFound	Anaerobic	Aquatic
Ferroglobus_placidus_DSM_10642_uid40863	40863	589924	Ferroglobus placidus DSM 10642	Archaea	Euryarchaeota	2.2	44.1	NotFound	Anaerobic	Specialized
Staphylothermus_hellenicus_DSM_12710_uid45893	45893	591019	Staphylothermus hellenicus DSM 12710	Archaea	Crenarchaeota	1.6	36.9	NotFound	Anaerobic	Specialized
Thermococcus_gammatolerans_EJ3_uid59389	59389	593117	Thermococcus gammatolerans EJ3	Archaea	Euryarchaeota	2.04544	53.6	NotFound	Anaerobic	Specialized
Thermococcus_sibiricus_MM_739_uid59399	59399	604354	Thermococcus sibiricus MM 739	Archaea	Euryarchaeota	1.8458	40.2	NotFound	Anaerobic	NotFound
Thermosphaera_aggregans_DSM_11486_uid48993	48993	633148	Thermosphaera aggregans DSM 11486	Archaea	Crenarchaeota	1.3	NotFound	Not found	Anaerobic	Specialized
Methanobrevibacter_ruminantium_M1_uid45857	45857	634498	Methanobrevibacter ruminantium M1	Archaea	Euryarchaeota	2.9	32.6	Positive	Anaerobic	NotFound
Methanocaldococcus_FS406_22_uid42499	42499	644281	Methanocaldococcus sp. FS406-22	Archaea	Euryarchaeota	1.812	32	NotFound	Anaerobic	Specialized
Methanohalobium_evestigatum_Z_7303_uid49857	49857	644295	Methanohalobium evestigatum Z-7303	Archaea	Euryarchaeota	2.36	NotFound	Not found	Anaerobic	Specialized
Methanothermococcus_okinawensis_IH1_uid51535	51535	647113	Methanothermococcus okinawensis IH1	Archaea	Euryarchaeota	1.72	NotFound	Not found	Anaerobic	NotFound
Acidilobus_saccharovorans_345_15_uid51395	51395	666510	Acidilobus saccharovorans 345-15	Archaea	Crenarchaeota	1.5	54.5	NotFound	Anaerobic	NotFound
Methanosalsum_zhilinae_DSM_4017_uid68249	68249	679901	Methanosalsum zhilinae DSM 4017	Archaea	Euryarchaeota	2.1	38	NotFound	Anaerobic	Specialized
Methanoplanus_petrolearius_DSM_11571_uid52695	52695	679926	Methanoplanus petrolearius DSM 11571	Archaea	Euryarchaeota	2.8	50	NotFound	Anaerobic	Aquatic
Archaeoglobus_veneficus_SNP6_uid65269	65269	693661	Archaeoglobus veneficus SNP6	Archaea	Euryarchaeota	1.9	NotFound	Not found	Anaerobic	Aquatic
Desulfurococcus_mucosus_DSM_2162_uid62227	62227	765177	Desulfurococcus mucosus DSM 2162	Archaea	Crenarchaeota	1.3	NotFound	Not found	Anaerobic	NotFound
Halalkalicoccus_jeotgali_B3_uid50305	50305	795797	Halalkalicoccus jeotgali B3	Archaea	Euryarchaeota	3.69	NotFound	Not found	NotFound	Not found
Halopiger_xanaduensis_SH_6_uid68105	68105	797210	Halopiger xanaduensis SH-6	Archaea	Euryarchaeota	4.14	NotFound	Not found	NotFound	Not found
Methanobacterium_SWAN_1_uid67359	67359	868131	Methanobacterium sp. SWAN-1	Archaea	Euryarchaeota	2.5	NotFound	Not found	NotFound	Not found
Methanobacterium_AL_21_uid63623	63623	868132	Methanobacterium sp. AL-21	Archaea	Euryarchaeota	2.6	NotFound	Not found	NotFound	Not found
Methanotorris_igneus_Kol_5_uid67321	67321	880724	Methanotorris igneus Kol 5	Archaea	Euryarchaeota	1.9	NotFound	Not found	NotFound	Not found
Acidianus_hospitalis_W1_uid66875	66875	933801	Acidianus hospitalis W1	Archaea	Crenarchaeota	2.1	NotFound	Not found	NotFound	Not found
Vulcanisaeta_moutnovskia_768_28_uid63631	63631	985053	Vulcanisaeta moutnovskia 768-28	Archaea	Crenarchaeota	2.3	NotFound	Not found	NotFound	Not found
Methanosaeta_concilii_GP6_uid66207	66207	990316	Methanosaeta concilii GP6	Archaea	Euryarchaeota	3.02	NotFound	Not found	NotFound	Not found
Thermoproteus_uzoniensis_768_20_uid65089	65089	999630	Thermoproteus uzoniensis 768-20	Archaea	Crenarchaeota	1.9	NotFound	Not found	NotFound	Not found
Metallosphaera_cuprina_Ar_4_uid66329	66329	1006006	Metallosphaera cuprina Ar-4	Archaea	Crenarchaeota	1.8	NotFound	Not found	NotFound	Not found
Thermococcus_4557_uid70841	70841	1042877	Thermococcus sp. 4557	Archaea	Euryarchaeota	2	NotFound	Not found	NotFound	Not found
Hyphomicrobium_MC1_uid68453	68453	82	Hyphomicrobium sp.	Bacteria	Alphaproteobacteria	4.8	NotFound	Not found	NotFound	Not found
Rhizobium_NGR234_uid59081	59081	394	Sinorhizobium fredii NGR234	Bacteria	Alphaproteobacteria	6.89574	62.4	Negative	Aerobic	Host-associated
Desulfovibrio_vulgaris_Hildenborough_uid57645	57645	882	Desulfovibrio vulgaris str. Hildenborough	Bacteria	Deltaproteobacteria	3.77086	63.3	Negative	Anaerobic	Multiple
Desulfovibrio_vulgaris__Miyazaki_F__uid59089	59089	883	Desulfovibrio vulgaris str. Miyazaki F	Bacteria	Deltaproteobacteria	4.0403	67.1	Negative	Anaerobic	Multiple
Megasphaera_elsdenii_DSM_20460_uid71135	71135	907	Megasphaera elsdenii	Bacteria	Firmicutes	2.5	NotFound	Not found	NotFound	Not found
Synechococcus_elongatus_PCC_7942_uid58045	58045	1140	Synechococcus elongatus PCC 7942	Bacteria	Cyanobacteria	2.74637	55.4	NotFound	Not found	Aquatic
Synechocystis_PCC_6803_uid57659	57659	1148	Synechocystis sp. PCC 6803	Bacteria	Cyanobacteria	3.94771	47.4	NotFound	Not found	Aquatic
Listeria_monocytogenes_uid43671	43671	1639	Listeria monocytogenes	Bacteria	Firmicutes	3.077	37.9	Positive	Facultative	NotFound
Erysipelothrix_rhusiopathiae_Fujisawa_uid68021	68021	1648	Erysipelothrix rhusiopathiae	Bacteria	Firmicutes	1.8	NotFound	Positive	Facultative	Host-associated
Clavibacter_michiganensis_sepedonicus_uid61577	61577	31964	Clavibacter michiganensis subsp. sepedonicus	Bacteria	Actinobacteria	3.40365	72.4	Positive	Aerobic	Multiple
Synechococcus_PCC_7002_uid59137	59137	32049	Synechococcus sp. PCC 7002	Bacteria	Cyanobacteria	3.4018	49.2	NotFound	Not found	Aquatic
Synechococcus_WH_7803_uid61607	61607	32051	Synechococcus sp. WH 7803	Bacteria	Cyanobacteria	2.36698	60.2	NotFound	Not found	Aquatic
Wigglesworthia_glossinidia_endosymbiont_of_Glossina_brevipalpis_uid57853	57853	36870	Wigglesworthia glossinidia endosymbiont of Glossina brevipalpis	Bacteria	Gammaproteobacteria	0.7053	22.5	Negative	NotFound	Host-associated
Candidatus_Phytoplasma_mali_uid59087	59087	37692	Candidatus Phytoplasma mali	Bacteria	Other Bacteria	0.6	21.4	NotFound	Aerobic	Host-associated
Streptococcus_equi_zooepidemicus_uid59261	59261	40041	Streptococcus equi subsp. zooepidemicus	Bacteria	Firmicutes	2.14987	41.5	Positive	Facultative	Host-associated
Cyanothece_PCC_8801_uid59027	59027	41431	Cyanothece sp. PCC 8801	Bacteria	Cyanobacteria	4.78841	39.8	NotFound	Facultative	Aquatic
Rothia_mucilaginosa_uid43093	43093	43675	Rothia mucilaginosa	Bacteria	Actinobacteria	2.3	59.6	Positive	Not found	Host-associated
Cyanothece_ATCC_51142_uid59013	59013	43989	Cyanothece sp. ATCC 51142	Bacteria	Cyanobacteria	5.46127	37.9	NotFound	Facultative	Aquatic
Syntrophus_aciditrophicus_SB_uid58539	58539	56780	Syntrophus aciditrophicus SB	Bacteria	Deltaproteobacteria	3.1793	51.5	Negative	Anaerobic	Multiple
Fibrobacter_succinogenes_S85_uid41169	41169	59374	Fibrobacter succinogenes subsp. succinogenes S85	Bacteria	Other Bacteria	3.8	48.1	Negative	Anaerobic	Host-associated
Candidatus_Phytoplasma_australiense_uid61641	61641	59748	Candidatus Phytoplasma australiense	Bacteria	Firmicutes	0.88	27.4	NotFound	Aerobic	Host-associated
Prochlorococcus_marinus_pastoris_CCMP1986_uid57761	57761	59919	Prochlorococcus marinus subsp. pastoris str. CCMP1986	Bacteria	Cyanobacteria	1.65799	30.8	NotFound	Not found	Aquatic
Prochlorococcus_marinus_NATL2A_uid58359	58359	59920	Prochlorococcus marinus str. NATL2A	Bacteria	Cyanobacteria	1.8429	35.1	Negative	Not found	Aquatic
Prochlorococcus_marinus_MIT_9303_uid58305	58305	59922	Prochlorococcus marinus str. MIT 9303	Bacteria	Cyanobacteria	2.7	50	Negative	Not found	Aquatic
Shewanella_MR_4_uid58345	58345	60480	Shewanella sp. MR-4	Bacteria	Gammaproteobacteria	4.70629	47.9	Negative	Facultative	Multiple
Shewanella_MR_7_uid58343	58343	60481	Shewanella sp. MR-7	Bacteria	Gammaproteobacteria	4.79911	47.9	Negative	Facultative	Aquatic
Acidiphilium_multivorum_AIU301_uid63345	63345	62140	Acidiphilium multivorum	Bacteria	Alphaproteobacteria	4.16	NotFound	Not found	NotFound	Not found
Azoarcus_BH72_uid61603	61603	62928	Azoarcus sp. BH72	Bacteria	Betaproteobacteria	4.37604	67.9	Negative	Microaerophilic	Host-associated
Acinetobacter_ADP1_uid61597	61597	62977	Acinetobacter sp. ADP1	Bacteria	Gammaproteobacteria	3.6	40.4	Negative	Aerobic	Multiple
Nostoc_punctiforme_PCC_73102_uid57767	57767	63737	Nostoc punctiforme PCC 73102	Bacteria	Cyanobacteria	9.04632	41.4	NotFound	Aerobic	Multiple
Synechococcus_CC9311_uid58123	58123	64471	Synechococcus sp. CC9311	Bacteria	Cyanobacteria	2.60675	52.4	NotFound	Not found	Aquatic
Cyanothece_PCC_7424_uid59025	59025	65393	Cyanothece sp. PCC 7424	Bacteria	Cyanobacteria	6.55765	38.5	NotFound	Facultative	Aquatic
Wolbachia_wRi_uid59371	59371	66084	Wolbachia sp. wRi	Bacteria	Alphaproteobacteria	1.44587	35.2	NotFound	Not found	NotFound
Bacillus_clausii_KSM_K16_uid58237	58237	66692	Bacillus clausii KSM-K16	Bacteria	Firmicutes	4.3	44.8	Positive	Not found	NotFound
Haemophilus_influenzae_Rd_KW20_uid57771	57771	71421	Haemophilus influenzae Rd KW20	Bacteria	Gammaproteobacteria	1.83014	38.2	Negative	Facultative	Host-associated
Prochlorococcus_marinus_MIT_9312_uid58357	58357	74546	Prochlorococcus marinus str. MIT 9312	Bacteria	Cyanobacteria	1.7092	31.2	Negative	Not found	Aquatic
Prochlorococcus_marinus_MIT_9313_uid57773	57773	74547	Prochlorococcus marinus str. MIT 9313	Bacteria	Cyanobacteria	2.4	50.7	NotFound	Not found	Aquatic
Thiomonas_intermedia_K12_uid48825	48825	75379	Thiomonas intermedia K12	Bacteria	Betaproteobacteria	3.466	63.8	Negative	Aerobic	Aquatic
Aromatoleum_aromaticum_EbN1_uid58231	58231	76114	Aromatoleum aromaticum EbN1	Bacteria	Betaproteobacteria	4.73102	64.7	Negative	Facultative	Terrestrial
Pseudomonas_putida_GB_1_uid58735	58735	76869	Pseudomonas putida GB-1	Bacteria	Gammaproteobacteria	6.07843	61.9	Negative	Aerobic	Multiple
Xanthobacter_autotrophicus_Py2_uid58453	58453	78245	Xanthobacter autotrophicus Py2	Bacteria	Alphaproteobacteria	5.62	67.3	Negative	Facultative	Multiple
Mycobacterium_canettii_CIPT_140010059_uid70731	70731	78331	Mycobacterium canettii	Bacteria	Actinobacteria	4.5	NotFound	Not found	NotFound	Not found
Mycobacterium_tuberculosis_CDC1551_uid57775	57775	83331	Mycobacterium tuberculosis CDC1551	Bacteria	Actinobacteria	4.40384	65.6	Positive	Aerobic	Host-associated
Mycobacterium_tuberculosis_H37Rv_uid57777	57777	83332	Mycobacterium tuberculosis H37Rv	Bacteria	Actinobacteria	4.4	65.6	Positive	Aerobic	Host-associated
Synechococcus_WH_8102_uid61581	61581	84588	Synechococcus sp. WH 8102	Bacteria	Cyanobacteria	2.43443	59.4	NotFound	Not found	Aquatic
Thauera_MZ1T_uid58987	58987	85643	Thauera sp. MZ1T	Bacteria	Betaproteobacteria	4.578	68.3	Negative	Facultative	Aquatic
Helicobacter_pylori_26695_uid57787	57787	85962	Helicobacter pylori 26695	Bacteria	Epsilonproteobacteria	1.66787	38.9	Negative	Aerobic	Host-associated
Helicobacter_pylori_J99_uid57789	57789	85963	Helicobacter pylori J99	Bacteria	Epsilonproteobacteria	1.64383	39.2	Negative	Aerobic	Host-associated
Prochlorococcus_marinus_MIT_9211_uid58309	58309	93059	Prochlorococcus marinus str. MIT 9211	Bacteria	Cyanobacteria	1.7	38	Negative	NotFound	Aquatic
Prochlorococcus_marinus_MIT_9215_uid58819	58819	93060	Prochlorococcus marinus str. MIT 9215	Bacteria	Cyanobacteria	1.73879	31.1	Negative	NotFound	Aquatic
Staphylococcus_aureus_NCTC_8325_uid57795	57795	93061	Staphylococcus aureus subsp. aureus NCTC 8325	Bacteria	Firmicutes	2.82136	32.9	Positive	Facultative	Host-associated
Staphylococcus_aureus_COL_uid57797	57797	93062	Staphylococcus aureus subsp. aureus COL	Bacteria	Firmicutes	2.80444	32.8	Positive	Facultative	Host-associated
Shewanella_ANA_3_uid58347	58347	94122	Shewanella sp. ANA-3	Bacteria	Gammaproteobacteria	5.2522	47.9	Negative	Facultative	Multiple
Desulfococcus_oleovorans_Hxd3_uid58777	58777	96561	Desulfococcus oleovorans Hxd3	Bacteria	Deltaproteobacteria	3.94417	56.2	Negative	Anaerobic	Aquatic
Pseudomonas_stutzeri_ATCC_17588___LMG_11199_uid68749	68749	96563	Pseudomonas stutzeri ATCC 17588 = LMG 11199	Bacteria	Gammaproteobacteria	4.5	NotFound	Not found	NotFound	Not found
Salmonella_enterica_serovar_Typhimurium_LT2_uid57799	57799	99287	Salmonella enterica subsp. enterica serovar Typhimurium str. LT2	Bacteria	Gammaproteobacteria	4.95137	52.2	Negative	Facultative	Host-associated
Streptomyces_coelicolor_A3_2__uid57801	57801	100226	Streptomyces coelicolor A3(2)	Bacteria	Actinobacteria	9.05485	72	Positive	Aerobic	Multiple
Rhodococcus_jostii_RHA1_uid58325	58325	101510	Rhodococcus jostii RHA1	Bacteria	Actinobacteria	9.69308	67	Positive	Aerobic	Terrestrial
Nostoc_PCC_7120_uid57803	57803	103690	Nostoc sp. PCC 7120	Bacteria	Cyanobacteria	7.19992	41.3	NotFound	Aerobic	Multiple
Nitrosococcus_watsonii_C_113_uid50331	50331	105559	Nitrosococcus watsonii C-113	Bacteria	Gammaproteobacteria	3.3446	NotFound	Not found	Aerobic	Aquatic
Frankia_CcI3_uid58397	58397	106370	Frankia sp. CcI3	Bacteria	Actinobacteria	5.43363	70.1	Positive	Aerobic	Multiple
Buchnera_aphidicola_APS__Acyrthosiphon_pisum__uid57805	57805	107806	Buchnera aphidicola str. APS (Acyrthosiphon pisum)	Bacteria	Gammaproteobacteria	0.655086	26.4	Negative	NotFound	Host-associated
Synechococcus_CC9605_uid58319	58319	110662	Synechococcus sp. CC9605	Bacteria	Cyanobacteria	2.51066	59.2	NotFound	Not found	Aquatic
Bradyrhizobium_ORS_278_uid58941	58941	114615	Bradyrhizobium sp. ORS278	Bacteria	Alphaproteobacteria	7.45659	65.5	NotFound	Not found	Host-associated
Chlamydophila_pneumoniae_CWL029_uid57811	57811	115713	Chlamydophila pneumoniae CWL029	Bacteria	Chlamydiae/Verrucomicrobia	1.23023	40.6	Negative	Not found	Host-associated
Neisseria_meningitidis_MC58_uid57817	57817	122586	Neisseria meningitidis MC58	Bacteria	Betaproteobacteria	2.27236	51.5	Negative	Aerobic	Host-associated
Neisseria_meningitidis_Z2491_uid57819	57819	122587	Neisseria meningitidis Z2491	Bacteria	Betaproteobacteria	2.2	51.8	Negative	Aerobic	Host-associated
Persephonella_marina_EX_H1_uid58119	58119	123214	Persephonella marina EX-H1	Bacteria	Aquificae	1.98428	37.1	Negative	Microaerophilic	Aquatic
Thermotoga_RQ2_uid58935	58935	126740	Thermotoga sp. RQ2	Bacteria	Thermotogae	1.87769	46.2	Negative	Anaerobic	Specialized
Azospirillum_B510_uid46085	46085	137722	Azospirillum sp. B510	Bacteria	Alphaproteobacteria	7.64	67.6	Negative	Not found	Terrestrial
Desulfitobacterium_hafniense_Y51_uid58605	58605	138119	Desulfitobacterium hafniense Y51	Bacteria	Firmicutes	5.72753	47.4	Negative	Anaerobic	Specialized
Chlamydophila_pneumoniae_J138_uid57829	57829	138677	Chlamydophila pneumoniae J138	Bacteria	Chlamydiae/Verrucomicrobia	1.22656	40.6	Negative	Not found	Host-associated
Prochlorococcus_marinus_AS9601_uid58307	58307	146891	Prochlorococcus marinus str. AS9601	Bacteria	Cyanobacteria	1.66989	31.3	Negative	NotFound	Aquatic
Vibrio_Ex25_uid41601	41601	150340	Vibrio sp. Ex25	Bacteria	Gammaproteobacteria	5.1	44.9	Negative	Not found	Aquatic
Nitrosomonas_AL212_uid55727	55727	153948	Nitrosomonas sp. AL212	Bacteria	Betaproteobacteria	3.36	44.6	Negative	Not found	Multiple
Escherichia_coli_O157_H7_EDL933_uid57831	57831	155864	Escherichia coli O157:H7 str. EDL933	Bacteria	Gammaproteobacteria	5.62045	50.4	Negative	Facultative	Host-associated
Magnetococcus_MC_1_uid57833	57833	156889	Magnetococcus sp. MC-1	Bacteria	Other Bacteria	4.7	54.2	Negative	Facultative	Aquatic
Spirochaeta_Buddy_uid63633	63633	158189	Spirochaeta sp. Buddy	Bacteria	Spirochaetes	3.3	NotFound	Not found	Anaerobic	Aquatic
Staphylococcus_aureus_Mu50_uid57835	57835	158878	Staphylococcus aureus subsp. aureus Mu50	Bacteria	Firmicutes	2.90364	32.8	Positive	Facultative	Host-associated
Staphylococcus_aureus_N315_uid57837	57837	158879	Staphylococcus aureus subsp. aureus N315	Bacteria	Firmicutes	2.82465	32.8	Positive	Facultative	Host-associated
Dechloromonas_aromatica_RCB_uid58025	58025	159087	Dechloromonas aromatica RCB	Bacteria	Betaproteobacteria	4.5	59.2	Negative	Facultative	Multiple
Pseudomonas_putida_KT2440_uid57843	57843	160488	Pseudomonas putida KT2440	Bacteria	Gammaproteobacteria	6.2	61.5	Negative	Aerobic	Multiple
Streptococcus_pyogenes_M1_GAS_uid57845	57845	160490	Streptococcus pyogenes M1 GAS	Bacteria	Firmicutes	1.85244	38.5	Positive	Facultative	Host-associated
Streptococcus_pyogenes_Manfredo_uid57847	57847	160491	Streptococcus pyogenes str. Manfredo	Bacteria	Firmicutes	1.84127	38.6	Positive	Facultative	Host-associated
Xylella_fastidiosa_9a5c_uid57849	57849	160492	Xylella fastidiosa 9a5c	Bacteria	Gammaproteobacteria	2.73175	52.6	Negative	Aerobic	Host-associated
Wolbachia_endosymbiont_of_Drosophila_melanogaster_uid57851	57851	163164	Wolbachia endosymbiont of Drosophila melanogaster	Bacteria	Alphaproteobacteria	1.26778	35.2	Negative	Not found	Host-associated
Cupriavidus_taiwanensis_LMG_19424_uid61615	61615	164546	Cupriavidus taiwanensis	Bacteria	Betaproteobacteria	6.46	67	Negative	Facultative	Host-associated
Mycobacterium_MCS_uid58465	58465	164756	Mycobacterium sp. MCS	Bacteria	Actinobacteria	5.92052	68.4	Positive	NotFound	Not found
Mycobacterium_JLS_uid58489	58489	164757	Mycobacterium sp. JLS	Bacteria	Actinobacteria	6.04842	68.4	Positive	NotFound	Multiple
Prochlorococcus_marinus_CCMP1375_uid57995	57995	167539	Prochlorococcus marinus subsp. marinus str. CCMP1375	Bacteria	Cyanobacteria	1.75108	36.4	NotFound	Not found	Aquatic
Prochlorococcus_marinus_MIT_9515_uid58313	58313	167542	Prochlorococcus marinus str. MIT 9515	Bacteria	Cyanobacteria	1.7	30.8	NotFound	Not found	Aquatic
Prochlorococcus_marinus_MIT_9301_uid58437	58437	167546	Prochlorococcus marinus str. MIT 9301	Bacteria	Cyanobacteria	1.64188	31.3	NotFound	Not found	Aquatic
Prochlorococcus_marinus_NATL1A_uid58423	58423	167555	Prochlorococcus marinus str. NATL1A	Bacteria	Cyanobacteria	1.86473	35	Negative	NotFound	Aquatic
Colwellia_psychrerythraea_34H_uid57855	57855	167879	Colwellia psychrerythraea 34H	Bacteria	Gammaproteobacteria	5.37318	38	Negative	Facultative	Specialized
Listeria_monocytogenes_EGD_e_uid61583	61583	169963	Listeria monocytogenes EGD-e	Bacteria	Firmicutes	2.94453	38	Positive	Facultative	Multiple
Streptococcus_pneumoniae_TIGR4_uid57857	57857	170187	Streptococcus pneumoniae TIGR4	Bacteria	Firmicutes	2.16084	39.7	Positive	Facultative	Multiple
Streptococcus_pneumoniae_R6_uid57859	57859	171101	Streptococcus pneumoniae R6	Bacteria	Firmicutes	2.03862	39.7	Positive	Facultative	Multiple
Staphylococcus_epidermidis_RP62A_uid57663	57663	176279	Staphylococcus epidermidis RP62A	Bacteria	Firmicutes	2.62731	32.1	Positive	Facultative	Host-associated
Staphylococcus_epidermidis_ATCC_12228_uid57861	57861	176280	Staphylococcus epidermidis ATCC 12228	Bacteria	Firmicutes	2.56462	32	Positive	Facultative	Host-associated
Agrobacterium_tumefaciens_C58_uid57865	57865	176299	Agrobacterium tumefaciens str. C58	Bacteria	Alphaproteobacteria	5.66716	59	Negative	Aerobic	Multiple
Francisella_tularensis_SCHU_S4_uid57589	57589	177416	Francisella tularensis subsp. tularensis SCHU S4	Bacteria	Gammaproteobacteria	1.9	32.3	Negative	Aerobic	Aquatic
Desulfobacterium_autotrophicum_HRM2_uid59061	59061	177437	Desulfobacterium autotrophicum HRM2	Bacteria	Deltaproteobacteria	5.669	48.8	Negative	Anaerobic	Multiple
Desulfotalea_psychrophila_LSv54_uid58153	58153	177439	Desulfotalea psychrophila LSv54	Bacteria	Deltaproteobacteria	3.65963	46.6	Negative	Anaerobic	Specialized
Chlamydophila_pneumoniae_TW_183_uid57997	57997	182082	Chlamydophila pneumoniae TW-183	Bacteria	Chlamydiae/Verrucomicrobia	1.22593	40.6	Negative	Not found	Host-associated
Xylella_fastidiosa_Temecula1_uid57869	57869	183190	Xylella fastidiosa Temecula1	Bacteria	Gammaproteobacteria	2.5211	51.8	NotFound	Aerobic	Host-associated
Streptococcus_pyogenes_MGAS8232_uid57871	57871	186103	Streptococcus pyogenes MGAS8232	Bacteria	Firmicutes	1.9	38.5	Positive	Facultative	Host-associated
Alkalilimnicola_ehrlichii_MLHE_1_uid58467	58467	187272	Alkalilimnicola ehrlichii MLHE-1	Bacteria	Gammaproteobacteria	3.27594	67.5	NotFound	Facultative	Aquatic
Yersinia_pestis_KIM_10_uid57875	57875	187410	Yersinia pestis KIM 10	Bacteria	Gammaproteobacteria	4.70099	47.7	Negative	Facultative	Multiple
Streptococcus_pneumoniae_670_6B_uid52533	52533	189423	Streptococcus pneumoniae 670-6B	Bacteria	Firmicutes	2.2	40	Positive	Facultative	Multiple
Leptospira_interrogans_serovar_Lai_56601_uid57881	57881	189518	Leptospira interrogans serovar Lai str. 56601	Bacteria	Spirochaetes	4.69224	35	NotFound	Aerobic	Host-associated
Mycobacterium_KMS_uid58491	58491	189918	Mycobacterium sp. KMS	Bacteria	Actinobacteria	6.25723	68.2	Positive	NotFound	Multiple
Fusobacterium_nucleatum_ATCC_25586_uid57885	57885	190304	Fusobacterium nucleatum subsp. nucleatum ATCC 25586	Bacteria	Fusobacteria	2.1745	27.2	Negative	Anaerobic	Host-associated
Xanthomonas_campestris_ATCC_33913_uid57887	57887	190485	Xanthomonas campestris pv. campestris str. ATCC 33913	Bacteria	Gammaproteobacteria	5.07619	65.1	Negative	Aerobic	Host-associated
Xanthomonas_axonopodis_citri_306_uid57889	57889	190486	Xanthomonas axonopodis pv. citri str. 306	Bacteria	Gammaproteobacteria	5.27455	64.7	Negative	Aerobic	Host-associated
Caulobacter_crescentus_CB15_uid57891	57891	190650	Caulobacter crescentus CB15	Bacteria	Alphaproteobacteria	4	67.2	Negative	Aerobic	Aquatic
Campylobacter_jejuni_NCTC_11168___ATCC_700819_uid57587	57587	192222	Campylobacter jejuni subsp. jejuni NCTC 11168	Bacteria	Epsilonproteobacteria	1.64148	30.5	Negative	Microaerophilic	Multiple
Streptococcus_pyogenes_SSI_1_uid57895	57895	193567	Streptococcus pyogenes SSI-1	Bacteria	Firmicutes	1.9	38.6	Positive	Facultative	Host-associated
Chlorobium_tepidum_TLS_uid57897	57897	194439	Chlorobium tepidum TLS	Bacteria	Bacteroidetes/Chlorobi	2.15495	56.5	NotFound	Anaerobic	Specialized
Campylobacter_jejuni_RM1221_uid57899	57899	195099	Campylobacter jejuni RM1221	Bacteria	Epsilonproteobacteria	1.77783	30.3	Negative	Microaerophilic	Multiple
Clostridium_perfringens_13_uid57681	57681	195102	Clostridium perfringens str. 13	Bacteria	Firmicutes	3.08574	28.5	Positive	Anaerobic	Multiple
Clostridium_perfringens_ATCC_13124_uid57901	57901	195103	Clostridium perfringens ATCC 13124	Bacteria	Firmicutes	3.25668	28.4	Positive	Anaerobic	Multiple
Nocardioides_JS614_uid58149	58149	196162	Nocardioides sp. JS614	Bacteria	Actinobacteria	5.31	71.4	Positive	Aerobic	Terrestrial
Corynebacterium_efficiens_YS_314_uid62905	62905	196164	Corynebacterium efficiens YS-314	Bacteria	Actinobacteria	3.22009	63	Positive	Facultative	Multiple
Vibrio_vulnificus_YJ016_uid58007	58007	196600	Vibrio vulnificus YJ016	Bacteria	Gammaproteobacteria	5.26009	46.7	Negative	Facultative	Aquatic
Staphylococcus_aureus_MW2_uid57903	57903	196620	Staphylococcus aureus subsp. aureus MW2	Bacteria	Firmicutes	2.82046	32.8	Positive	Facultative	Host-associated
Corynebacterium_glutamicum_ATCC_13032_uid61611	61611	196627	Corynebacterium glutamicum ATCC 13032	Bacteria	Actinobacteria	3.3	53.8	Positive	Facultative	Multiple
Thermosynechococcus_elongatus_BP_1_uid57907	57907	197221	Thermosynechococcus elongatus BP-1	Bacteria	Cyanobacteria	2.59386	53.9	NotFound	Not found	Specialized
Bacillus_anthracis_Ames_uid57909	57909	198094	Bacillus anthracis str. Ames	Bacteria	Firmicutes	5.22729	35.4	Positive	Facultative	Multiple
Shigella_flexneri_2a_301_uid62907	62907	198214	Shigella flexneri 2a str. 301	Bacteria	Gammaproteobacteria	4.82	50.7	Negative	Facultative	Host-associated
Shigella_flexneri_2a_2457T_uid57991	57991	198215	Shigella flexneri 2a str. 2457T	Bacteria	Gammaproteobacteria	4.6	50.9	Negative	Facultative	Host-associated
Streptococcus_pyogenes_MGAS315_uid57911	57911	198466	Streptococcus pyogenes MGAS315	Bacteria	Firmicutes	1.90052	38.6	Positive	Facultative	Host-associated
Dickeya_dadantii_3937_uid52537	52537	198628	Dickeya dadantii 3937	Bacteria	Gammaproteobacteria	4.9	NotFound	Negative	Facultative	Host-associated
Buchnera_aphidicola_Sg__Schizaphis_graminum__uid57913	57913	198804	Buchnera aphidicola str. Sg (Schizaphis graminum)	Bacteria	Gammaproteobacteria	0.641454	25.3	Negative	NotFound	Host-associated
Escherichia_coli_CFT073_uid57915	57915	199310	Escherichia coli CFT073	Bacteria	Gammaproteobacteria	5.23143	50.5	Negative	Facultative	Host-associated
Clostridium_thermocellum_ATCC_27405_uid57917	57917	203119	Clostridium thermocellum ATCC 27405	Bacteria	Firmicutes	3.8433	39	Positive	Anaerobic	Multiple
Leuconostoc_mesenteroides_ATCC_8293_uid57919	57919	203120	Leuconostoc mesenteroides subsp. mesenteroides ATCC 8293	Bacteria	Firmicutes	2.0754	37.7	Positive	Facultative	Multiple
Saccharophagus_degradans_2_40_uid57921	57921	203122	Saccharophagus degradans 2-40	Bacteria	Gammaproteobacteria	5.05753	45.8	Negative	Aerobic	Aquatic
Oenococcus_oeni_PSU_1_uid59417	59417	203123	Oenococcus oeni PSU-1	Bacteria	Firmicutes	1.8	37.9	Positive	Facultative	Multiple
Trichodesmium_erythraeum_IMS101_uid57925	57925	203124	Trichodesmium erythraeum IMS101	Bacteria	Cyanobacteria	7.75011	34.1	NotFound	Aerobic	Aquatic
Tropheryma_whipplei_Twist_uid57705	57705	203267	Tropheryma whipplei str. Twist	Bacteria	Actinobacteria	0.927303	46.3	Positive	Aerobic	Host-associated
Candidatus_Blochmannia_floridanus_uid57999	57999	203907	Candidatus Blochmannia floridanus	Bacteria	Gammaproteobacteria	0.71	27.4	Negative	Not found	Specialized
Sulfurihydrogenibium_azorense_Az_Fu1_uid58121	58121	204536	Sulfurihydrogenibium azorense Az-Fu1	Bacteria	Aquificae	1.64088	32.8	Negative	Microaerophilic	Aquatic
Candidatus_Koribacter_versatilis_Ellin345_uid58479	58479	204669	Candidatus Koribacter versatilis Ellin345	Bacteria	Acidobacteria	5.65037	58.4	Negative	Aerobic	Terrestrial
Brucella_suis_1330_uid57927	57927	204722	Brucella suis 1330	Bacteria	Alphaproteobacteria	3.3	57.3	Negative	Aerobic	Host-associated
Herminiimonas_arsenicoxydans_uid58291	58291	204773	Herminiimonas arsenicoxydans	Bacteria	Betaproteobacteria	3.42431	54.3	NotFound	Anaerobic	Aquatic
Bifidobacterium_longum_DJO10A_uid58833	58833	205913	Bifidobacterium longum DJO10A	Bacteria	Actinobacteria	2.38949	60.2	Positive	Anaerobic	Host-associated
Haemophilus_somnus_129PT_uid57929	57929	205914	Haemophilus somnus 129PT	Bacteria	Gammaproteobacteria	2.0052	37.2	Negative	Facultative	Host-associated
Pseudomonas_syringae_B728a_uid57931	57931	205918	Pseudomonas syringae pv. syringae B728a	Bacteria	Gammaproteobacteria	6.1	59.2	Negative	Aerobic	Multiple
Ehrlichia_chaffeensis_Arkansas_uid57933	57933	205920	Ehrlichia chaffeensis str. Arkansas	Bacteria	Alphaproteobacteria	1.17625	30.1	NotFound	Not found	Host-associated
Streptococcus_agalactiae_A909_uid57935	57935	205921	Streptococcus agalactiae A909	Bacteria	Firmicutes	2.12784	35.6	Positive	Facultative	Host-associated
Pseudomonas_fluorescens_Pf0_1_uid57591	57591	205922	Pseudomonas fluorescens Pf0-1	Bacteria	Gammaproteobacteria	6.43841	60.5	Negative	Aerobic	Multiple
Bifidobacterium_longum_NCC2705_uid57939	57939	206672	Bifidobacterium longum NCC2705	Bacteria	Actinobacteria	2.26024	60.1	Positive	Anaerobic	Host-associated
Desulfovibrio_alaskensis_G20_uid57941	57941	207559	Desulfovibrio alaskensis G20	Bacteria	Deltaproteobacteria	3.73023	57.8	Negative	Anaerobic	Multiple
Streptococcus_agalactiae_2603V_R_uid57943	57943	208435	Streptococcus agalactiae 2603V/R	Bacteria	Firmicutes	2.16027	35.6	Positive	Facultative	Host-associated
Carnobacterium_17_4_uid65789	65789	208596	Carnobacterium sp. 17-4	Bacteria	Firmicutes	2.65	NotFound	Not found	NotFound	Not found
Pseudomonas_aeruginosa_UCBPP_PA14_uid57977	57977	208963	Pseudomonas aeruginosa UCBPP-PA14	Bacteria	Gammaproteobacteria	6.53765	66.3	Negative	Aerobic	Multiple
Pseudomonas_aeruginosa_PAO1_uid57945	57945	208964	Pseudomonas aeruginosa PAO1	Bacteria	Gammaproteobacteria	6.2644	66.6	Negative	Aerobic	Multiple
Salmonella_enterica_serovar_Typhi_Ty2_uid57973	57973	209261	Salmonella enterica subsp. enterica serovar Typhi str. Ty2	Bacteria	Gammaproteobacteria	4.8	52.1	Negative	Facultative	Host-associated
Streptococcus_mutans_UA159_uid57947	57947	210007	Streptococcus mutans UA159	Bacteria	Firmicutes	2.03092	36.8	Positive	Facultative	Host-associated
Streptococcus_agalactiae_NEM316_uid61585	61585	211110	Streptococcus agalactiae NEM316	Bacteria	Firmicutes	2.2	35.6	Positive	Facultative	Host-associated
Shewanella_oneidensis_MR_1_uid57949	57949	211586	Shewanella oneidensis MR-1	Bacteria	Gammaproteobacteria	5.1298	45.9	Negative	Facultative	Multiple
Anaplasma_phagocytophilum_HZ_uid57951	57951	212042	Anaplasma phagocytophilum HZ	Bacteria	Alphaproteobacteria	1.47128	41.6	Negative	Aerobic	Host-associated
Clostridium_tetani_E88_uid57683	57683	212717	Clostridium tetani E88	Bacteria	Firmicutes	2.874	28.6	Positive	Anaerobic	Multiple
Yersinia_pestis_CO92_uid57621	57621	214092	Yersinia pestis CO92	Bacteria	Gammaproteobacteria	4.82965	47.6	Negative	Facultative	Multiple
Dehalococcoides_BAV1_uid58477	58477	216389	Dehalococcoides sp. BAV1	Bacteria	Chloroflexi	1.34189	47.2	NotFound	Anaerobic	NotFound
Croceibacter_atlanticus_HTCC2559_uid49661	49661	216432	Croceibacter atlanticus HTCC2559	Bacteria	Bacteroidetes/Chlorobi	3	33.9	Negative	Aerobic	Aquatic
Burkholderia_cenocepacia_J2315_uid57953	57953	216591	Burkholderia cenocepacia J2315	Bacteria	Betaproteobacteria	8.04308	66.9	Negative	Facultative	Multiple
Mycobacterium_marinum_M_uid59423	59423	216594	Mycobacterium marinum M	Bacteria	Actinobacteria	6.65983	65.7	Positive	Aerobic	Multiple
Rhizobium_leguminosarum_bv__viciae_3841_uid57955	57955	216596	Rhizobium leguminosarum bv. viciae 3841	Bacteria	Alphaproteobacteria	7.74714	60.9	Negative	Aerobic	Host-associated
Vibrio_vulnificus_CMCP6_uid62909	62909	216895	Vibrio vulnificus CMCP6	Bacteria	Gammaproteobacteria	5.14485	46.7	Negative	Facultative	Aquatic
Pectobacterium_atrosepticum_SCRI1043_uid57957	57957	218491	Pectobacterium atrosepticum SCRI1043	Bacteria	Gammaproteobacteria	5.06402	51	Negative	Facultative	Multiple
Salmonella_bongori_NCTC_12419_uid70155	70155	218493	Salmonella bongori NCTC 12419	Bacteria	Gammaproteobacteria	4.5	52	Negative	Facultative	Host-associated
Streptococcus_suis_P1_7_uid32235	32235	218494	Streptococcus suis P1/7	Bacteria	Firmicutes	2	40	Positive	Facultative	Multiple
Streptococcus_uberis_0140J_uid57959	57959	218495	Streptococcus uberis 0140J	Bacteria	Firmicutes	1.85235	36.6	Positive	Facultative	Multiple
Tropheryma_whipplei_TW08_27_uid57961	57961	218496	Tropheryma whipplei TW08/27	Bacteria	Actinobacteria	0.93	46.3	Positive	Aerobic	Host-associated
Chlamydophila_abortus_S26_3_uid57963	57963	218497	Chlamydophila abortus S26/3	Bacteria	Chlamydiae/Verrucomicrobia	1.14438	39.9	Negative	Not found	Host-associated
Salmonella_enterica_serovar_Typhi_CT18_uid57793	57793	220341	Salmonella enterica subsp. enterica serovar Typhi str. CT18	Bacteria	Gammaproteobacteria	5.13	51.9	Negative	Facultative	Host-associated
Pseudomonas_fluorescens_Pf_5_uid57937	57937	220664	Pseudomonas fluorescens Pf-5	Bacteria	Gammaproteobacteria	7.07489	63.3	Negative	Aerobic	Multiple
Lactobacillus_plantarum_WCFS1_uid62911	62911	220668	Lactobacillus plantarum WCFS1	Bacteria	Firmicutes	3.3403	44.4	Positive	Facultative	Host-associated
Oceanobacillus_iheyensis_HTE831_uid57867	57867	221109	Oceanobacillus iheyensis HTE831	Bacteria	Firmicutes	3.63053	35.7	Positive	Aerobic	Multiple
Mannheimia_succiniciproducens_MBEL55E_uid58197	58197	221988	Mannheimia succiniciproducens MBEL55E	Bacteria	Gammaproteobacteria	2.3	42.5	Negative	Anaerobic	Host-associated
Bacillus_cereus_ATCC_10987_uid57673	57673	222523	Bacillus cereus ATCC 10987	Bacteria	Firmicutes	5.43265	35.5	Positive	Aerobic	Terrestrial
Neorickettsia_sennetsu_Miyayama_uid57965	57965	222891	Neorickettsia sennetsu str. Miyayama	Bacteria	Alphaproteobacteria	0.859006	41.1	NotFound	Not found	Multiple
Pseudomonas_syringae_tomato_DC3000_uid57967	57967	223283	Pseudomonas syringae pv. tomato str. DC3000	Bacteria	Gammaproteobacteria	6.54066	58.3	Negative	Aerobic	Multiple
Vibrio_parahaemolyticus_RIMD_2210633_uid57969	57969	223926	Vibrio parahaemolyticus RIMD 2210633	Bacteria	Gammaproteobacteria	5.16577	45.4	Negative	Facultative	Aquatic
Bacillus_subtilis_168_uid57675	57675	224308	Bacillus subtilis subsp. subtilis str. 168	Bacteria	Firmicutes	4.2	43.5	Positive	Facultative	Terrestrial
Aquifex_aeolicus_VF5_uid57765	57765	224324	Aquifex aeolicus VF5	Bacteria	Aquificae	1.59079	43.3	Negative	Aerobic	Specialized
Borrelia_burgdorferi_B31_uid57581	57581	224326	Borrelia burgdorferi B31	Bacteria	Spirochaetes	1.51913	28.2	NotFound	Microaerophilic	Host-associated
Bradyrhizobium_japonicum_USDA_110_uid57599	57599	224911	Bradyrhizobium japonicum USDA 110	Bacteria	Alphaproteobacteria	9.1	64.1	Negative	Aerobic	Host-associated
Brucella_melitensis_bv__1_16M_uid57735	57735	224914	Brucella melitensis bv. 1 str. 16M	Bacteria	Alphaproteobacteria	3.27779	57.2	Negative	Aerobic	Host-associated
Buchnera_aphidicola_Bp__Baizongia_pistaciae__uid57827	57827	224915	Buchnera aphidicola str. Bp (Baizongia pistaciae)	Bacteria	Gammaproteobacteria	0.6224	25.3	Negative	NotFound	Host-associated
Shewanella_piezotolerans_WP3_uid58745	58745	225849	Shewanella piezotolerans WP3	Bacteria	Gammaproteobacteria	5.4	43.3	Negative	Facultative	Specialized
Enterococcus_faecalis_V583_uid57669	57669	226185	Enterococcus faecalis V583	Bacteria	Firmicutes	3.34194	37.4	Positive	Facultative	Multiple
Bacteroides_thetaiotaomicron_VPI_5482_uid62913	62913	226186	Bacteroides thetaiotaomicron VPI-5482	Bacteria	Bacteroidetes/Chlorobi	6.29336	42.9	Negative	Anaerobic	Host-associated
Bacillus_cereus_ATCC_14579_uid57975	57975	226900	Bacillus cereus ATCC 14579	Bacteria	Firmicutes	5.415	35.3	Positive	Aerobic	Terrestrial
Coxiella_burnetii_RSA_493_uid57631	57631	227377	Coxiella burnetii RSA 493	Bacteria	Gammaproteobacteria	2.037	42.6	Negative	Facultative	Multiple
Streptomyces_avermitilis_MA_4680_uid57739	57739	227882	Streptomyces avermitilis MA-4680	Bacteria	Actinobacteria	9.11989	70.7	Positive	Aerobic	Multiple
Chlamydophila_caviae_GPIC_uid57783	57783	227941	Chlamydophila caviae GPIC	Bacteria	Chlamydiae/Verrucomicrobia	1.18139	39.2	Negative	Not found	Host-associated
Haemophilus_somnus_2336_uid57979	57979	228400	Haemophilus somnus 2336	Bacteria	Gammaproteobacteria	2.26386	37.4	Negative	Facultative	Host-associated
Hyphomonas_neptunium_ATCC_15444_uid58433	58433	228405	Hyphomonas neptunium ATCC 15444	Bacteria	Alphaproteobacteria	3.70502	61.9	Negative	Aerobic	Aquatic
Nitrosomonas_europaea_ATCC_19718_uid57647	57647	228410	Nitrosomonas europaea ATCC 19718	Bacteria	Betaproteobacteria	2.81209	50.7	Negative	Aerobic	Multiple
Yersinia_pestis_biovar_Microtus_91001_uid58037	58037	229193	Yersinia pestis biovar Microtus str. 91001	Bacteria	Gammaproteobacteria	4.80799	47.7	Negative	Facultative	Multiple
Acidovorax_JS42_uid58427	58427	232721	Acidovorax sp. JS42	Bacteria	Betaproteobacteria	4.58586	66.1	Negative	Aerobic	Terrestrial
Haemophilus_ducreyi_35000HP_uid57625	57625	233412	Haemophilus ducreyi 35000HP	Bacteria	Gammaproteobacteria	1.69895	38.2	Negative	Anaerobic	Host-associated
Mycobacterium_bovis_AF2122_97_uid57695	57695	233413	Mycobacterium bovis AF2122/97	Bacteria	Actinobacteria	4.34549	65.6	Positive	Aerobic	Host-associated
Candidatus_Solibacter_usitatus_Ellin6076_uid58139	58139	234267	Candidatus Solibacter usitatus Ellin6076	Bacteria	Acidobacteria	9.96564	61.9	Negative	Aerobic	Terrestrial
Rhodococcus_erythropolis_PR4_uid59019	59019	234621	Rhodococcus erythropolis PR4	Bacteria	Actinobacteria	6.8736	62.3	Positive	Aerobic	Multiple
Anaplasma_marginale_Maries_uid57629	57629	234826	Anaplasma marginale str. St. Maries	Bacteria	Alphaproteobacteria	1.2	49.8	NotFound	Aerobic	Host-associated
Pseudoalteromonas_SM9913_uid61247	61247	234831	Pseudoalteromonas sp. SM9913	Bacteria	Gammaproteobacteria	4	NotFound	Negative	Not found	Aquatic
Helicobacter_hepaticus_ATCC_51449_uid57737	57737	235279	Helicobacter hepaticus ATCC 51449	Bacteria	Epsilonproteobacteria	1.8	35.9	Negative	Aerobic	Host-associated
Geobacillus_kaustophilus_HTA426_uid58227	58227	235909	Geobacillus kaustophilus HTA426	Bacteria	Firmicutes	3.59267	52	Positive	Aerobic	Aquatic
Acidobacterium_capsulatum_ATCC_51196_uid59127	59127	240015	Acidobacterium capsulatum ATCC 51196	Bacteria	Acidobacteria	4.12736	60.5	Negative	Aerobic	Multiple
Anabaena_variabilis_ATCC_29413_uid58043	58043	240292	Anabaena variabilis ATCC 29413	Bacteria	Cyanobacteria	7.10485	41.4	NotFound	Aerobic	Multiple
Neisseria_gonorrhoeae_FA_1090_uid57611	57611	242231	Neisseria gonorrhoeae FA 1090	Bacteria	Betaproteobacteria	2.15392	52.7	Negative	Aerobic	Host-associated
Porphyromonas_gingivalis_W83_uid57641	57641	242619	Porphyromonas gingivalis W83	Bacteria	Bacteroidetes/Chlorobi	2.34348	48.3	Negative	Anaerobic	Host-associated
Rhodopirellula_baltica_SH_1_uid61589	61589	243090	Rhodopirellula baltica SH 1	Bacteria	Planctomycetes	7.14558	55.4	Negative	Aerobic	Aquatic
Acidithiobacillus_ferrooxidans_ATCC_23270_uid57649	57649	243159	Acidithiobacillus ferrooxidans ATCC 23270	Bacteria	Gammaproteobacteria	3	58.8	Negative	Facultative	Multiple
Burkholderia_mallei_ATCC_23344_uid57725	57725	243160	Burkholderia mallei ATCC 23344	Bacteria	Betaproteobacteria	5.82538	68.5	Negative	Not found	Host-associated
Chlamydia_muridarum_Nigg_uid57785	57785	243161	Chlamydia muridarum Nigg	Bacteria	Chlamydiae/Verrucomicrobia	1.08045	40.3	Negative	Not found	Host-associated
Dehalococcoides_ethenogenes_195_uid57763	57763	243164	Dehalococcoides ethenogenes 195	Bacteria	Chloroflexi	1.46972	48.9	Positive	Anaerobic	Multiple
Deinococcus_radiodurans_R1_uid57665	57665	243230	Deinococcus radiodurans R1	Bacteria	Deinococcus-Thermus	3.28464	66.6	Positive	Aerobic	Terrestrial
Geobacter_sulfurreducens_PCA_uid57743	57743	243231	Geobacter sulfurreducens PCA	Bacteria	Deltaproteobacteria	3.8	60.9	Negative	Anaerobic	Multiple
Methylococcus_capsulatus_Bath_uid57607	57607	243233	Methylococcus capsulatus str. Bath	Bacteria	Gammaproteobacteria	3.3	63.6	Negative	Aerobic	Multiple
Mycobacterium_avium_104_uid57693	57693	243243	Mycobacterium avium 104	Bacteria	Actinobacteria	5.47549	69	Positive	Aerobic	Host-associated
Photorhabdus_luminescens_laumondii_TTO1_uid61593	61593	243265	Photorhabdus luminescens subsp. laumondii TTO1	Bacteria	Gammaproteobacteria	5.68899	42.8	Negative	Facultative	Host-associated
Mycoplasma_arthritidis_158L3_1_uid58005	58005	243272	Mycoplasma arthritidis 158L3-1	Bacteria	Firmicutes	0.82	30.7	Negative	Facultative	Host-associated
Mycoplasma_genitalium_G37_uid57707	57707	243273	Mycoplasma genitalium G37	Bacteria	Firmicutes	0.58	31.7	Negative	Facultative	Host-associated
Thermotoga_maritima_MSB8_uid57723	57723	243274	Thermotoga maritima MSB8	Bacteria	Thermotogae	1.86072	46.2	Negative	Anaerobic	Specialized
Treponema_denticola_ATCC_35405_uid57583	57583	243275	Treponema denticola ATCC 35405	Bacteria	Spirochaetes	2.8432	37.9	NotFound	Anaerobic	Host-associated
Treponema_pallidum_Nichols_uid57585	57585	243276	Treponema pallidum subsp. pallidum str. Nichols	Bacteria	Spirochaetes	1.13801	52.8	NotFound	Anaerobic	Host-associated
Vibrio_cholerae_O1_biovar_El_Tor_N16961_uid57623	57623	243277	Vibrio cholerae O1 biovar El Tor str. N16961	Bacteria	Gammaproteobacteria	4.03346	47.5	Negative	Facultative	Aquatic
Chromobacterium_violaceum_ATCC_12472_uid58001	58001	243365	Chromobacterium violaceum ATCC 12472	Bacteria	Betaproteobacteria	4.75108	64.8	Negative	Facultative	Multiple
Carboxydothermus_hydrogenoformans_Z_2901_uid57821	57821	246194	Carboxydothermus hydrogenoformans Z-2901	Bacteria	Firmicutes	2.40152	42	Positive	Anaerobic	Aquatic
Dichelobacter_nodosus_VCS1703A_uid57643	57643	246195	Dichelobacter nodosus VCS1703A	Bacteria	Gammaproteobacteria	1.4	44.4	Negative	Anaerobic	Host-associated
Mycobacterium_smegmatis_MC2_155_uid57701	57701	246196	Mycobacterium smegmatis str. MC2 155	Bacteria	Actinobacteria	7	67.4	Positive	Aerobic	Host-associated
Myxococcus_xanthus_DK_1622_uid58003	58003	246197	Myxococcus xanthus DK 1622	Bacteria	Deltaproteobacteria	9.13976	68.9	Negative	Aerobic	Terrestrial
Ruegeria_pomeroyi_DSS_3_uid57863	57863	246200	Ruegeria pomeroyi DSS-3	Bacteria	Alphaproteobacteria	4.59	64.1	Negative	Aerobic	Aquatic
Nocardia_farcinica_IFM_10152_uid58203	58203	247156	Nocardia farcinica IFM 10152	Bacteria	Actinobacteria	6.29235	70.7	Positive	Aerobic	Multiple
Gloeobacter_violaceus_PCC_7421_uid58011	58011	251221	Gloeobacter violaceus PCC 7421	Bacteria	Cyanobacteria	4.65902	62	NotFound	Not found	Terrestrial
Ehrlichia_ruminantium_Welgevonden_uid58243	58243	254945	Ehrlichia ruminantium str. Welgevonden	Bacteria	Alphaproteobacteria	1.51298	27.5	Negative	Not found	Host-associated
Dehalococcoides_CBDB1_uid58413	58413	255470	Dehalococcoides sp. CBDB1	Bacteria	Chloroflexi	1.4	47	Positive	Anaerobic	Multiple
Corynebacterium_diphtheriae_NCTC_13129_uid57691	57691	257309	Corynebacterium diphtheriae NCTC 13129	Bacteria	Actinobacteria	2.48863	53.5	Positive	Aerobic	Multiple
Bordetella_bronchiseptica_RB50_uid57613	57613	257310	Bordetella bronchiseptica RB50	Bacteria	Betaproteobacteria	5.33918	68.1	Negative	Aerobic	Host-associated
Bordetella_parapertussis_12822_uid57615	57615	257311	Bordetella parapertussis 12822	Bacteria	Betaproteobacteria	4.77355	68.1	Negative	Aerobic	Host-associated
Bordetella_pertussis_Tohama_I_uid57617	57617	257313	Bordetella pertussis Tohama I	Bacteria	Betaproteobacteria	4.1	67.7	Negative	Aerobic	Host-associated
Lactobacillus_johnsonii_NCC_533_uid58029	58029	257314	Lactobacillus johnsonii NCC 533	Bacteria	Firmicutes	2	34.6	Positive	Facultative	Host-associated
Rickettsia_typhi_Wilmington_uid58063	58063	257363	Rickettsia typhi str. Wilmington	Bacteria	Alphaproteobacteria	1.1115	28.9	Negative	Aerobic	Host-associated
Rhodopseudomonas_palustris_CGA009_uid62901	62901	258594	Rhodopseudomonas palustris CGA009	Bacteria	Alphaproteobacteria	5.51	65	Negative	Facultative	Multiple
Psychrobacter_arcticus_273_4_uid58021	58021	259536	Psychrobacter arcticus 273-4	Bacteria	Gammaproteobacteria	2.6507	42.8	Negative	Not found	Specialized
Bacillus_anthracis_Sterne_uid58091	58091	260799	Bacillus anthracis str. Sterne	Bacteria	Firmicutes	5.22866	35.4	Positive	Facultative	Multiple
Nitrosomonas_Is79A3_uid68745	68745	261292	Nitrosomonas sp. Is79A3	Bacteria	Betaproteobacteria	3.8	NotFound	Not found	NotFound	Not found
Buchnera_aphidicola__Cinara_tujafilina__uid68101	68101	261317	Buchnera aphidicola (Cinara tujafilina)	Bacteria	Gammaproteobacteria	0.44	NotFound	Negative	NotFound	Host-associated
Bacillus_anthracis__Ames_Ancestor__uid58083	58083	261594	Bacillus anthracis str. Ames Ancestor	Bacteria	Firmicutes	5.50242	35.2	Positive	Facultative	Terrestrial
Mycobacterium_avium_paratuberculosis_K_10_uid57699	57699	262316	Mycobacterium avium subsp. paratuberculosis K-10	Bacteria	Actinobacteria	4.82978	69.3	Positive	Aerobic	Multiple
Exiguobacterium_sibiricum_255_15_uid58053	58053	262543	Exiguobacterium sibiricum 255-15	Bacteria	Firmicutes	3.04084	47.7	Positive	Facultative	Specialized
Brucella_abortus_bv__1_9_941_uid58019	58019	262698	Brucella abortus bv. 1 str. 9-941	Bacteria	Alphaproteobacteria	3.28645	57.2	Negative	Facultative	Host-associated
Mycoplasma_hyopneumoniae_J_uid58059	58059	262719	Mycoplasma hyopneumoniae J	Bacteria	Firmicutes	0.9	28.5	Negative	Facultative	Host-associated
Mycoplasma_hyopneumoniae_7448_uid58039	58039	262722	Mycoplasma hyopneumoniae 7448	Bacteria	Firmicutes	0.92	28.5	Negative	Facultative	Host-associated
Mycoplasma_synoviae_53_uid58061	58061	262723	Mycoplasma synoviae 53	Bacteria	Firmicutes	0.8	28.5	Negative	Facultative	Host-associated
Thermus_thermophilus_HB27_uid58033	58033	262724	Thermus thermophilus HB27	Bacteria	Deinococcus-Thermus	2.12749	69.4	NotFound	Aerobic	Specialized
Onion_yellows_phytoplasma_OY_M_uid58015	58015	262768	Onion yellows phytoplasma OY-M	Bacteria	Firmicutes	0.85	27.8	NotFound	Aerobic	Host-associated
Verrucosispora_maris_AB_18_032_uid66297	66297	263358	Verrucosispora maris AB-18-032	Bacteria	Actinobacteria	6.76	NotFound	Not found	NotFound	Not found
Ralstonia_eutropha_JMP134_uid58047	58047	264198	Ralstonia eutropha JMP134	Bacteria	Betaproteobacteria	7.25037	64.4	NotFound	Facultative	Multiple
Streptococcus_thermophilus_LMG_18311_uid58219	58219	264199	Streptococcus thermophilus LMG 18311	Bacteria	Firmicutes	1.8	39.1	Positive	Anaerobic	Multiple
Candidatus_Protochlamydia_amoebophila_UWE25_uid58079	58079	264201	Candidatus Protochlamydia amoebophila UWE25	Bacteria	Chlamydiae/Verrucomicrobia	2.41446	34.7	Negative	NotFound	Host-associated
Chlamydophila_felis_Fe_C_56_uid57971	57971	264202	Chlamydophila felis Fe/C-56	Bacteria	Chlamydiae/Verrucomicrobia	1.17384	39.3	Negative	Not found	Host-associated
Bdellovibrio_bacteriovorus_HD100_uid61595	61595	264462	Bdellovibrio bacteriovorus HD100	Bacteria	Deltaproteobacteria	3.8	50.6	Negative	Aerobic	Multiple
Pseudomonas_syringae_phaseolicola_1448A_uid58099	58099	264730	Pseudomonas syringae pv. phaseolicola 1448A	Bacteria	Gammaproteobacteria	6.11245	57.9	Negative	Aerobic	Multiple
Prevotella_ruminicola_23_uid47507	47507	264731	Prevotella ruminicola 23	Bacteria	Bacteroidetes/Chlorobi	3.6	47.7	Negative	Anaerobic	Host-associated
Moorella_thermoacetica_ATCC_39073_uid58051	58051	264732	Moorella thermoacetica ATCC 39073	Bacteria	Firmicutes	2.62878	55.8	Positive	Anaerobic	Aquatic
Methylobacillus_flagellatus_KT_uid58049	58049	265072	Methylobacillus flagellatus KT	Bacteria	Betaproteobacteria	2.97152	55.7	Negative	Aerobic	Specialized
Mesoplasma_florum_L1_uid58055	58055	265311	Mesoplasma florum L1	Bacteria	Firmicutes	0.793224	27	Negative	Facultative	Host-associated
Listeria_monocytogenes_serotype_4b_F2365_uid57689	57689	265669	Listeria monocytogenes serotype 4b str. F2365	Bacteria	Firmicutes	2.90519	38	Positive	Facultative	Multiple
Rubrobacter_xylanophilus_DSM_9941_uid58057	58057	266117	Rubrobacter xylanophilus DSM 9941	Bacteria	Actinobacteria	3.22575	70.5	Positive	Aerobic	Specialized
Cupriavidus_metallidurans_CH34_uid57815	57815	266264	Cupriavidus metallidurans CH34	Bacteria	Betaproteobacteria	6.92809	63.5	Negative	Facultative	Specialized
Burkholderia_xenovorans_LB400_uid57823	57823	266265	Burkholderia xenovorans LB400	Bacteria	Betaproteobacteria	9.7353	62.6	Negative	Aerobic	Multiple
Chelativorans_BNC1_uid58069	58069	266779	Chelativorans sp. BNC1	Bacteria	Alphaproteobacteria	4.93519	61.1	Negative	Aerobic	Multiple
Sinorhizobium_meliloti_1021_uid57603	57603	266834	Sinorhizobium meliloti 1021	Bacteria	Alphaproteobacteria	6.70836	62.2	Negative	Aerobic	Multiple
Mesorhizobium_loti_MAFF303099_uid57601	57601	266835	Mesorhizobium loti MAFF303099	Bacteria	Alphaproteobacteria	7.5963	62.5	Negative	Aerobic	Multiple
Kineococcus_radiotolerans_SRS30216_uid58067	58067	266940	Kineococcus radiotolerans SRS30216	Bacteria	Actinobacteria	4.95418	74.2	Positive	Aerobic	Multiple
Ralstonia_solanacearum_GMI1000_uid57593	57593	267608	Ralstonia solanacearum GMI1000	Bacteria	Betaproteobacteria	5.8	67	NotFound	Aerobic	Multiple
Leptospira_interrogans_serovar_Copenhageni_Fiocruz_L1_130_uid58065	58065	267671	Leptospira interrogans serovar Copenhageni str. Fiocruz L1-130	Bacteria	Spirochaetes	4.62718	35	NotFound	Aerobic	Host-associated
Propionibacterium_acnes_KPA171202_uid58101	58101	267747	Propionibacterium acnes KPA171202	Bacteria	Actinobacteria	2.56026	60	Positive	Anaerobic	Host-associated
Mycoplasma_mobile_163K_uid58077	58077	267748	Mycoplasma mobile 163K	Bacteria	Firmicutes	0.777079	25	Negative	Facultative	Host-associated
Synechococcus_elongatus_PCC_6301_uid58235	58235	269084	Synechococcus elongatus PCC 6301	Bacteria	Cyanobacteria	2.7	55.5	Negative	NotFound	Aquatic
Burkholderia_vietnamiensis_G4_uid58075	58075	269482	Burkholderia vietnamiensis G4	Bacteria	Betaproteobacteria	8.39182	65.7	Negative	Facultative	Multiple
Burkholderia_383_uid58073	58073	269483	Burkholderia sp. 383	Bacteria	Betaproteobacteria	8.68708	66.3	Negative	Facultative	Multiple
Ehrlichia_canis_Jake_uid58071	58071	269484	Ehrlichia canis str. Jake	Bacteria	Alphaproteobacteria	1.3	29	Negative	Not found	Host-associated
Rhodospirillum_rubrum_ATCC_11170_uid57655	57655	269796	Rhodospirillum rubrum ATCC 11170	Bacteria	Alphaproteobacteria	4.40656	65.4	Negative	Facultative	Multiple
Cytophaga_hutchinsonii_ATCC_33406_uid57651	57651	269798	Cytophaga hutchinsonii ATCC 33406	Bacteria	Bacteroidetes/Chlorobi	4.43322	38.8	Negative	Aerobic	Multiple
Geobacter_metallireducens_GS_15_uid57731	57731	269799	Geobacter metallireducens GS-15	Bacteria	Deltaproteobacteria	4.014	59.5	Negative	Anaerobic	Aquatic
Thermobifida_fusca_YX_uid57703	57703	269800	Thermobifida fusca YX	Bacteria	Actinobacteria	3.64225	67.5	Positive	Aerobic	Multiple
Burkholderia_thailandensis_E264_uid58081	58081	271848	Burkholderia thailandensis E264	Bacteria	Betaproteobacteria	6.71477	67.6	Negative	Aerobic	Terrestrial
Bacillus_halodurans_C_125_uid57791	57791	272558	Bacillus halodurans C-125	Bacteria	Firmicutes	4.2	43.7	Positive	Facultative	Multiple
Bacteroides_fragilis_NCTC_9343_uid57639	57639	272559	Bacteroides fragilis NCTC 9343	Bacteria	Bacteroidetes/Chlorobi	5.23656	43.1	Negative	Anaerobic	Host-associated
Burkholderia_pseudomallei_K96243_uid57733	57733	272560	Burkholderia pseudomallei K96243	Bacteria	Betaproteobacteria	7.24755	68.1	Negative	Aerobic	Terrestrial
Chlamydia_trachomatis_D_UW_3_CX_uid57637	57637	272561	Chlamydia trachomatis D/UW-3/CX	Bacteria	Chlamydiae/Verrucomicrobia	1.04252	41.3	Negative	Not found	Host-associated
Clostridium_acetobutylicum_ATCC_824_uid57677	57677	272562	Clostridium acetobutylicum ATCC 824	Bacteria	Firmicutes	4.13288	30.9	Positive	Anaerobic	Multiple
Clostridium_difficile_630_uid57679	57679	272563	Clostridium difficile 630	Bacteria	Firmicutes	4.3079	29.1	Positive	Anaerobic	Multiple
Desulfitobacterium_hafniense_DCB_2_uid57749	57749	272564	Desulfitobacterium hafniense DCB-2	Bacteria	Firmicutes	5.27913	47.5	Negative	Anaerobic	Specialized
Gluconacetobacter_diazotrophicus_PAl_5_uid61587	61587	272568	Gluconacetobacter diazotrophicus PAl 5	Bacteria	Alphaproteobacteria	3.96	66.3	Negative	Aerobic	Host-associated
Klebsiella_pneumoniae_MGH_78578_uid57619	57619	272620	Klebsiella pneumoniae subsp. pneumoniae MGH 78578	Bacteria	Gammaproteobacteria	5.6868	57.1	Negative	Facultative	Multiple
Lactobacillus_acidophilus_NCFM_uid57685	57685	272621	Lactobacillus acidophilus NCFM	Bacteria	Firmicutes	2	34.7	Positive	Facultative	Multiple
Lactococcus_lactis_cremoris_SK11_uid57983	57983	272622	Lactococcus lactis subsp. cremoris SK11	Bacteria	Firmicutes	2.59819	35.8	Positive	Facultative	Multiple
Lactococcus_lactis_Il1403_uid57671	57671	272623	Lactococcus lactis subsp. lactis Il1403	Bacteria	Firmicutes	2.36559	35.3	Positive	Facultative	Multiple
Legionella_pneumophila_Philadelphia_1_uid57609	57609	272624	Legionella pneumophila subsp. pneumophila str. Philadelphia 1	Bacteria	Gammaproteobacteria	3.4	38.3	Negative	Aerobic	Host-associated
Listeria_innocua_Clip11262_uid61567	61567	272626	Listeria innocua Clip11262	Bacteria	Firmicutes	3.08	37.4	Positive	Facultative	Multiple
Methylobacterium_extorquens_AM1_uid57605	57605	272630	Methylobacterium extorquens AM1	Bacteria	Alphaproteobacteria	6.86846	68.5	Negative	Facultative	Multiple
Mycobacterium_leprae_TN_uid57697	57697	272631	Mycobacterium leprae TN	Bacteria	Actinobacteria	3.2682	57.8	Positive	Aerobic	Host-associated
Mycoplasma_mycoides_SC_PG1_uid58031	58031	272632	Mycoplasma mycoides subsp. mycoides SC str. PG1	Bacteria	Firmicutes	1.2	24	Negative	Facultative	Host-associated
Mycoplasma_penetrans_HF_2_uid57729	57729	272633	Mycoplasma penetrans HF-2	Bacteria	Firmicutes	1.35863	25.7	Negative	Facultative	Host-associated
Mycoplasma_pneumoniae_M129_uid57709	57709	272634	Mycoplasma pneumoniae M129	Bacteria	Firmicutes	0.816394	40	Negative	Facultative	Host-associated
Mycoplasma_pulmonis_UAB_CTIP_uid61569	61569	272635	Mycoplasma pulmonis UAB CTIP	Bacteria	Firmicutes	0.96	26.6	Negative	Facultative	Host-associated
Neisseria_meningitidis_FAM18_uid57825	57825	272831	Neisseria meningitidis FAM18	Bacteria	Betaproteobacteria	2.2	51.6	Negative	Aerobic	Host-associated
Pasteurella_multocida_Pm70_uid57627	57627	272843	Pasteurella multocida subsp. multocida str. Pm70	Bacteria	Gammaproteobacteria	2.25749	40.4	Negative	Facultative	Host-associated
Rhodobacter_capsulatus_SB_1003_uid47509	47509	272942	Rhodobacter capsulatus SB 1003	Bacteria	Alphaproteobacteria	3.83	66.6	Negative	Facultative	Multiple
Rhodobacter_sphaeroides_2_4_1_uid57653	57653	272943	Rhodobacter sphaeroides 2.4.1	Bacteria	Alphaproteobacteria	4.607	68.8	Negative	Facultative	Multiple
Rickettsia_conorii_Malish_7_uid57633	57633	272944	Rickettsia conorii str. Malish 7	Bacteria	Alphaproteobacteria	1.26876	32.4	Negative	Aerobic	Host-associated
Rickettsia_prowazekii_Madrid_E_uid61565	61565	272947	Rickettsia prowazekii str. Madrid E	Bacteria	Alphaproteobacteria	1.1	29	Negative	Aerobic	Host-associated
Staphylococcus_aureus_RF122_uid57661	57661	273036	Staphylococcus aureus RF122	Bacteria	Firmicutes	2.74253	32.8	Positive	Facultative	Host-associated
Thermoanaerobacter_tengcongensis_MB4_uid57813	57813	273068	Thermoanaerobacter tengcongensis MB4	Bacteria	Firmicutes	2.68945	37.6	Negative	Anaerobic	Specialized
Ureaplasma_parvum_serovar_3_ATCC_700970_uid57711	57711	273119	Ureaplasma parvum serovar 3 str. ATCC 700970	Bacteria	Firmicutes	0.751719	25.5	NotFound	Facultative	Host-associated
Wolinella_succinogenes_DSM_1740_uid61591	61591	273121	Wolinella succinogenes DSM 1740	Bacteria	Epsilonproteobacteria	2.1	48.5	Negative	Microaerophilic	Host-associated
Yersinia_pseudotuberculosis_IP_32953_uid58157	58157	273123	Yersinia pseudotuberculosis IP 32953	Bacteria	Gammaproteobacteria	4.8409	47.6	Negative	Facultative	Multiple
Mycobacterium_gilvum_Spyr1_uid61403	61403	278137	Mycobacterium sp. Spyr1	Bacteria	Actinobacteria	5.73	NotFound	Positive	Aerobic	Terrestrial
Pediococcus_pentosaceus_ATCC_25745_uid57981	57981	278197	Pediococcus pentosaceus ATCC 25745	Bacteria	Firmicutes	1.83239	37.4	Positive	Facultative	Multiple
Bacillus_licheniformis_ATCC_14580_uid58097	58097	279010	Bacillus licheniformis ATCC 14580	Bacteria	Firmicutes	4.2226	46.2	Positive	Facultative	Terrestrial
Novosphingobium_aromaticivorans_DSM_12444_uid57747	57747	279238	Novosphingobium aromaticivorans DSM 12444	Bacteria	Alphaproteobacteria	4.23158	65.1	Negative	Aerobic	Multiple
Staphylococcus_haemolyticus_JCSC1435_uid62919	62919	279808	Staphylococcus haemolyticus JCSC1435	Bacteria	Firmicutes	2.7129	32.8	Positive	Facultative	Host-associated
Leifsonia_xyli_CTCB07_uid57759	57759	281090	Leifsonia xyli subsp. xyli str. CTCB07	Bacteria	Actinobacteria	2.58416	67.7	Negative	Aerobic	Host-associated
Bacillus_thuringiensis_serovar_konkukian_97_27_uid58089	58089	281309	Bacillus thuringiensis serovar konkukian str. 97-27	Bacteria	Firmicutes	5.31468	35.4	Positive	Facultative	Multiple
Haemophilus_influenzae_86_028NP_uid58093	58093	281310	Haemophilus influenzae 86-028NP	Bacteria	Gammaproteobacteria	1.9	38.2	Negative	Facultative	Host-associated
Staphylococcus_aureus_MRSA252_uid57839	57839	282458	Staphylococcus aureus subsp. aureus MRSA252	Bacteria	Firmicutes	2.9	32.8	Positive	Facultative	Host-associated
Staphylococcus_aureus_MSSA476_uid57841	57841	282459	Staphylococcus aureus subsp. aureus MSSA476	Bacteria	Firmicutes	2.82065	32.8	Positive	Facultative	Host-associated
Bartonella_quintana_Toulouse_uid57635	57635	283165	Bartonella quintana str. Toulouse	Bacteria	Alphaproteobacteria	1.58138	38.8	Negative	Aerobic	Host-associated
Bartonella_henselae_Houston_1_uid57745	57745	283166	Bartonella henselae str. Houston-1	Bacteria	Alphaproteobacteria	1.93105	38.2	Negative	Aerobic	Host-associated
Idiomarina_loihiensis_L2TR_uid58087	58087	283942	Idiomarina loihiensis L2TR	Bacteria	Gammaproteobacteria	2.83932	47	Negative	Aerobic	Specialized
Streptococcus_pyogenes_MGAS10394_uid58105	58105	286636	Streptococcus pyogenes MGAS10394	Bacteria	Firmicutes	1.9	38.7	Positive	Facultative	Host-associated
Bradyrhizobium_BTAi1_uid58505	58505	288000	Bradyrhizobium sp. BTAi1	Bacteria	Alphaproteobacteria	8.49469	64.8	Negative	Aerobic	Host-associated
Bacillus_cereus_E33L_uid58103	58103	288681	Bacillus cereus E33L	Bacteria	Firmicutes	5.8465	35.1	Positive	Aerobic	Terrestrial
Renibacterium_salmoninarum_ATCC_33209_uid58899	58899	288705	Renibacterium salmoninarum ATCC 33209	Bacteria	Actinobacteria	3.15525	56.3	Positive	Facultative	Host-associated
Thermodesulfovibrio_yellowstonii_DSM_11347_uid59257	59257	289376	Thermodesulfovibrio yellowstonii DSM 11347	Bacteria	Other Bacteria	2	34.1	Negative	Not found	Specialized
Clostridium_perfringens_SM101_uid58117	58117	289380	Clostridium perfringens SM101	Bacteria	Firmicutes	2.924	28.2	Positive	Anaerobic	Multiple
Mycoplasma_bovis_PG45_uid60859	60859	289397	Mycoplasma bovis PG45	Bacteria	Firmicutes	1	NotFound	Negative	Facultative	Host-associated
Chlorobium_limicola_DSM_245_uid58127	58127	290315	Chlorobium limicola DSM 245	Bacteria	Bacteroidetes/Chlorobi	2.76318	51.3	Negative	Anaerobic	Aquatic
Chlorobium_phaeobacteroides_DSM_266_uid58133	58133	290317	Chlorobium phaeobacteroides DSM 266	Bacteria	Bacteroidetes/Chlorobi	3.1339	48.4	Negative	Facultative	Aquatic
Chlorobium_phaeovibrioides_DSM_265_uid58129	58129	290318	Chlorobium phaeovibrioides DSM 265	Bacteria	Bacteroidetes/Chlorobi	1.96686	53	Negative	Facultative	Aquatic
Citrobacter_koseri_ATCC_BAA_895_uid58143	58143	290338	Citrobacter koseri ATCC BAA-895	Bacteria	Gammaproteobacteria	4.73536	53.8	Negative	NotFound	Multiple
Cronobacter_sakazakii_ATCC_BAA_894_uid58145	58145	290339	Cronobacter sakazakii ATCC BAA-894	Bacteria	Gammaproteobacteria	4.52937	56.7	Negative	Anaerobic	Host-associated
Arthrobacter_aurescens_TC1_uid58109	58109	290340	Arthrobacter aurescens TC1	Bacteria	Actinobacteria	5.23	62.4	Positive	Aerobic	Terrestrial
Anaeromyxobacter_dehalogenans_2CP_C_uid58135	58135	290397	Anaeromyxobacter dehalogenans 2CP-C	Bacteria	Deltaproteobacteria	5	74.9	Negative	Facultative	Terrestrial
Chromohalobacter_salexigens_DSM_3043_uid62921	62921	290398	Chromohalobacter salexigens DSM 3043	Bacteria	Gammaproteobacteria	3.69665	63.9	Negative	Aerobic	NotFound
Arthrobacter_FB24_uid58141	58141	290399	Arthrobacter sp. FB24	Bacteria	Actinobacteria	5.076	65.4	Positive	Not found	NotFound
Jannaschia_CCS1_uid58147	58147	290400	Jannaschia sp. CCS1	Bacteria	Alphaproteobacteria	4.386	62.2	Negative	Aerobic	Aquatic
Clostridium_beijerinckii_NCIMB_8052_uid58137	58137	290402	Clostridium beijerinckii NCIMB 8052	Bacteria	Firmicutes	6	29.9	Positive	NotFound	Not found
Borrelia_garinii_PBi_uid58125	58125	290434	Borrelia garinii PBi	Bacteria	Spirochaetes	0.982668	28.1	NotFound	Not found	Host-associated
Prosthecochloris_aestuarii_DSM_271_uid58151	58151	290512	Prosthecochloris aestuarii DSM 271	Bacteria	Bacteroidetes/Chlorobi	2.567	50.1	Negative	Not found	Aquatic
Gluconobacter_oxydans_621H_uid58239	58239	290633	Gluconobacter oxydans 621H	Bacteria	Alphaproteobacteria	2.92021	60.8	Negative	Aerobic	Multiple
Photorhabdus_asymbiotica_ATCC_43949_uid59243	59243	291112	Photorhabdus asymbiotica	Bacteria	Gammaproteobacteria	5.09381	42.1	Negative	Facultative	Host-associated
Candidatus_Blochmannia_pennsylvanicus_BPEN_uid58329	58329	291272	Candidatus Blochmannia pennsylvanicus str. BPEN	Bacteria	Gammaproteobacteria	0.79	29.6	NotFound	Not found	NotFound
Xanthomonas_oryzae_KACC_10331_uid58155	58155	291331	Xanthomonas oryzae pv. oryzae KACC10331	Bacteria	Gammaproteobacteria	4.94144	63.7	Negative	Aerobic	Host-associated
Ruegeria_TM1040_uid58193	58193	292414	Ruegeria sp. TM1040	Bacteria	Alphaproteobacteria	4.15	60.1	Negative	Not found	Multiple
Thiobacillus_denitrificans_ATCC_25259_uid58189	58189	292415	Thiobacillus denitrificans ATCC 25259	Bacteria	Betaproteobacteria	2.90981	66.1	Negative	Facultative	Multiple
Symbiobacterium_thermophilum_IAM_14863_uid58165	58165	292459	Symbiobacterium thermophilum IAM 14863	Bacteria	Firmicutes	3.56614	68.7	Positive	Microaerophilic	Terrestrial
Wolbachia_endosymbiont_TRS_of_Brugia_malayi_uid58107	58107	292805	Wolbachia endosymbiont strain TRS of Brugia malayi	Bacteria	Alphaproteobacteria	1.08008	34.2	Negative	NotFound	Host-associated
Rickettsia_canadensis_McKiel_uid58159	58159	293613	Rickettsia canadensis str. McKiel	Bacteria	Alphaproteobacteria	1.15977	31.1	Negative	Aerobic	Host-associated
Rickettsia_akari_Hartford_uid58161	58161	293614	Rickettsia akari str. Hartford	Bacteria	Alphaproteobacteria	1.23106	32.3	Negative	Aerobic	Host-associated
Streptococcus_pyogenes_MGAS5005_uid58337	58337	293653	Streptococcus pyogenes MGAS5005	Bacteria	Firmicutes	1.83855	38.5	Positive	Facultative	Host-associated
Alkaliphilus_metalliredigens_QYMF_uid58171	58171	293826	Alkaliphilus metalliredigens QYMF	Bacteria	Firmicutes	4.92957	36.8	NotFound	NotFound	Not found
Salmonella_enterica_serovar_Paratyphi_A_ATCC_9150_uid58201	58201	295319	Salmonella enterica subsp. enterica serovar Paratyphi A str. ATCC 9150	Bacteria	Gammaproteobacteria	4.6	52.2	Negative	Facultative	Host-associated
Mycoplasma_hyopneumoniae_232_uid58205	58205	295358	Mycoplasma hyopneumoniae 232	Bacteria	Firmicutes	0.89	28.6	Negative	Facultative	Host-associated
Bacteroides_fragilis_YCH46_uid58195	58195	295405	Bacteroides fragilis YCH46	Bacteria	Bacteroidetes/Chlorobi	5.31127	43.2	Negative	Anaerobic	NotFound
Polaromonas_JS666_uid58207	58207	296591	Polaromonas sp. JS666	Bacteria	Betaproteobacteria	5.89841	62	Negative	Aerobic	Multiple
Legionella_pneumophila_Lens_uid58209	58209	297245	Legionella pneumophila str. Lens	Bacteria	Gammaproteobacteria	3.40552	38.4	Negative	Aerobic	Host-associated
Legionella_pneumophila_Paris_uid58211	58211	297246	Legionella pneumophila str. Paris	Bacteria	Gammaproteobacteria	3.6355	38.3	Negative	Aerobic	Host-associated
Photobacterium_profundum_SS9_uid62923	62923	298386	Photobacterium profundum SS9	Bacteria	Gammaproteobacteria	6.41794	41.7	Negative	Facultative	Multiple
Frankia_EAN1pec_uid58367	58367	298653	Frankia sp. EAN1pec	Bacteria	Actinobacteria	9	71.2	Positive	Aerobic	Multiple
Frankia_EuI1c_uid42615	42615	298654	Frankia sp. EuI1c	Bacteria	Actinobacteria	8.8	72.3	Positive	Aerobic	Multiple
Streptococcus_thermophilus_CNRZ1066_uid58221	58221	299768	Streptococcus thermophilus CNRZ1066	Bacteria	Firmicutes	1.8	39.1	Positive	Anaerobic	Multiple
Shigella_dysenteriae_Sd197_uid58213	58213	300267	Shigella dysenteriae Sd197	Bacteria	Gammaproteobacteria	4.55823	51	Negative	Facultative	Host-associated
Shigella_boydii_Sb227_uid58215	58215	300268	Shigella boydii Sb227	Bacteria	Gammaproteobacteria	4.63	51.1	Negative	Facultative	Host-associated
Shigella_sonnei_Ss046_uid58217	58217	300269	Shigella sonnei Ss046	Bacteria	Gammaproteobacteria	5.05096	50.8	Negative	Facultative	Host-associated
Thermus_thermophilus_HB8_uid58223	58223	300852	Thermus thermophilus HB8	Bacteria	Deinococcus-Thermus	2.11606	69.5	NotFound	Aerobic	Specialized
Ehrlichia_ruminantium_Gardel_uid58245	58245	302409	Ehrlichia ruminantium str. Gardel	Bacteria	Alphaproteobacteria	1.49992	27.5	Negative	Not found	Host-associated
Campylobacter_lari_RM2100_uid58115	58115	306263	Campylobacter lari RM2100	Bacteria	Epsilonproteobacteria	1.57146	29.6	Negative	Microaerophilic	Multiple
Corynebacterium_jeikeium_K411_uid58399	58399	306537	Corynebacterium jeikeium K411	Bacteria	Actinobacteria	2.47682	61.4	Positive	Facultative	Multiple
Coprothermobacter_proteolyticus_DSM_5265_uid59253	59253	309798	Coprothermobacter proteolyticus DSM 5265	Bacteria	Firmicutes	1.42491	44.8	Negative	Anaerobic	Specialized
Dictyoglomus_thermophilum_H_6_12_uid59439	59439	309799	Dictyoglomus thermophilum H-6-12	Bacteria	Other Bacteria	1.95999	33.7	Negative	Anaerobic	Aquatic
Thermomicrobium_roseum_DSM_5159_uid59341	59341	309801	Thermomicrobium roseum DSM 5159	Bacteria	Chloroflexi	2.92	64.3	Negative	Aerobic	Specialized
Thermotoga_neapolitana_DSM_4359_uid59065	59065	309803	Thermotoga neapolitana DSM 4359	Bacteria	Thermotogae	1.9	46.9	Negative	Microaerophilic	Specialized
Salinibacter_ruber_DSM_13855_uid58513	58513	309807	Salinibacter ruber DSM 13855	Bacteria	Bacteroidetes/Chlorobi	3.58732	66.1	Negative	Aerobic	Specialized
Agrobacterium_vitis_S4_uid58249	58249	311402	Agrobacterium vitis S4	Bacteria	Alphaproteobacteria	6.33537	57.5	Negative	Aerobic	Multiple
Agrobacterium_radiobacter_K84_uid58269	58269	311403	Agrobacterium radiobacter K84	Bacteria	Alphaproteobacteria	7.26491	59.9	Negative	Aerobic	Terrestrial
Dehalococcoides_VS_uid42393	42393	311424	Dehalococcoides sp. VS	Bacteria	Chloroflexi	1.4	47.3	NotFound	Anaerobic	Aquatic
Polynucleobacter_necessarius_asymbioticus_QLW_P1DMWA_1_uid58611	58611	312153	Polynucleobacter necessarius subsp. asymbioticus QLW-P1DMWA-1	Bacteria	Betaproteobacteria	2.15949	44.8	Negative	Aerobic	Aquatic
Vibrio_fischeri_ES114_uid58163	58163	312309	Vibrio fischeri ES114	Bacteria	Gammaproteobacteria	4.27633	38.3	Negative	Facultative	Multiple
Robiginitalea_biformata_HTCC2501_uid58285	58285	313596	Robiginitalea biformata HTCC2501	Bacteria	Bacteroidetes/Chlorobi	3.53038	55.3	Negative	Aerobic	Aquatic
Flavobacteriales_bacterium_HTCC2170_uid51877	51877	313603	Maribacter sp. HTCC2170	Bacteria	Bacteroidetes/Chlorobi	3.9	37	NotFound	Not found	Aquatic
Erythrobacter_litoralis_HTCC2594_uid58299	58299	314225	Erythrobacter litoralis HTCC2594	Bacteria	Alphaproteobacteria	3.0524	63.1	Negative	Aerobic	Aquatic
Parvularcula_bermudensis_HTCC2503_uid51641	51641	314260	Parvularcula bermudensis HTCC2503	Bacteria	Alphaproteobacteria	2.9	60.7	Negative	Aerobic	Aquatic
Alteromonas_macleodii__Deep_ecotype__uid58251	58251	314275	Alteromonas macleodii str. Deep ecotype	Bacteria	Gammaproteobacteria	4.4	44.9	Negative	Aerobic	Aquatic
Lactobacillus_sakei_23K_uid58281	58281	314315	Lactobacillus sakei subsp. sakei 23K	Bacteria	Firmicutes	1.9	41.3	Positive	Facultative	Multiple
Xanthomonas_campestris_8004_uid57595	57595	314565	Xanthomonas campestris pv. campestris str. 8004	Bacteria	Gammaproteobacteria	5.14871	65	Negative	Aerobic	Host-associated
Borrelia_hermsii_DAH_uid59225	59225	314723	Borrelia hermsii DAH	Bacteria	Spirochaetes	1.0595	29.8	NotFound	Aerobic	Host-associated
Borrelia_turicatae_91E135_uid58311	58311	314724	Borrelia turicatae 91E135	Bacteria	Spirochaetes	0.92	29.1	NotFound	Aerobic	Host-associated
Chlamydia_trachomatis_A_HAR_13_uid58333	58333	315277	Chlamydia trachomatis A/HAR-13	Bacteria	Chlamydiae/Verrucomicrobia	1.05197	41.3	Negative	Not found	Host-associated
Rickettsia_felis_URRWXCal2_uid58331	58331	315456	Rickettsia felis URRWXCal2	Bacteria	Alphaproteobacteria	1.58724	32.5	Negative	NotFound	Host-associated
Bacillus_weihenstephanensis_KBAB4_uid58315	58315	315730	Bacillus weihenstephanensis KBAB4	Bacteria	Firmicutes	5.87577	35.5	Positive	Aerobic	Terrestrial
Bacillus_cytotoxicus_NVH_391_98_uid58317	58317	315749	Bacillus cytotoxicus NVH 391-98	Bacteria	Firmicutes	4.1071	35.9	Positive	Aerobic	Terrestrial
Bacillus_pumilus_SAFR_032_uid59017	59017	315750	Bacillus pumilus SAFR-032	Bacteria	Firmicutes	3.7	41.3	Positive	Aerobic	Terrestrial
Rhodopseudomonas_palustris_BisA53_uid58445	58445	316055	Rhodopseudomonas palustris BisA53	Bacteria	Alphaproteobacteria	5.5	64.4	Negative	Facultative	Multiple
Rhodopseudomonas_palustris_BisB18_uid58443	58443	316056	Rhodopseudomonas palustris BisB18	Bacteria	Alphaproteobacteria	5.5	65	Negative	Facultative	Multiple
Rhodopseudomonas_palustris_BisB5_uid58441	58441	316057	Rhodopseudomonas palustris BisB5	Bacteria	Alphaproteobacteria	4.9	64.8	Negative	Facultative	Multiple
Rhodopseudomonas_palustris_HaA2_uid58439	58439	316058	Rhodopseudomonas palustris HaA2	Bacteria	Alphaproteobacteria	5.33166	66	Negative	Facultative	Multiple
Geobacter_FRC_32_uid58543	58543	316067	Geobacter sp. FRC-32	Bacteria	Deltaproteobacteria	4.3	53.5	Negative	Anaerobic	Multiple
Xanthomonas_campestris_vesicatoria_85_10_uid58321	58321	316273	Xanthomonas campestris pv. vesicatoria str. 85-10	Bacteria	Gammaproteobacteria	5.41737	64.6	Negative	Aerobic	Host-associated
Herpetosiphon_aurantiacus_DSM_785_uid58599	58599	316274	Herpetosiphon aurantiacus DSM 785	Bacteria	Chloroflexi	6.78559	50.9	Negative	Aerobic	Multiple
Aliivibrio_salmonicida_LFI1238_uid59251	59251	316275	Aliivibrio salmonicida LFI1238	Bacteria	Gammaproteobacteria	4.64987	39	Negative	Facultative	Aquatic
Synechococcus_RCC307_uid61609	61609	316278	Synechococcus sp. RCC307	Bacteria	Cyanobacteria	2.22491	60.8	NotFound	Not found	Aquatic
Synechococcus_CC9902_uid58323	58323	316279	Synechococcus sp. CC9902	Bacteria	Cyanobacteria	2.23483	54.2	NotFound	Not found	Aquatic
Escherichia_coli_K_12_substr__DH10B_uid58979	58979	316385	Escherichia coli str. K-12 substr. DH10B	Bacteria	Gammaproteobacteria	4.7	50.8	Negative	Facultative	Host-associated
Thiomicrospira_crunogena_XCL_2_uid58183	58183	317025	Thiomicrospira crunogena XCL-2	Bacteria	Gammaproteobacteria	2.42773	43.1	Negative	Microaerophilic	Aquatic
Sphingopyxis_alaskensis_RB2256_uid58351	58351	317655	Sphingopyxis alaskensis RB2256	Bacteria	Alphaproteobacteria	3.37417	65.5	Negative	Aerobic	Aquatic
Shewanella_denitrificans_OS217_uid58263	58263	318161	Shewanella denitrificans OS217	Bacteria	Gammaproteobacteria	4.54591	45.1	Negative	Facultative	Aquatic
Shewanella_frigidimarina_NCIMB_400_uid58265	58265	318167	Shewanella frigidimarina NCIMB 400	Bacteria	Gammaproteobacteria	4.84526	41.6	Negative	Facultative	Multiple
Paracoccus_denitrificans_PD1222_uid58187	58187	318586	Paracoccus denitrificans PD1222	Bacteria	Alphaproteobacteria	5.23238	66.8	Negative	Aerobic	Multiple
Shewanella_putrefaciens_CN_32_uid58267	58267	319224	Shewanella putrefaciens CN-32	Bacteria	Gammaproteobacteria	4.65922	44.5	Negative	Facultative	Multiple
Chlorobium_luteolum_DSM_273_uid58175	58175	319225	Chlorobium luteolum DSM 273	Bacteria	Bacteroidetes/Chlorobi	2.36484	57.3	Negative	Anaerobic	Multiple
Streptococcus_pyogenes_MGAS6180_uid58335	58335	319701	Streptococcus pyogenes MGAS6180	Bacteria	Firmicutes	1.9	38.4	Positive	Facultative	Host-associated
Deinococcus_geothermalis_DSM_11300_uid58275	58275	319795	Deinococcus geothermalis DSM 11300	Bacteria	Deinococcus-Thermus	3.24721	66.5	Positive	Aerobic	Aquatic
Burkholderia_pseudomallei_1710b_uid58391	58391	320372	Burkholderia pseudomallei 1710b	Bacteria	Betaproteobacteria	7.30805	68	Negative	Aerobic	Terrestrial
Burkholderia_pseudomallei_668_uid58389	58389	320373	Burkholderia pseudomallei 668	Bacteria	Betaproteobacteria	7.02746	68.3	Negative	Aerobic	Terrestrial
Burkholderia_mallei_SAVP1_uid58387	58387	320388	Burkholderia mallei SAVP1	Bacteria	Betaproteobacteria	5.23492	68.4	Negative	Not found	Host-associated
Burkholderia_mallei_NCTC_10247_uid58385	58385	320389	Burkholderia mallei NCTC 10247	Bacteria	Betaproteobacteria	5.85269	68.5	Negative	Not found	Host-associated
Anaplasma_marginale_Florida_uid58577	58577	320483	Anaplasma marginale str. Florida	Bacteria	Alphaproteobacteria	1.2	49.8	NotFound	Aerobic	Host-associated
Salmonella_enterica_serovar_Choleraesuis_SC_B67_uid58017	58017	321314	Salmonella enterica subsp. enterica serovar Choleraesuis str. SC-B67	Bacteria	Gammaproteobacteria	4.9457	52.1	Negative	Facultative	Host-associated
Synechococcus_JA_3_3Ab_uid58535	58535	321327	Synechococcus sp. JA-3-3Ab	Bacteria	Cyanobacteria	2.93277	60.2	Negative	Facultative	Specialized
Synechococcus_JA_2_3B_a_2_13__uid58537	58537	321332	Synechococcus sp. JA-2-3Ba2-13	Bacteria	Cyanobacteria	3.04668	58.5	Negative	Facultative	Specialized
Lactobacillus_delbrueckii_bulgaricus_ATCC_BAA_365_uid57987	57987	321956	Lactobacillus delbrueckii subsp. bulgaricus ATCC BAA-365	Bacteria	Firmicutes	1.85695	49.7	Positive	Facultative	Multiple
Lactobacillus_casei_ATCC_334_uid57985	57985	321967	Lactobacillus casei ATCC 334	Bacteria	Firmicutes	2.929	46.6	Positive	Facultative	Multiple
Aster_yellows_witches_broom_phytoplasma_AYWB_uid58297	58297	322098	Aster yellows witchesbroom phytoplasma AYWB	Bacteria	Firmicutes	0.727401	26.8	NotFound	Aerobic	Host-associated
Streptococcus_thermophilus_LMD_9_uid58327	58327	322159	Streptococcus thermophilus LMD-9	Bacteria	Firmicutes	1.86417	39.1	Positive	Facultative	Multiple
Azotobacter_vinelandii_DJ_uid57597	57597	322710	Azotobacter vinelandii DJ	Bacteria	Gammaproteobacteria	5.36532	65.7	Negative	Aerobic	Multiple
Nitrobacter_hamburgensis_X14_uid58293	58293	323097	Nitrobacter hamburgensis X14	Bacteria	Alphaproteobacteria	5	61.6	Negative	Aerobic	Terrestrial
Nitrobacter_winogradskyi_Nb_255_uid58295	58295	323098	Nitrobacter winogradskyi Nb-255	Bacteria	Alphaproteobacteria	3.4	62	Negative	Facultative	Terrestrial
Nitrosococcus_oceani_ATCC_19707_uid58403	58403	323261	Nitrosococcus oceani ATCC 19707	Bacteria	Gammaproteobacteria	3.54	50.3	NotFound	NotFound	Aquatic
Nitrosospira_multiformis_ATCC_25196_uid58361	58361	323848	Nitrosospira multiformis ATCC 25196	Bacteria	Betaproteobacteria	3.25	53.9	Negative	Aerobic	Terrestrial
Shewanella_loihica_PV_4_uid58349	58349	323850	Shewanella loihica PV-4	Bacteria	Gammaproteobacteria	4.6	53.7	Negative	Facultative	Multiple
Paenibacillus_JDR_2_uid59021	59021	324057	Paenibacillus sp. JDR-2	Bacteria	Firmicutes	7.2	50.3	Positive	Aerobic	Terrestrial
Chloroflexus_aurantiacus_J_10_fl_uid57657	57657	324602	Chloroflexus aurantiacus J-10-fl	Bacteria	Chloroflexi	5.25854	56.7	NotFound	Anaerobic	Specialized
Lactobacillus_gasseri_ATCC_33323_uid57687	57687	324831	Lactobacillus gasseri ATCC 33323	Bacteria	Firmicutes	1.9	35.3	Positive	Facultative	Host-associated
Pelodictyon_phaeoclathratiforme_BU_1_uid58173	58173	324925	Pelodictyon phaeoclathratiforme BU-1	Bacteria	Bacteroidetes/Chlorobi	3	48.1	Negative	Anaerobic	Multiple
Shewanella_baltica_OS155_uid58259	58259	325240	Shewanella baltica OS155	Bacteria	Gammaproteobacteria	5.34638	46.2	Negative	Facultative	Aquatic
Shewanella_amazonensis_SB2B_uid58257	58257	326297	Shewanella amazonensis SB2B	Bacteria	Gammaproteobacteria	4.3	53.6	Negative	Facultative	Multiple
Sulfurimonas_denitrificans_DSM_1251_uid58185	58185	326298	Sulfurimonas denitrificans DSM 1251	Bacteria	Epsilonproteobacteria	2.2	34.5	Negative	Anaerobic	NotFound
Bacillus_amyloliquefaciens_FZB42_uid58271	58271	326423	Bacillus amyloliquefaciens FZB42	Bacteria	Firmicutes	3.9	46.5	Positive	Aerobic	Terrestrial
Frankia_alni_ACN14a_uid58695	58695	326424	Frankia alni ACN14a	Bacteria	Actinobacteria	7.5	72.8	Positive	NotFound	Host-associated
Chloroflexus_aggregans_DSM_9485_uid58621	58621	326427	Chloroflexus aggregans DSM 9485	Bacteria	Chloroflexi	4.7	56.4	NotFound	Facultative	Specialized
Pseudoalteromonas_haloplanktis_TAC125_uid58431	58431	326442	Pseudoalteromonas haloplanktis TAC125	Bacteria	Gammaproteobacteria	3.84	40.1	Negative	Aerobic	Aquatic
Acaryochloris_marina_MBIC11017_uid58167	58167	329726	Acaryochloris marina MBIC11017	Bacteria	Cyanobacteria	8.3621	47	NotFound	Aerobic	Aquatic
Candidatus_Nitrospira_defluvii_uid51175	51175	330214	Candidatus Nitrospira defluvii	Bacteria	Other Bacteria	4.3	NotFound	Not found	Not found	NotFound
Blattabacterium__Blattella_germanica__Bge_uid41533	41533	331104	Blattabacterium sp. (Blattella germanica) str. Bge	Bacteria	Bacteroidetes/Chlorobi	0.64	27.1	Negative	Aerobic	Host-associated
Escherichia_coli_E24377A_uid58395	58395	331111	Escherichia coli E24377A	Bacteria	Gammaproteobacteria	5.24882	50.6	Negative	Facultative	Host-associated
Escherichia_coli_HS_uid58393	58393	331112	Escherichia coli HS	Bacteria	Gammaproteobacteria	4.64354	50.8	Negative	Facultative	Host-associated
Simkania_negevensis_Z_uid68451	68451	331113	Simkania negevensis Z	Bacteria	Chlamydiae/Verrucomicrobia	2.63	NotFound	Not found	NotFound	Not found
Burkholderia_cenocepacia_AU_1054_uid58371	58371	331271	Burkholderia cenocepacia AU 1054	Bacteria	Betaproteobacteria	7.27911	66.9	NotFound	Not found	NotFound
Burkholderia_cenocepacia_HI2424_uid58369	58369	331272	Burkholderia cenocepacia HI2424	Bacteria	Betaproteobacteria	7.71542	66.8	NotFound	Not found	NotFound
Chlamydophila_pecorum_E58_uid66295	66295	331635	Chlamydophila pecorum E58	Bacteria	Chlamydiae/Verrucomicrobia	1.1	NotFound	Not found	NotFound	Not found
Chlamydophila_psittaci_6BC_uid63621	63621	331636	Chlamydophila psittaci 6BC	Bacteria	Chlamydiae/Verrucomicrobia	1.21	NotFound	Not found	NotFound	Not found
Chlorobium_phaeobacteroides_BS1_uid58131	58131	331678	Chlorobium phaeobacteroides BS1	Bacteria	Bacteroidetes/Chlorobi	2.7364	48.9	Negative	Not found	Aquatic
Orientia_tsutsugamushi_Ikeda_uid58869	58869	334380	Orientia tsutsugamushi str. Ikeda	Bacteria	Alphaproteobacteria	2	30.5	Negative	NotFound	Host-associated
Lactobacillus_fermentum_IFO_3956_uid58865	58865	334390	Lactobacillus fermentum IFO 3956	Bacteria	Firmicutes	2.1	51.5	Positive	Facultative	Multiple
Finegoldia_magna_ATCC_29328_uid58867	58867	334413	Finegoldia magna ATCC 29328	Bacteria	Firmicutes	1.99	32.1	Positive	Anaerobic	Multiple
Nitrosomonas_eutropha_C91_uid58363	58363	335283	Nitrosomonas eutropha C91	Bacteria	Betaproteobacteria	2.78206	48.5	Negative	Not found	Multiple
Psychrobacter_cryohalolentis_K5_uid58373	58373	335284	Psychrobacter cryohalolentis K5	Bacteria	Gammaproteobacteria	3.1011	42.2	NotFound	NotFound	Multiple
Syntrophomonas_wolfei_Goettingen_uid58179	58179	335541	Syntrophomonas wolfei subsp. wolfei str. Goettingen	Bacteria	Other Bacteria	2.9362	44.9	Negative	Anaerobic	Multiple
Syntrophobacter_fumaroxidans_MPOB_uid58177	58177	335543	Syntrophobacter fumaroxidans MPOB	Bacteria	Deltaproteobacteria	5	59.9	Negative	Anaerobic	Aquatic
Candidatus_Pelagibacter_ubique_HTCC1062_uid58401	58401	335992	Candidatus Pelagibacter ubique HTCC1062	Bacteria	Alphaproteobacteria	1.3	29.7	Negative	Aerobic	Aquatic
Rickettsia_bellii_RML369_C_uid58405	58405	336407	Rickettsia bellii RML369-C	Bacteria	Alphaproteobacteria	1.52208	31.6	Negative	NotFound	Host-associated
Mycobacterium_tuberculosis_F11_uid58417	58417	336982	Mycobacterium tuberculosis F11	Bacteria	Actinobacteria	4.42443	65.6	Positive	Aerobic	Host-associated
Vibrio_harveyi_ATCC_BAA_1116_uid58957	58957	338187	Vibrio harveyi ATCC BAA-1116	Bacteria	Gammaproteobacteria	6.05435	45.4	Negative	Facultative	Aquatic
Pelobacter_carbinolicus_DSM_2380_uid58241	58241	338963	Pelobacter carbinolicus DSM 2380	Bacteria	Deltaproteobacteria	3.66589	55.1	Negative	Anaerobic	Aquatic
Pelobacter_propionicus_DSM_2379_uid58255	58255	338966	Pelobacter propionicus DSM 2379	Bacteria	Deltaproteobacteria	4.231	58.5	Negative	Anaerobic	Multiple
Rhodoferax_ferrireducens_T118_uid58353	58353	338969	Rhodoferax ferrireducens T118	Bacteria	Betaproteobacteria	4.96979	59.6	Negative	Facultative	Multiple
Burkholderia_ambifaria_AMMD_uid58303	58303	339670	Burkholderia ambifaria AMMD	Bacteria	Betaproteobacteria	7.52856	66.8	Negative	Facultative	Multiple
Actinobacillus_succinogenes_130Z_uid58247	58247	339671	Actinobacillus succinogenes 130Z	Bacteria	Gammaproteobacteria	2.3	44.9	Negative	NotFound	Host-associated
Mycoplasma_capricolum_ATCC_27343_uid58525	58525	340047	Mycoplasma capricolum subsp. capricolum ATCC 27343	Bacteria	Firmicutes	1.01002	23.8	Negative	Facultative	Host-associated
Thermoanaerobacter_pseudethanolicus_ATCC_33223_uid58339	58339	340099	Thermoanaerobacter pseudethanolicus ATCC 33223	Bacteria	Firmicutes	2.36282	34.5	Positive	Anaerobic	Aquatic
Bordetella_petrii_DSM_12804_uid61631	61631	340100	Bordetella petrii DSM 12804	Bacteria	Betaproteobacteria	5.3	65.5	Negative	Anaerobic	Aquatic
Chlorobium_chlorochromatii_CaD3_uid58375	58375	340177	Chlorobium chlorochromatii CaD3	Bacteria	Bacteroidetes/Chlorobi	2.57208	44.3	Negative	Anaerobic	Aquatic
Corynebacterium_glutamicum_R_uid58897	58897	340322	Corynebacterium glutamicum R	Bacteria	Actinobacteria	3.349	54.1	Positive	Facultative	Multiple
Magnetospirillum_magneticum_AMB_1_uid58527	58527	342108	Magnetospirillum magneticum AMB-1	Bacteria	Alphaproteobacteria	4.96715	65.1	Negative	Microaerophilic	Aquatic
Xanthomonas_oryzae_MAFF_311018_uid58547	58547	342109	Xanthomonas oryzae pv. oryzae MAFF 311018	Bacteria	Gammaproteobacteria	4.94022	63.7	Negative	Aerobic	Host-associated
Staphylococcus_saprophyticus_ATCC_15305_uid58411	58411	342451	Staphylococcus saprophyticus subsp. saprophyticus ATCC 15305	Bacteria	Firmicutes	2.56132	33.2	Positive	Aerobic	Host-associated
Pseudoalteromonas_atlantica_T6c_uid58283	58283	342610	Pseudoalteromonas atlantica T6c	Bacteria	Gammaproteobacteria	5.18701	44.6	Negative	Aerobic	Aquatic
Sodalis_glossinidius__morsitans__uid58553	58553	343509	Sodalis glossinidius str. morsitans	Bacteria	Gammaproteobacteria	4.29246	54.5	Negative	Microaerophilic	Host-associated
Shigella_boydii_CDC_3083_94_uid58415	58415	344609	Shigella boydii CDC 3083-94	Bacteria	Gammaproteobacteria	4.8576	51	Negative	Facultative	Host-associated
Vibrio_cholerae_O395_uid58425	58425	345073	Vibrio cholerae O395	Bacteria	Gammaproteobacteria	4.12407	47.5	Negative	Facultative	Aquatic
Bacillus_coagulans_36D1_uid54335	54335	345219	Bacillus coagulans 36D1	Bacteria	Firmicutes	3.55131	46.5	Positive	Facultative	Multiple
Streptococcus_salivarius_CCHSS3_uid70481	70481	1081659	Streptococcus salivarius JIM8780	Bacteria	Firmicutes	2.2	NotFound	Not found	NotFound	Not found
Rickettsia_africae_ESF_5_uid58799	58799	347255	Rickettsia africae ESF-5	Bacteria	Alphaproteobacteria	1.29054	32.4	Negative	Aerobic	Host-associated
Mycoplasma_agalactiae_PG2_uid61619	61619	347257	Mycoplasma agalactiae PG2	Bacteria	Firmicutes	0.88	29.7	Negative	Facultative	Host-associated
Rhizobium_etli_CFN_42_uid58377	58377	347834	Rhizobium etli CFN 42	Bacteria	Alphaproteobacteria	6.52898	61	Negative	Aerobic	Host-associated
Rhodobacter_sphaeroides_ATCC_17029_uid58449	58449	349101	Rhodobacter sphaeroides ATCC 17029	Bacteria	Alphaproteobacteria	4.46772	69	Negative	Facultative	Multiple
Rhodobacter_sphaeroides_ATCC_17025_uid58451	58451	349102	Rhodobacter sphaeroides ATCC 17025	Bacteria	Alphaproteobacteria	4.54	68.2	Negative	Facultative	Multiple
Psychrobacter_PRwf_1_uid58459	58459	349106	Psychrobacter sp. PRwf-1	Bacteria	Gammaproteobacteria	2.99508	44.8	Negative	Aerobic	Aquatic
Halorhodospira_halophila_SL1_uid58473	58473	349124	Halorhodospira halophila SL1	Bacteria	Gammaproteobacteria	2.67845	68	Negative	NotFound	Not found
Desulfotomaculum_reducens_MI_1_uid58277	58277	349161	Desulfotomaculum reducens MI-1	Bacteria	Firmicutes	3.6	42.3	Positive	Anaerobic	Aquatic
Acidiphilium_cryptum_JF_5_uid58447	58447	349163	Acidiphilium cryptum JF-5	Bacteria	Alphaproteobacteria	3.9723	67.1	Negative	Aerobic	Multiple
Leuconostoc_citreum_KM20_uid58481	58481	349519	Leuconostoc citreum KM20	Bacteria	Firmicutes	1.9	38.9	Positive	Facultative	NotFound
Paenibacillus_polymyxa_E681_uid53477	53477	349520	Paenibacillus polymyxa E681	Bacteria	Firmicutes	5.4	NotFound	Positive	Aerobic	Terrestrial
Hahella_chejuensis_KCTC_2396_uid58483	58483	349521	Hahella chejuensis KCTC 2396	Bacteria	Gammaproteobacteria	7.2	53.9	Negative	Facultative	Aquatic
Akkermansia_muciniphila_ATCC_BAA_835_uid58985	58985	349741	Akkermansia muciniphila ATCC BAA-835	Bacteria	Other Bacteria	2.6641	55.8	Negative	Anaerobic	Host-associated
Yersinia_pestis_Angola_uid58485	58485	349746	Yersinia pestis Angola	Bacteria	Gammaproteobacteria	4.678	47.6	Negative	Facultative	Multiple
Yersinia_pseudotuberculosis_IP_31758_uid58487	58487	349747	Yersinia pseudotuberculosis IP 31758	Bacteria	Gammaproteobacteria	4.93231	47.2	Negative	Facultative	Multiple
Mycobacterium_gilvum_PYR_GCK_uid59421	59421	350054	Mycobacterium gilvum PYR-GCK	Bacteria	Actinobacteria	5.962	67.7	Positive	Not found	NotFound
Mycobacterium_vanbaalenii_PYR_1_uid58463	58463	350058	Mycobacterium vanbaalenii PYR-1	Bacteria	Actinobacteria	6.5	67.8	Positive	Aerobic	NotFound
Alkaliphilus_oremlandii_OhILAs_uid58495	58495	350688	Alkaliphilus oremlandii OhILAs	Bacteria	Firmicutes	3.12356	36.3	Positive	Anaerobic	Aquatic
Marinobacter_aquaeolei_VT8_uid59419	59419	351348	Marinobacter aquaeolei VT8	Bacteria	Gammaproteobacteria	4.77685	56.9	Negative	Facultative	Aquatic
Geobacter_uraniireducens_Rf4_uid58475	58475	351605	Geobacter uraniireducens Rf4	Bacteria	Deltaproteobacteria	5.13636	54.2	Negative	Microaerophilic	Multiple
Acidothermus_cellulolyticus_11B_uid58501	58501	351607	Acidothermus cellulolyticus 11B	Bacteria	Actinobacteria	2.44354	66.9	Positive	Aerobic	Aquatic
Caldicellulosiruptor_saccharolyticus_DSM_8903_uid58289	58289	351627	Caldicellulosiruptor saccharolyticus DSM 8903	Bacteria	Other Bacteria	2.97027	35.3	Positive	Anaerobic	Specialized
Shewanella_W3_18_1_uid58341	58341	351745	Shewanella sp. W3-18-1	Bacteria	Gammaproteobacteria	4.7	44.6	Negative	Facultative	Multiple
Pseudomonas_putida_F1_uid58355	58355	351746	Pseudomonas putida F1	Bacteria	Gammaproteobacteria	5.95996	61.9	Negative	Aerobic	Multiple
Campylobacter_jejuni_81_176_uid58503	58503	354242	Campylobacter jejuni subsp. jejuni 81-176	Bacteria	Epsilonproteobacteria	1.682	30.5	Negative	Microaerophilic	Multiple
Leptospira_borgpetersenii_serovar_Hardjo_bovis_L550_uid58507	58507	355276	Leptospira borgpetersenii serovar Hardjo-bovis L550	Bacteria	Spirochaetes	3.92	40.2	Negative	Aerobic	Host-associated
Leptospira_borgpetersenii_serovar_Hardjo_bovis_JB197_uid58509	58509	355277	Leptospira borgpetersenii serovar Hardjo-bovis JB197	Bacteria	Spirochaetes	3.87647	40.2	Negative	Aerobic	Host-associated
Leptospira_biflexa_serovar_Patoc__Patoc_1__Ames__uid58511	58511	355278	Leptospira biflexa serovar Patoc strain Patoc 1 Ames	Bacteria	Spirochaetes	3.954	38.9	Negative	Aerobic	Multiple
Orientia_tsutsugamushi_Boryong_uid61621	61621	357244	Orientia tsutsugamushi str. Boryong	Bacteria	Alphaproteobacteria	2.12705	30.5	Negative	Not found	Host-associated
Burkholderia_pseudomallei_1106a_uid58515	58515	357348	Burkholderia pseudomallei 1106a	Bacteria	Betaproteobacteria	7.1	68.3	Negative	Aerobic	Terrestrial
Helicobacter_pylori_HPAG1_uid58517	58517	357544	Helicobacter pylori HPAG1	Bacteria	Epsilonproteobacteria	1.6094	39.1	Negative	Aerobic	Host-associated
Psychromonas_ingrahamii_37_uid58521	58521	357804	Psychromonas ingrahamii 37	Bacteria	Gammaproteobacteria	4.5596	40.1	Negative	Anaerobic	Aquatic
Roseiflexus_RS_1_uid58523	58523	357808	Roseiflexus sp. RS-1	Bacteria	Chloroflexi	5.8	60.4	Negative	Facultative	Specialized
Clostridium_phytofermentans_ISDg_uid58519	58519	357809	Clostridium phytofermentans ISDg	Bacteria	Firmicutes	4.84759	35.3	Positive	Anaerobic	Terrestrial
Brevibacillus_brevis_NBRC_100599_uid59175	59175	358681	Brevibacillus brevis NBRC 100599	Bacteria	Firmicutes	6.3	47.3	Positive	Aerobic	Terrestrial
Brucella_melitensis_biovar_Abortus_2308_uid62937	62937	359391	Brucella melitensis biovar Abortus 2308	Bacteria	Alphaproteobacteria	3.27831	57.2	Negative	Facultative	Host-associated
Staphylococcus_aureus_JH9_uid58455	58455	359786	Staphylococcus aureus subsp. aureus JH9	Bacteria	Firmicutes	2.93	32.9	Positive	Facultative	Host-associated
Staphylococcus_aureus_JH1_uid58457	58457	359787	Staphylococcus aureus subsp. aureus JH1	Bacteria	Firmicutes	2.93	32.9	Positive	Facultative	Host-associated
Xanthomonas_oryzae_PXO99A_uid59131	59131	360094	Xanthomonas oryzae pv. oryzae PXO99A	Bacteria	Gammaproteobacteria	5.24008	63.6	Negative	Aerobic	Host-associated
Bartonella_bacilliformis_KC583_uid58533	58533	360095	Bartonella bacilliformis KC583	Bacteria	Alphaproteobacteria	1.44502	38.2	Negative	Aerobic	Host-associated
Yersinia_pestis_Antiqua_uid58607	58607	360102	Yersinia pestis Antiqua	Bacteria	Gammaproteobacteria	4.877	47.7	Negative	Facultative	Multiple
Campylobacter_concisus_13826_uid58667	58667	360104	Campylobacter concisus 13826	Bacteria	Epsilonproteobacteria	2.09901	39.3	Negative	Microaerophilic	Host-associated
Campylobacter_curvus_525_92_uid58669	58669	360105	Campylobacter curvus 525.92	Bacteria	Epsilonproteobacteria	1.97126	44.5	Negative	Microaerophilic	Host-associated
Campylobacter_fetus_82_40_uid58545	58545	360106	Campylobacter fetus subsp. fetus 82-40	Bacteria	Epsilonproteobacteria	1.77361	33.3	Negative	Microaerophilic	Host-associated
Campylobacter_hominis_ATCC_BAA_381_uid58981	58981	360107	Campylobacter hominis ATCC BAA-381	Bacteria	Epsilonproteobacteria	1.7037	31.7	Negative	Anaerobic	Host-associated
Campylobacter_jejuni_doylei_269_97_uid58671	58671	360109	Campylobacter jejuni subsp. doylei 269.97	Bacteria	Epsilonproteobacteria	1.84511	30.6	Negative	Microaerophilic	Multiple
Coxiella_burnetii_RSA_331_uid58637	58637	360115	Coxiella burnetii RSA 331	Bacteria	Gammaproteobacteria	2.037	42.7	Negative	Facultative	Multiple
Bordetella_avium_197N_uid61563	61563	360910	Bordetella avium 197N	Bacteria	Betaproteobacteria	3.73225	61.6	Negative	Aerobic	Host-associated
Exiguobacterium_AT1b_uid59093	59093	360911	Exiguobacterium sp. AT1b	Bacteria	Firmicutes	3	48.5	Positive	Not found	Specialized
Bacillus_cereus_Q1_uid58529	58529	361100	Bacillus cereus Q1	Bacteria	Firmicutes	5.493	35.5	Positive	Aerobic	Terrestrial
Mycobacterium_ulcerans_Agy99_uid62939	62939	362242	Mycobacterium ulcerans Agy99	Bacteria	Actinobacteria	5.80161	65.4	Positive	Aerobic	Host-associated
Escherichia_coli_536_uid58531	58531	362663	Escherichia coli 536	Bacteria	Gammaproteobacteria	4.93892	50.5	Negative	Facultative	Host-associated
Lactobacillus_salivarius_UCC118_uid58233	58233	362948	Lactobacillus salivarius UCC118	Bacteria	Firmicutes	2.13111	33	Positive	Facultative	Host-associated
Lawsonia_intracellularis_PHE_MN1_00_uid61575	61575	363253	Lawsonia intracellularis PHE/MN1-00	Bacteria	Deltaproteobacteria	1.71462	33.1	Negative	Facultative	Host-associated
Escherichia_coli_UTI89_uid58541	58541	364106	Escherichia coli UTI89	Bacteria	Gammaproteobacteria	5.17574	50.6	Negative	Facultative	Host-associated
Polaromonas_naphthalenivorans_CJ2_uid58273	58273	365044	Polaromonas naphthalenivorans CJ2	Bacteria	Betaproteobacteria	5.3474	61.7	Negative	Aerobic	Aquatic
Ramlibacter_tataouinensis_TTB310_uid68279	68279	365046	Ramlibacter tataouinensis TTB310	Bacteria	Betaproteobacteria	4.1	NotFound	Negative	Aerobic	Terrestrial
Streptococcus_mitis_B6_uid46097	46097	365659	Streptococcus mitis B6	Bacteria	Firmicutes	2.1	40	Positive	Aerobic	Host-associated
Sinorhizobium_medicae_WSM419_uid58549	58549	366394	Sinorhizobium medicae WSM419	Bacteria	Alphaproteobacteria	6.83636	61.1	Negative	Aerobic	Multiple
Caulobacter_K31_uid58551	58551	366602	Caulobacter sp. K31	Bacteria	Alphaproteobacteria	5.88787	67.3	Negative	Aerobic	NotFound
Arcobacter_butzleri_RM4018_uid58557	58557	367737	Arcobacter butzleri RM4018	Bacteria	Epsilonproteobacteria	2.34125	27	Negative	Aerobic	Multiple
Bifidobacterium_adolescentis_ATCC_15703_uid58559	58559	367928	Bifidobacterium adolescentis ATCC 15703	Bacteria	Actinobacteria	2.1	59.2	Positive	Anaerobic	Host-associated
Salinispora_tropica_CNB_440_uid58565	58565	369723	Salinispora tropica CNB-440	Bacteria	Actinobacteria	5.2	69.5	Positive	Aerobic	Aquatic
Pelotomaculum_thermopropionicum_SI_uid58877	58877	370438	Pelotomaculum thermopropionicum SI	Bacteria	Firmicutes	3.02537	53	NotFound	Anaerobic	Specialized
Streptococcus_pyogenes_MGAS9429_uid58569	58569	370551	Streptococcus pyogenes MGAS9429	Bacteria	Firmicutes	1.83647	38.5	Positive	Facultative	Host-associated
Streptococcus_pyogenes_MGAS10270_uid58571	58571	370552	Streptococcus pyogenes MGAS10270	Bacteria	Firmicutes	1.92825	38.4	Positive	Facultative	Host-associated
Streptococcus_pyogenes_MGAS2096_uid58573	58573	370553	Streptococcus pyogenes MGAS2096	Bacteria	Firmicutes	1.86035	38.7	Positive	Facultative	Host-associated
Streptococcus_pyogenes_MGAS10750_uid58575	58575	370554	Streptococcus pyogenes MGAS10750	Bacteria	Firmicutes	1.93711	38.3	Positive	Facultative	Host-associated
Buchnera_aphidicola_Cc__Cinara_cedri__uid58579	58579	372461	Buchnera aphidicola str. Cc (Cinara cedri)	Bacteria	Gammaproteobacteria	0.4261	20.2	Negative	NotFound	Host-associated
Streptococcus_pneumoniae_D39_uid58581	58581	373153	Streptococcus pneumoniae D39	Bacteria	Firmicutes	2.04611	39.7	Positive	Facultative	Multiple
Shigella_flexneri_5_8401_uid58583	58583	373384	Shigella flexneri 5 str. 8401	Bacteria	Gammaproteobacteria	4.57428	50.9	Negative	Facultative	Host-associated
Halothermothrix_orenii_H_168_uid58585	58585	373903	Halothermothrix orenii H 168	Bacteria	Firmicutes	2.57815	37.9	Negative	Anaerobic	Aquatic
Baumannia_cicadellinicola_Hc__Homalodisca_coagulata__uid58111	58111	374463	Baumannia cicadellinicola str. Hc (Homalodisca coagulata)	Bacteria	Gammaproteobacteria	0.69	33.2	NotFound	Not found	Host-associated
Neisseria_meningitidis_053442_uid58587	58587	374833	Neisseria meningitidis 053442	Bacteria	Betaproteobacteria	2.15342	51.7	Negative	Aerobic	Host-associated
Haemophilus_influenzae_PittEE_uid58591	58591	374930	Haemophilus influenzae PittEE	Bacteria	Gammaproteobacteria	1.8	38	Negative	Facultative	Host-associated
Haemophilus_influenzae_PittGG_uid58593	58593	374931	Haemophilus influenzae PittGG	Bacteria	Gammaproteobacteria	1.9	38	Negative	Facultative	Host-associated
Janthinobacterium_Marseille_uid58603	58603	375286	Janthinobacterium sp. Marseille	Bacteria	Betaproteobacteria	4.1	54.2	NotFound	Not found	Aquatic
Roseobacter_denitrificans_OCh_114_uid58597	58597	375451	Roseobacter denitrificans OCh 114	Bacteria	Alphaproteobacteria	4.3349	58.9	Negative	Not found	Multiple
Francisella_tularensis_holarctica_LVS_uid58595	58595	376619	Francisella tularensis subsp. holarctica LVS	Bacteria	Gammaproteobacteria	1.9	32.2	Negative	Aerobic	Host-associated
Flavobacterium_johnsoniae_UW101_uid58493	58493	376686	Flavobacterium johnsoniae UW101	Bacteria	Bacteroidetes/Chlorobi	6.1	34.1	Negative	Aerobic	Multiple
Yersinia_pestis_Nepal516_uid58609	58609	377628	Yersinia pestis Nepal516	Bacteria	Gammaproteobacteria	4.64559	47.6	Negative	Facultative	Multiple
Teredinibacter_turnerae_T7901_uid59267	59267	377629	Teredinibacter turnerae T7901	Bacteria	Gammaproteobacteria	5.2	50.9	Negative	Aerobic	Host-associated
Kocuria_rhizophila_DC2201_uid59099	59099	378753	Kocuria rhizophila DC2201	Bacteria	Actinobacteria	2.7	71.2	Positive	Aerobic	Multiple
Gemmatimonas_aurantiaca_T_27_uid58813	58813	379066	Gemmatimonas aurantiaca T-27	Bacteria	Other Bacteria	4.63696	64.3	Negative	Aerobic	NotFound
Pseudomonas_stutzeri_A1501_uid58641	58641	379731	Pseudomonas stutzeri A1501	Bacteria	Gammaproteobacteria	4.56742	63.9	Negative	Aerobic	Host-associated
Acidithiobacillus_ferrooxidans_ATCC_53993_uid58613	58613	380394	Acidithiobacillus ferrooxidans ATCC 53993	Bacteria	Other Bacteria	2.9	58.9	Negative	Aerobic	Specialized
Aeromonas_hydrophila_ATCC_7966_uid58617	58617	380703	Aeromonas hydrophila subsp. hydrophila ATCC 7966	Bacteria	Gammaproteobacteria	4.74445	61.5	Negative	Facultative	Multiple
Hydrogenobaculum_Y04AAS1_uid58857	58857	380749	Hydrogenobaculum sp. Y04AAS1	Bacteria	Aquificae	1.55951	34.8	Negative	Aerobic	Aquatic
Ralstonia_eutropha_H16_uid62925	62925	381666	Ralstonia eutropha H16	Bacteria	Betaproteobacteria	7.40203	66.3	Negative	Facultative	Specialized
Pseudomonas_aeruginosa_PA7_uid58627	58627	381754	Pseudomonas aeruginosa PA7	Bacteria	Gammaproteobacteria	6.6	66.4	Negative	Aerobic	Multiple
Fervidobacterium_nodosum_Rt17_B1_uid58625	58625	381764	Fervidobacterium nodosum Rt17-B1	Bacteria	Thermotogae	1.94894	35	Negative	Anaerobic	Specialized
Aeromonas_salmonicida_A449_uid58631	58631	382245	Aeromonas salmonicida subsp. salmonicida A449	Bacteria	Gammaproteobacteria	5.0462	58.2	Negative	Facultative	Aquatic
Helicobacter_acinonychis_Sheeba_uid58685	58685	382638	Helicobacter acinonychis str. Sheeba	Bacteria	Epsilonproteobacteria	1.55763	38.2	Negative	Microaerophilic	Host-associated
Bartonella_tribocorum_CIP_105476_uid59129	59129	382640	Bartonella tribocorum CIP 105476	Bacteria	Alphaproteobacteria	2.623	38.8	Negative	Aerobic	Host-associated
Roseiflexus_castenholzii_DSM_13941_uid58287	58287	383372	Roseiflexus castenholzii DSM 13941	Bacteria	Chloroflexi	5.7233	60.7	NotFound	Facultative	Aquatic
Xanthomonas_oryzae_oryzicola_BLS256_uid54411	54411	383407	Xanthomonas oryzae pv. oryzicola BLS256	Bacteria	Gammaproteobacteria	9.63174	64.1	Negative	Aerobic	Host-associated
Pseudomonas_entomophila_L48_uid58639	58639	384676	Pseudomonas entomophila L48	Bacteria	Gammaproteobacteria	5.9	64.2	NotFound	Not found	Multiple
Listeria_welshimeri_serovar_6b_SLCC5334_uid61605	61605	386043	Listeria welshimeri serovar 6b str. SLCC5334	Bacteria	Firmicutes	2.8	36.4	Positive	Facultative	Multiple
Clostridium_novyi_NT_uid58643	58643	386415	Clostridium novyi NT	Bacteria	Firmicutes	2.54772	28.9	Positive	Anaerobic	Terrestrial
Escherichia_coli_O157_H7_Sakai_uid57781	57781	386585	Escherichia coli O157:H7 str. Sakai	Bacteria	Gammaproteobacteria	5.59603	50.5	Negative	Facultative	Host-associated
Yersinia_pestis_Pestoides_F_uid58619	58619	386656	Yersinia pestis Pestoides F	Bacteria	Gammaproteobacteria	4.712	47.7	Negative	Facultative	Multiple
Nitratiruptor_SB155_2_uid58861	58861	387092	Nitratiruptor sp. SB155-2	Bacteria	Epsilonproteobacteria	1.87793	39.7	Negative	Anaerobic	Specialized
Sulfurovum_NBC37_1_uid58863	58863	387093	Sulfurovum sp. NBC37-1	Bacteria	Epsilonproteobacteria	2.56228	43.9	Negative	Facultative	Specialized
Lactobacillus_brevis_ATCC_367_uid57989	57989	387344	Lactobacillus brevis ATCC 367	Bacteria	Firmicutes	2.349	46.1	Positive	Facultative	Multiple
Candidatus_Carsonella_ruddii_uid58773	58773	387662	Candidatus Carsonella ruddii PV	Bacteria	Gammaproteobacteria	0.16	16.6	NotFound	Not found	Specialized
Vibrio_fischeri_MJ11_uid58907	58907	388396	Vibrio fischeri MJ11	Bacteria	Gammaproteobacteria	4.48	38.2	Negative	Facultative	Multiple
Streptococcus_sanguinis_SK36_uid58381	58381	388919	Streptococcus sanguinis SK36	Bacteria	Firmicutes	2.4	43.4	Positive	Facultative	Host-associated
Pseudomonas_putida_W619_uid58651	58651	390235	Pseudomonas putida W619	Bacteria	Gammaproteobacteria	5.77433	61.4	Negative	Aerobic	Multiple
Borrelia_afzelii_PKo_uid58653	58653	390236	Borrelia afzelii PKo	Bacteria	Spirochaetes	1.23783	27.7	Negative	Aerobic	Host-associated
Lactobacillus_delbrueckii_bulgaricus_ATCC_11842_uid58647	58647	390333	Lactobacillus delbrueckii subsp. bulgaricus ATCC 11842	Bacteria	Firmicutes	1.865	49.7	Positive	Facultative	Multiple
Thermotoga_petrophila_RKU_1_uid58655	58655	390874	Thermotoga petrophila RKU-1	Bacteria	Thermotogae	1.82351	46.1	Negative	Anaerobic	Aquatic
Stenotrophomonas_maltophilia_R551_3_uid58657	58657	391008	Stenotrophomonas maltophilia R551-3	Bacteria	Gammaproteobacteria	4.57397	66.3	Negative	Aerobic	Multiple
Thermosipho_melanesiensis_BI429_uid58683	58683	391009	Thermosipho melanesiensis BI429	Bacteria	Thermotogae	1.9	31.4	Negative	Anaerobic	NotFound
Salinispora_arenicola_CNS_205_uid58659	58659	391037	Salinispora arenicola CNS-205	Bacteria	Actinobacteria	5.8	69.5	Positive	Aerobic	Aquatic
Burkholderia_phymatum_STM815_uid58699	58699	391038	Burkholderia phymatum STM815	Bacteria	Betaproteobacteria	8.67919	62.3	Negative	NotFound	Host-associated
Granulibacter_bethesdensis_CGDNIH1_uid58661	58661	391165	Granulibacter bethesdensis CGDNIH1	Bacteria	Alphaproteobacteria	2.7	59.1	Negative	NotFound	Multiple
Streptococcus_suis_05ZYH33_uid58663	58663	391295	Streptococcus suis 05ZYH33	Bacteria	Firmicutes	2.1	41.1	Positive	Facultative	Multiple
Streptococcus_suis_98HAH33_uid58665	58665	391296	Streptococcus suis 98HAH33	Bacteria	Firmicutes	2.1	41.1	Positive	Facultative	Specialized
Roseobacter_litoralis_Och_149_uid54719	54719	391595	Roseobacter litoralis Och 149	Bacteria	Alphaproteobacteria	4.74	57.3	NotFound	Not found	Aquatic
Verminephrobacter_eiseniae_EF01_2_uid58675	58675	391735	Verminephrobacter eiseniae EF01-2	Bacteria	Betaproteobacteria	5.59775	65.2	Negative	NotFound	Host-associated
Desulfovibrio_vulgaris_DP4_uid58679	58679	391774	Desulfovibrio vulgaris DP4	Bacteria	Deltaproteobacteria	3.66289	63.2	Negative	Anaerobic	Multiple
Rickettsia_bellii_OSU_85_389_uid58681	58681	391896	Rickettsia bellii OSU 85-389	Bacteria	Alphaproteobacteria	1.52898	31.6	NotFound	Not found	NotFound
Bifidobacterium_longum_infantis_ATCC_15697_uid58677	58677	391904	Bifidobacterium longum subsp. infantis ATCC 15697	Bacteria	Actinobacteria	2.83275	59.9	Positive	Anaerobic	Host-associated
Rickettsia_rickettsii__Sheila_Smith__uid58027	58027	392021	Rickettsia rickettsii str. Sheila Smith	Bacteria	Alphaproteobacteria	1.25771	32.5	Negative	Aerobic	Host-associated
Sphingomonas_wittichii_RW1_uid58691	58691	392499	Sphingomonas wittichii RW1	Bacteria	Alphaproteobacteria	5.93	67.9	Negative	Aerobic	Aquatic
Shewanella_woodyi_ATCC_51908_uid58721	58721	392500	Shewanella woodyi ATCC 51908	Bacteria	Gammaproteobacteria	5.9354	43.7	Negative	Facultative	Multiple
Francisella_tularensis_holarctica_OSU18_uid58687	58687	393011	Francisella tularensis subsp. holarctica OSU18	Bacteria	Gammaproteobacteria	1.9	32.2	Negative	Aerobic	Multiple
Francisella_tularensis_FSC198_uid58693	58693	393115	Francisella tularensis subsp. tularensis FSC198	Bacteria	Gammaproteobacteria	1.9	32.3	Negative	Aerobic	Aquatic
Listeria_monocytogenes_FSL_R2_561_uid54441	54441	393126	Listeria monocytogenes FSL R2-561	Bacteria	Firmicutes	2.94585	37.8	Negative	Facultative	Multiple
Listeria_monocytogenes_Finland_1998_uid54443	54443	393127	Listeria monocytogenes Finland 1988	Bacteria	Firmicutes	2.83404	37.9	Negative	Facultative	Multiple
Listeria_monocytogenes_J0161_uid54459	54459	393130	Listeria monocytogenes J0161	Bacteria	Firmicutes	3.06258	37.7	Positive	Facultative	Multiple
Listeria_monocytogenes_10403S_uid54461	54461	393133	Listeria monocytogenes 10403S	Bacteria	Firmicutes	2.87354	37.9	Positive	Facultative	Multiple
Yersinia_enterocolitica_8081_uid57741	57741	393305	Yersinia enterocolitica subsp. enterocolitica 8081	Bacteria	Gammaproteobacteria	4.668	47.2	Negative	Facultative	Multiple
Alcanivorax_borkumensis_SK2_uid58169	58169	393595	Alcanivorax borkumensis SK2	Bacteria	Gammaproteobacteria	3.12014	54.7	Negative	Aerobic	Aquatic
Maricaulis_maris_MCS10_uid58689	58689	394221	Maricaulis maris MCS10	Bacteria	Alphaproteobacteria	3.36878	62.7	Negative	Facultative	Aquatic
Clostridium_cellulolyticum_H10_uid58709	58709	394503	Clostridium cellulolyticum H10	Bacteria	Firmicutes	4.06872	37.4	Positive	Anaerobic	Terrestrial
Burkholderia_multivorans_ATCC_17616_uid58697	58697	395019	Burkholderia multivorans ATCC 17616	Bacteria	Betaproteobacteria	7.01139	66.7	Negative	Aerobic	Host-associated
Rhizobium_leguminosarum_bv__trifolii_WSM1325_uid58991	58991	395491	Rhizobium leguminosarum bv. trifolii WSM1325	Bacteria	Alphaproteobacteria	7.41704	60.8	Negative	Aerobic	Host-associated
Rhizobium_leguminosarum_bv__trifolii_WSM2304_uid58997	58997	395492	Rhizobium leguminosarum bv. trifolii WSM2304	Bacteria	Alphaproteobacteria	6.87405	61.2	Negative	Aerobic	Host-associated
Gallionella_capsiferriformans_ES_2_uid51505	51505	395494	Gallionella capsiferriformans ES-2	Bacteria	Betaproteobacteria	3.2	52.8	NotFound	Not found	Aquatic
Leptothrix_cholodnii_SP_6_uid58971	58971	395495	Leptothrix cholodnii SP-6	Bacteria	Betaproteobacteria	4.9	68.9	NotFound	Aerobic	Aquatic
Rhodopseudomonas_palustris_TIE_1_uid58995	58995	395960	Rhodopseudomonas palustris TIE-1	Bacteria	Alphaproteobacteria	5.74404	64.9	Negative	Facultative	NotFound
Cyanothece_PCC_7425_uid59435	59435	395961	Cyanothece sp. PCC 7425	Bacteria	Cyanobacteria	5.78957	50.6	NotFound	Facultative	Aquatic
Cyanothece_PCC_8802_uid59143	59143	395962	Cyanothece sp. PCC 8802	Bacteria	Cyanobacteria	4.80381	39.8	NotFound	Facultative	Aquatic
Beijerinckia_indica_ATCC_9039_uid59057	59057	395963	Beijerinckia indica subsp. indica ATCC 9039	Bacteria	Alphaproteobacteria	4.41715	57	Negative	Aerobic	NotFound
Methylocella_silvestris_BL2_uid59433	59433	395965	Methylocella silvestris BL2	Bacteria	Alphaproteobacteria	4.3	63.1	Negative	Aerobic	Terrestrial
Staphylococcus_carnosus_TM300_uid59401	59401	396513	Staphylococcus carnosus subsp. carnosus TM300	Bacteria	Firmicutes	2.56642	34.6	NotFound	Facultative	NotFound
Thioalkalivibrio_sulfidophilus_HL_EbGr7_uid59179	59179	396588	Thioalkalivibrio sulfidophilus HL-EbGr7	Bacteria	Gammaproteobacteria	3.46455	65.1	Negative	Aerobic	Specialized
Thioalkalivibrio_K90mix_uid46181	46181	396595	Thioalkalivibrio sp. K90mix	Bacteria	Gammaproteobacteria	2.94	65.5	Negative	NotFound	Specialized
Acidovorax_citrulli_AAC00_1_uid58429	58429	397945	Acidovorax citrulli AAC00-1	Bacteria	Betaproteobacteria	5.35277	68.5	Negative	Aerobic	Multiple
Bacillus_pseudofirmus_OF4_uid45847	45847	398511	Bacillus pseudofirmus OF4	Bacteria	Firmicutes	4.3	39.9	NotFound	Facultative	Terrestrial
Burkholderia_phytofirmans_PsJN_uid58729	58729	398527	Burkholderia phytofirmans PsJN	Bacteria	Betaproteobacteria	8.21354	62.3	Negative	Aerobic	Terrestrial
Burkholderia_ambifaria_MC40_6_uid58701	58701	398577	Burkholderia ambifaria MC40-6	Bacteria	Betaproteobacteria	7.64094	66.4	Negative	NotFound	Multiple
Delftia_acidovorans_SPH_1_uid58703	58703	398578	Delftia acidovorans SPH-1	Bacteria	Betaproteobacteria	6.76751	66.5	Negative	Aerobic	Multiple
Shewanella_pealeana_ATCC_700345_uid58705	58705	398579	Shewanella pealeana ATCC 700345	Bacteria	Gammaproteobacteria	5.17458	44.7	Negative	Facultative	NotFound
Dinoroseobacter_shibae_DFL_12_uid58707	58707	398580	Dinoroseobacter shibae DFL 12	Bacteria	Alphaproteobacteria	4.428	65.5	Negative	Aerobic	NotFound
Geobacter_lovleyi_SZ_uid58713	58713	398767	Geobacter lovleyi SZ	Bacteria	Deltaproteobacteria	3.977	54.7	Negative	Anaerobic	Multiple
Shewanella_baltica_OS195_uid58261	58261	399599	Shewanella baltica OS195	Bacteria	Gammaproteobacteria	5.54828	46.2	Negative	Facultative	Aquatic
Thermoanaerobacter_X514_uid58589	58589	399726	Thermoanaerobacter sp. X514	Bacteria	Firmicutes	2.45726	34.5	Positive	Anaerobic	NotFound
Pseudomonas_mendocina_ymp_uid58723	58723	399739	Pseudomonas mendocina ymp	Bacteria	Gammaproteobacteria	5.07281	64.7	Negative	Aerobic	Multiple
Serratia_proteamaculans_568_uid58725	58725	399741	Serratia proteamaculans 568	Bacteria	Gammaproteobacteria	5.49585	55	NotFound	Facultative	Multiple
Enterobacter_638_uid58727	58727	399742	Enterobacter sp. 638	Bacteria	Gammaproteobacteria	4.66	52.9	Negative	NotFound	Host-associated
Acinetobacter_baumannii_ATCC_17978_uid58731	58731	400667	Acinetobacter baumannii ATCC 17978	Bacteria	Gammaproteobacteria	4.00075	38.9	Negative	Aerobic	Multiple
Marinomonas_MWYL1_uid58715	58715	400668	Marinomonas sp. MWYL1	Bacteria	Gammaproteobacteria	5.1	42.6	Negative	Aerobic	Aquatic
Legionella_pneumophila_Corby_uid58733	58733	400673	Legionella pneumophila str. Corby	Bacteria	Gammaproteobacteria	3.57647	38.5	Negative	Aerobic	Host-associated
Terriglobus_saanensis_SP1PR4_uid53251	53251	401053	Terriglobus saanensis SP1PR4	Bacteria	Acidobacteria	5.1	NotFound	Not found	NotFound	Terrestrial
Bifidobacterium_dentium_Bd1_uid43091	43091	401473	Bifidobacterium dentium Bd1	Bacteria	Actinobacteria	2.6	58.5	Positive	Anaerobic	NotFound
Francisella_novicida_U112_uid58499	58499	401614	Francisella novicida U112	Bacteria	Gammaproteobacteria	1.9	32.5	Negative	Aerobic	Multiple
Flavobacterium_psychrophilum_JIP02_86_uid61627	61627	402612	Flavobacterium psychrophilum JIP02/86	Bacteria	Bacteroidetes/Chlorobi	2.86199	32.5	Negative	Aerobic	Aquatic
Ralstonia_pickettii_12J_uid58737	58737	402626	Ralstonia pickettii 12J	Bacteria	Betaproteobacteria	5.32356	63.6	Negative	Aerobic	Multiple
Parvibaculum_lavamentivorans_DS_1_uid58739	58739	402881	Parvibaculum lavamentivorans DS-1	Bacteria	Alphaproteobacteria	3.9	62.3	Negative	Aerobic	Multiple
Shewanella_baltica_OS185_uid58743	58743	402882	Shewanella baltica OS185	Bacteria	Gammaproteobacteria	5.31269	46.3	Negative	Facultative	Aquatic
Petrotoga_mobilis_SJ95_uid58747	58747	403833	Petrotoga mobilis SJ95	Bacteria	Thermotogae	2.16955	34.1	Negative	Anaerobic	Specialized
Geobacter_bemidjiensis_Bem_uid58749	58749	404380	Geobacter bemidjiensis Bem	Bacteria	Deltaproteobacteria	4.6	60.3	Negative	Anaerobic	Terrestrial
Anaeromyxobacter_Fw109_5_uid58755	58755	404589	Anaeromyxobacter sp. Fw109-5	Bacteria	Deltaproteobacteria	5.27799	73.5	NotFound	Anaerobic	Terrestrial
Acinetobacter_baumannii_ACICU_uid58765	58765	405416	Acinetobacter baumannii ACICU	Bacteria	Gammaproteobacteria	3.992	38.9	Negative	Aerobic	Aquatic
Xylella_fastidiosa_M12_uid58763	58763	405440	Xylella fastidiosa M12	Bacteria	Gammaproteobacteria	2.47513	51.9	Negative	Aerobic	Host-associated
Xylella_fastidiosa_M23_uid58809	58809	405441	Xylella fastidiosa M23	Bacteria	Gammaproteobacteria	2.57369	51.7	Negative	Aerobic	Host-associated
Bacillus_cereus_G9842_uid58759	58759	405531	Bacillus cereus G9842	Bacteria	Firmicutes	5.75	35	Positive	Aerobic	Multiple
Bacillus_cereus_B4264_uid58757	58757	405532	Bacillus cereus B4264	Bacteria	Firmicutes	5.4	35.3	Positive	Aerobic	Multiple
Bacillus_cereus_AH187_uid58753	58753	405534	Bacillus cereus AH187	Bacteria	Firmicutes	5.59913	35.5	Positive	Aerobic	Multiple
Bacillus_cereus_AH820_uid58751	58751	405535	Bacillus cereus AH820	Bacteria	Firmicutes	5.5841	35.3	Positive	Aerobic	Multiple
Lactobacillus_helveticus_DPC_4571_uid58761	58761	405566	Lactobacillus helveticus DPC 4571	Bacteria	Firmicutes	2.1	37.1	Positive	Facultative	Multiple
Saccharopolyspora_erythraea_NRRL_2338_uid62947	62947	405948	Saccharopolyspora erythraea NRRL 2338	Bacteria	Actinobacteria	8.2	71.1	Positive	Aerobic	Terrestrial
Escherichia_coli_APEC_O1_uid58623	58623	405955	Escherichia coli APEC O1	Bacteria	Gammaproteobacteria	5.51	50.3	Negative	Facultative	Host-associated
Burkholderia_cenocepacia_MC0_3_uid58769	58769	406425	Burkholderia cenocepacia MC0-3	Bacteria	Betaproteobacteria	7.95748	66.6	Negative	Facultative	Multiple
Xenorhabdus_nematophila_ATCC_19061_uid49133	49133	406817	Xenorhabdus nematophila ATCC 19061	Bacteria	Gammaproteobacteria	4.56	46	Negative	Facultative	Host-associated
Xenorhabdus_bovienii_SS_2004_uid46345	46345	406818	Xenorhabdus bovienii SS-2004	Bacteria	Gammaproteobacteria	4.2	45	Negative	Facultative	Host-associated
Campylobacter_jejuni_81116_uid58771	58771	407148	Campylobacter jejuni subsp. jejuni 81116	Bacteria	Epsilonproteobacteria	1.62811	30.5	Negative	Microaerophilic	Multiple
Shewanella_baltica_OS223_uid58775	58775	407976	Shewanella baltica OS223	Bacteria	Gammaproteobacteria	5.3579	46.3	Negative	Facultative	Aquatic
Escherichia_coli_SE11_uid59425	59425	409438	Escherichia coli SE11	Bacteria	Gammaproteobacteria	5.1684	50.7	Negative	Facultative	Host-associated
Mycobacterium_bovis_BCG_Pasteur_1173P2_uid58781	58781	410289	Mycobacterium bovis BCG str. Pasteur 1173P2	Bacteria	Actinobacteria	4.37452	65.6	Positive	Aerobic	Host-associated
Gramella_forsetii_KT0803_uid58881	58881	411154	Gramella forsetii KT0803	Bacteria	Bacteroidetes/Chlorobi	3.8	36.6	Negative	Aerobic	Multiple
Burkholderia_mallei_NCTC_10229_uid58383	58383	412022	Burkholderia mallei NCTC 10229	Bacteria	Betaproteobacteria	5.75821	68.5	Negative	Not found	Host-associated
Borrelia_recurrentis_A1_uid58793	58793	412418	Borrelia recurrentis A1	Bacteria	Spirochaetes	1.2371	27.5	Negative	Aerobic	Host-associated
Borrelia_duttonii_Ly_uid58791	58791	412419	Borrelia duttonii Ly	Bacteria	Spirochaetes	1.567	28	NotFound	Aerobic	Host-associated
Bacillus_thuringiensis_Al_Hakam_uid58795	58795	412694	Bacillus thuringiensis str. Al Hakam	Bacteria	Firmicutes	5.31309	35.4	Positive	Facultative	Multiple
Candidatus_Vesicomyosocius_okutanii_HA_uid59427	59427	412965	Candidatus Vesicomyosocius okutanii HA	Bacteria	Gammaproteobacteria	1.02215	31.6	NotFound	Anaerobic	Host-associated
Candidatus_Ruthia_magnifica_Cm__Calyptogena_magnifica__uid58645	58645	413404	Candidatus Ruthia magnifica str. Cm (Calyptogena magnifica)	Bacteria	Gammaproteobacteria	1.16078	34	NotFound	Not found	NotFound
Escherichia_coli_B_REL606_uid58803	58803	413997	Escherichia coli B str. REL606	Bacteria	Gammaproteobacteria	4.62981	50.8	Negative	Facultative	Multiple
Clostridium_botulinum_A_ATCC_3502_uid61579	61579	413999	Clostridium botulinum A str. ATCC 3502	Bacteria	Firmicutes	3.916	28.2	Positive	Anaerobic	Multiple
Rhodospirillum_centenum_SW_uid58805	58805	414684	Rhodospirillum centenum SW	Bacteria	Alphaproteobacteria	4.35554	70.5	Negative	Facultative	Aquatic
Actinobacillus_pleuropneumoniae_serovar_5b_L20_uid58789	58789	416269	Actinobacillus pleuropneumoniae serovar 5b str. L20	Bacteria	Gammaproteobacteria	2.27448	41.3	Negative	Facultative	Host-associated
Rickettsia_massiliae_MTU5_uid58801	58801	416276	Rickettsia massiliae MTU5	Bacteria	Alphaproteobacteria	1.3759	32.5	Negative	Aerobic	Host-associated
Thermotoga_lettingae_TMO_uid58419	58419	416591	Thermotoga lettingae TMO	Bacteria	Thermotogae	2.13534	38.7	Negative	Anaerobic	Specialized
Lactococcus_lactis_cremoris_MG1363_uid58837	58837	416870	Lactococcus lactis subsp. cremoris MG1363	Bacteria	Firmicutes	2.52948	35.7	Positive	Facultative	Multiple
Staphylococcus_aureus_Mu3_uid58817	58817	418127	Staphylococcus aureus subsp. aureus Mu3	Bacteria	Firmicutes	2.9	32.9	Positive	Facultative	Host-associated
Francisella_tularensis_WY96_3418_uid58811	58811	418136	Francisella tularensis subsp. tularensis WY96-3418	Bacteria	Gammaproteobacteria	1.9	32.3	Negative	Aerobic	Host-associated
Methylobacterium_extorquens_PA1_uid58821	58821	419610	Methylobacterium extorquens PA1	Bacteria	Alphaproteobacteria	5.47115	68.2	Negative	Facultative	Multiple
Mycobacterium_tuberculosis_H37Ra_uid58853	58853	419947	Mycobacterium tuberculosis H37Ra	Bacteria	Actinobacteria	4.4	65.6	Positive	Aerobic	Host-associated
Geobacillus_thermodenitrificans_NG80_2_uid58829	58829	420246	Geobacillus thermodenitrificans NG80-2	Bacteria	Firmicutes	3.60832	48.9	Positive	Facultative	Specialized
Methylibium_petroleiphilum_PM1_uid58085	58085	420662	Methylibium petroleiphilum PM1	Bacteria	Betaproteobacteria	4.64419	68.8	Negative	Facultative	Aquatic
Legionella_pneumophila_2300_99_Alcoy_uid48801	48801	423212	Legionella pneumophila 2300/99 Alcoy	Bacteria	Gammaproteobacteria	3.5	NotFound	Negative	Aerobic	Host-associated
Salmonella_enterica_serovar_Newport_SL254_uid58831	58831	423368	Salmonella enterica subsp. enterica serovar Newport str. SL254	Bacteria	Gammaproteobacteria	5.01124	52.2	Negative	Facultative	Multiple
Shewanella_sediminis_HAW_EB3_uid58835	58835	425104	Shewanella sediminis HAW-EB3	Bacteria	Gammaproteobacteria	5.5	46.1	Negative	Facultative	Aquatic
Methylobacterium_4_46_uid58843	58843	426117	Methylobacterium sp. 4-46	Bacteria	Alphaproteobacteria	7.73705	71.5	Negative	Facultative	Multiple
Methylobacterium_radiotolerans_JCM_2831_uid58845	58845	426355	Methylobacterium radiotolerans JCM 2831	Bacteria	Alphaproteobacteria	6.90283	71	NotFound	Aerobic	Host-associated
Staphylococcus_aureus_Newman_uid58839	58839	426430	Staphylococcus aureus subsp. aureus str. Newman	Bacteria	Firmicutes	2.8789	32.9	Positive	Not found	NotFound
Ralstonia_pickettii_12D_uid58859	58859	428406	Ralstonia pickettii 12D	Bacteria	Betaproteobacteria	5.68204	63.3	Negative	Aerobic	Multiple
Ammonifex_degensii_KC4_uid41053	41053	429009	Ammonifex degensii KC4	Bacteria	Firmicutes	2.128	59.5	Negative	Anaerobic	Specialized
Brucella_abortus_S19_uid58873	58873	430066	Brucella abortus S19	Bacteria	Alphaproteobacteria	3.28394	57.2	Negative	Facultative	Multiple
Clostridium_kluyveri_DSM_555_uid58885	58885	431943	Clostridium kluyveri DSM 555	Bacteria	Firmicutes	4.02362	32	Positive	Anaerobic	Aquatic
Porphyromonas_gingivalis_ATCC_33277_uid58879	58879	431947	Porphyromonas gingivalis ATCC 33277	Bacteria	Bacteroidetes/Chlorobi	2.35489	48.4	Negative	Anaerobic	Host-associated
Neorickettsia_risticii_Illinois_uid58889	58889	434131	Neorickettsia risticii str. Illinois	Bacteria	Alphaproteobacteria	0.88	41.3	NotFound	Not found	Host-associated
Actinobacillus_pleuropneumoniae_serovar_3_JL03_uid58891	58891	434271	Actinobacillus pleuropneumoniae serovar 3 str. JL03	Bacteria	Gammaproteobacteria	2.24206	41.2	Negative	Facultative	Host-associated
Coxiella_burnetii_Dugway_5J108_111_uid58629	58629	434922	Coxiella burnetii Dugway 5J108-111	Bacteria	Gammaproteobacteria	2.21276	42.4	Negative	Facultative	Host-associated
Coxiella_burnetii_CbuG_Q212_uid58893	58893	434923	Coxiella burnetii CbuG_Q212	Bacteria	Gammaproteobacteria	2	42.6	Negative	Facultative	Multiple
Coxiella_burnetii_CbuK_Q154_uid58895	58895	434924	Coxiella burnetii CbuK_Q154	Bacteria	Gammaproteobacteria	2.1021	42.6	Negative	Facultative	Multiple
Bacteroides_vulgatus_ATCC_8482_uid58253	58253	435590	Bacteroides vulgatus ATCC 8482	Bacteria	Bacteroidetes/Chlorobi	5.16319	42.2	Positive	Anaerobic	Host-associated
Parabacteroides_distasonis_ATCC_8503_uid58301	58301	435591	Parabacteroides distasonis ATCC 8503	Bacteria	Bacteroidetes/Chlorobi	4.8	45.1	Positive	Anaerobic	Host-associated
Sulfurihydrogenibium_YO3AOP1_uid58855	58855	436114	Sulfurihydrogenibium sp. YO3AOP1	Bacteria	Aquificae	1.83844	32	Negative	Facultative	Specialized
Acinetobacter_oleivorans_DR1_uid50119	50119	436717	Acinetobacter sp. DR1	Bacteria	Gammaproteobacteria	4.2	NotFound	Negative	Aerobic	NotFound
Azorhizobium_caulinodans_ORS_571_uid58905	58905	438753	Azorhizobium caulinodans ORS 571	Bacteria	Alphaproteobacteria	5.36977	67.3	NotFound	Not found	Host-associated
Desulfatibacillum_alkenivorans_AK_01_uid58913	58913	439235	Desulfatibacillum alkenivorans AK-01	Bacteria	Deltaproteobacteria	6.5	54.5	Negative	Anaerobic	Aquatic
Bacillus_selenitireducens_MLS10_uid49513	49513	439292	Bacillus selenitireducens MLS10	Bacteria	Firmicutes	3.6	48.6	Positive	Facultative	Multiple
Ochrobactrum_anthropi_ATCC_49188_uid58921	58921	439375	Ochrobactrum anthropi ATCC 49188	Bacteria	Alphaproteobacteria	5.221	56.1	NotFound	NotFound	Terrestrial
Salmonella_enterica_serovar_Schwarzengrund_CVM19633_uid58915	58915	439843	Salmonella enterica subsp. enterica serovar Schwarzengrund str. CVM19633	Bacteria	Gammaproteobacteria	4.8146	52.2	Negative	Facultative	Multiple
Salmonella_enterica_serovar_Dublin_CT_02021853_uid58917	58917	439851	Salmonella enterica subsp. enterica serovar Dublin str. CT_02021853	Bacteria	Gammaproteobacteria	4.91791	52.1	Negative	Facultative	Multiple
Escherichia_coli_SMS_3_5_uid58919	58919	439855	Escherichia coli SMS-3-5	Bacteria	Gammaproteobacteria	5.21499	50.5	Negative	Facultative	Multiple
Methylobacterium_chloromethanicum_CM4_uid58933	58933	440085	Methylobacterium chloromethanicum CM4	Bacteria	Alphaproteobacteria	6.18091	68.1	Negative	Aerobic	Terrestrial
Methylobacterium_populi_BJ001_uid58937	58937	441620	Methylobacterium populi BJ001	Bacteria	Alphaproteobacteria	5.848	69.4	Negative	Aerobic	NotFound
Acholeplasma_laidlawii_PG_8A_uid58901	58901	441768	Acholeplasma laidlawii PG-8A	Bacteria	Firmicutes	1.5	31.9	NotFound	Facultative	Specialized
Clostridium_botulinum_A_ATCC_19397_uid58927	58927	441770	Clostridium botulinum A str. ATCC 19397	Bacteria	Firmicutes	3.86345	28.2	Positive	Anaerobic	Multiple
Clostridium_botulinum_A_Hall_uid58931	58931	441771	Clostridium botulinum A str. Hall	Bacteria	Firmicutes	3.76056	28.2	Positive	Anaerobic	Multiple
Clostridium_botulinum_F_Langeland_uid58929	58929	441772	Clostridium botulinum F str. Langeland	Bacteria	Firmicutes	4.018	28.3	Positive	Anaerobic	Multiple
Francisella_tularensis_mediasiatica_FSC147_uid58939	58939	441952	Francisella tularensis subsp. mediasiatica FSC147	Bacteria	Gammaproteobacteria	1.9	32.3	Negative	Aerobic	Host-associated
Bifidobacterium_animalis_lactis_AD011_uid58911	58911	442563	Bifidobacterium animalis subsp. lactis AD011	Bacteria	Actinobacteria	1.93369	60.5	Positive	Anaerobic	Multiple
Geobacter_M18_uid55771	55771	443143	Geobacter sp. M18	Bacteria	Deltaproteobacteria	5.3	61.3	Negative	Anaerobic	Terrestrial
Geobacter_M21_uid59037	59037	443144	Geobacter sp. M21	Bacteria	Deltaproteobacteria	4.74581	60.5	Negative	Anaerobic	Aquatic
Amycolicicoccus_subflavus_DQS3_9A1_uid67253	67253	443218	Amycolicicoccus subflavus DQS3-9A1	Bacteria	Actinobacteria	4.83	NotFound	Not found	NotFound	Not found
Clavibacter_michiganensis_NCPPB_382_uid61625	61625	443906	Clavibacter michiganensis subsp. michiganensis NCPPB 382	Bacteria	Actinobacteria	3.4	72.5	Positive	Aerobic	Multiple
Lysinibacillus_sphaericus_C3_41_uid58945	58945	444177	Lysinibacillus sphaericus C3-41	Bacteria	Firmicutes	4.81982	37.1	Positive	Aerobic	Specialized
Brucella_ovis_ATCC_25840_uid58113	58113	444178	Brucella ovis ATCC 25840	Bacteria	Alphaproteobacteria	3.26422	57.2	Negative	Facultative	Host-associated
Candidatus_Sulcia_muelleri_GWSS_uid58943	58943	444179	Candidatus Sulcia muelleri GWSS	Bacteria	Bacteroidetes/Chlorobi	0.25	22.4	NotFound	Not found	NotFound
Escherichia_coli_O157_H7_EC4115_uid59091	59091	444450	Escherichia coli O157:H7 str. EC4115	Bacteria	Gammaproteobacteria	5.70407	50.4	Negative	Facultative	Multiple
Elusimicrobium_minutum_Pei191_uid58949	58949	445932	Elusimicrobium minutum Pei191	Bacteria	Other Bacteria	1.64356	40	NotFound	Anaerobic	Host-associated
Borrelia_burgdorferi_ZS7_uid59429	59429	445985	Borrelia burgdorferi ZS7	Bacteria	Spirochaetes	1.348	28.3	NotFound	Microaerophilic	Host-associated
Actinosynnema_mirum_DSM_43827_uid58951	58951	446462	Actinosynnema mirum DSM 43827	Bacteria	Actinobacteria	8.24814	73.7	Positive	NotFound	Terrestrial
Brachybacterium_faecium_DSM_4810_uid58649	58649	446465	Brachybacterium faecium DSM 4810	Bacteria	Actinobacteria	3.6	72	Positive	Aerobic	Terrestrial
Cellulomonas_flavigena_DSM_20109_uid48821	48821	446466	Cellulomonas flavigena DSM 20109	Bacteria	Actinobacteria	4.1	74.1	Positive	Facultative	Terrestrial
Nocardiopsis_dassonvillei_DSM_43111_uid49483	49483	446468	Nocardiopsis dassonvillei subsp. dassonvillei DSM 43111	Bacteria	Actinobacteria	6.58	72.7	NotFound	NotFound	Multiple
Sanguibacter_keddieii_DSM_10542_uid40845	40845	446469	Sanguibacter keddieii DSM 10542	Bacteria	Actinobacteria	4.3	71.9	Positive	Facultative	Host-associated
Stackebrandtia_nassauensis_DSM_44728_uid46663	46663	446470	Stackebrandtia nassauensis DSM 44728	Bacteria	Actinobacteria	6.8	68.1	Positive	Aerobic	NotFound
Xylanimonas_cellulosilytica_DSM_15894_uid41935	41935	446471	Xylanimonas cellulosilytica DSM 15894	Bacteria	Actinobacteria	3.789	72.5	Positive	Aerobic	Specialized
Anaeromyxobacter_K_uid58953	58953	447217	Anaeromyxobacter sp. K	Bacteria	Deltaproteobacteria	5.06163	74.8	NotFound	Anaerobic	Terrestrial
Sorangium_cellulosum__So_ce_56__uid61629	61629	448385	Sorangium cellulosum So ce 56	Bacteria	Deltaproteobacteria	13.0338	71.4	Negative	Aerobic	Terrestrial
Microcystis_aeruginosa_NIES_843_uid59101	59101	449447	Microcystis aeruginosa NIES-843	Bacteria	Cyanobacteria	5.84279	42.3	NotFound	Aerobic	Aquatic
Phenylobacterium_zucineum_HLK1_uid58959	58959	450851	Phenylobacterium zucineum HLK1	Bacteria	Alphaproteobacteria	4.38	71.1	Negative	Aerobic	Host-associated
Staphylococcus_aureus_USA300_FPR3757_uid58555	58555	451515	Staphylococcus aureus subsp. aureus USA300_FPR3757	Bacteria	Firmicutes	2.91727	32.7	Positive	Facultative	Host-associated
Staphylococcus_aureus_USA300_TCH1516_uid58925	58925	451516	Staphylococcus aureus subsp. aureus USA300_TCH1516	Bacteria	Firmicutes	2.90301	32.7	Positive	Facultative	Host-associated
Candidatus_Amoebophilus_asiaticus_5a2_uid58963	58963	452471	Candidatus Amoebophilus asiaticus 5a2	Bacteria	Bacteroidetes/Chlorobi	1.9	35	Negative	Not found	Host-associated
Opitutus_terrae_PB90_1_uid58965	58965	452637	Opitutus terrae PB90-1	Bacteria	Other Bacteria	5.95761	65.3	NotFound	Anaerobic	Aquatic
Polynucleobacter_necessarius_STIR1_uid58967	58967	452638	Polynucleobacter necessarius subsp. necessarius STIR1	Bacteria	Betaproteobacteria	1.56047	45.6	Negative	Aerobic	Host-associated
Rickettsia_rickettsii_Iowa_uid58961	58961	452659	Rickettsia rickettsii str. Iowa	Bacteria	Alphaproteobacteria	1.3	32.4	Negative	Aerobic	Host-associated
Sphingobium_japonicum_UT26S_uid47077	47077	452662	Sphingobium japonicum UT26S	Bacteria	Alphaproteobacteria	4.4074	NotFound	Negative	Aerobic	Terrestrial
Arthrobacter_chlorophenolicus_A6_uid58969	58969	452863	Arthrobacter chlorophenolicus A6	Bacteria	Actinobacteria	4.99	66	Positive	Aerobic	Terrestrial
Salmonella_enterica_serovar_Agona_SL483_uid59431	59431	454166	Salmonella enterica subsp. enterica serovar Agona str. SL483	Bacteria	Gammaproteobacteria	4.838	52	Negative	Facultative	Multiple
Salmonella_enterica_serovar_Heidelberg_SL476_uid58973	58973	454169	Salmonella enterica subsp. enterica serovar Heidelberg str. SL476	Bacteria	Gammaproteobacteria	4.9944	52.1	Negative	Facultative	Multiple
Treponema_pallidum_SS14_uid58977	58977	455434	Treponema pallidum subsp. pallidum SS14	Bacteria	Spirochaetes	1.13946	52.8	NotFound	Anaerobic	Host-associated
Anaeromyxobacter_dehalogenans_2CP_1_uid58989	58989	455488	Anaeromyxobacter dehalogenans 2CP-1	Bacteria	Deltaproteobacteria	5.02933	74.7	Negative	Facultative	Terrestrial
Streptomyces_griseus_NBRC_13350_uid58983	58983	455632	Streptomyces griseus subsp. griseus NBRC 13350	Bacteria	Actinobacteria	8.54593	72.2	Positive	Aerobic	Multiple
Leptospira_biflexa_serovar_Patoc__Patoc_1__Paris__uid58993	58993	456481	Leptospira biflexa serovar Patoc strain Patoc 1 Paris	Bacteria	Spirochaetes	3.954	38.9	Negative	Aerobic	Multiple
Natranaerobius_thermophilus_JW_NM_WN_LF_uid59001	59001	457570	Natranaerobius thermophilus JW/NM-WN-LF	Bacteria	Firmicutes	3.19126	36.3	Positive	NotFound	Specialized
Macrococcus_caseolyticus_JCSC5402_uid59003	59003	458233	Macrococcus caseolyticus JCSC5402	Bacteria	Firmicutes	2.2182	36.6	Positive	Facultative	Multiple
Francisella_tularensis_holarctica_FTNF002_00_uid58999	58999	458234	Francisella tularensis subsp. holarctica FTNF002-00	Bacteria	Gammaproteobacteria	1.9	32.2	Negative	Aerobic	Multiple
Shewanella_halifaxensis_HAW_EB4_uid59007	59007	458817	Shewanella halifaxensis HAW-EB4	Bacteria	Gammaproteobacteria	5.22692	44.6	Negative	Facultative	NotFound
Methylobacterium_nodulans_ORS_2060_uid59023	59023	460265	Methylobacterium nodulans ORS 2060	Bacteria	Alphaproteobacteria	8.84326	68.4	Negative	Aerobic	Host-associated
Micrococcus_luteus_NCTC_2665_uid59033	59033	465515	Micrococcus luteus NCTC 2665	Bacteria	Actinobacteria	2.5	73	Positive	Aerobic	Multiple
Erwinia_tasmaniensis_Et1_99_uid59029	59029	465817	Erwinia tasmaniensis Et1/99	Bacteria	Gammaproteobacteria	4.0843	53.4	Negative	Facultative	Host-associated
Streptococcus_gordonii_Challis_substr__CH1_uid57667	57667	467705	Streptococcus gordonii str. Challis substr. CH1	Bacteria	Firmicutes	2.2	40.5	Positive	Facultative	Host-associated
Thermobispora_bispora_DSM_43833_uid48999	48999	469371	Thermobispora bispora DSM 43833	Bacteria	Actinobacteria	4.2	70	Positive	Aerobic	Terrestrial
Cryptobacterium_curtum_DSM_15641_uid59041	59041	469378	Cryptobacterium curtum DSM 15641	Bacteria	Actinobacteria	1.6	50.9	Positive	Anaerobic	NotFound
Conexibacter_woesei_DSM_14684_uid43467	43467	469383	Conexibacter woesei DSM 14684	Bacteria	Actinobacteria	6.4	72.7	Positive	Aerobic	Terrestrial
Brucella_suis_ATCC_23445_uid59015	59015	470137	Brucella suis ATCC 23445	Bacteria	Alphaproteobacteria	3.32376	57.2	Negative	Aerobic	Host-associated
Geobacillus_WCH70_uid59045	59045	471223	Geobacillus sp. WCH70	Bacteria	Firmicutes	3.50862	42.8	Positive	Facultative	NotFound
Chlamydia_trachomatis_434_Bu_uid61633	61633	471472	Chlamydia trachomatis 434/Bu	Bacteria	Chlamydiae/Verrucomicrobia	1.03884	41.3	Negative	Not found	Host-associated
Chlamydia_trachomatis_L2b_UCH_1_proctitis_uid61635	61635	471473	Chlamydia trachomatis L2b/UCH-1/proctitis	Bacteria	Chlamydiae/Verrucomicrobia	1.03887	41.3	Negative	Not found	Host-associated
uncultured_Termite_group_1_bacterium_phylotype_Rs_D17_uid59059	59059	471821	uncultured Termite group 1 bacterium phylotype Rs-D17	Bacteria	Other Bacteria	1.14896	35.2	NotFound	Not found	NotFound
Thermomonospora_curvata_DSM_43183_uid41885	41885	471852	Thermomonospora curvata DSM 43183	Bacteria	Actinobacteria	5.6	71.6	Positive	Aerobic	Specialized
Beutenbergia_cavernae_DSM_12333_uid59047	59047	471853	Beutenbergia cavernae DSM 12333	Bacteria	Actinobacteria	4.66918	73.1	Positive	Aerobic	Terrestrial
Dyadobacter_fermentans_DSM_18053_uid59049	59049	471854	Dyadobacter fermentans DSM 18053	Bacteria	Bacteroidetes/Chlorobi	6.96779	51.5	Negative	Aerobic	Host-associated
Slackia_heliotrinireducens_DSM_20476_uid59051	59051	471855	Slackia heliotrinireducens DSM 20476	Bacteria	Actinobacteria	3.16504	60.2	Positive	Anaerobic	Multiple
Jonesia_denitrificans_DSM_20603_uid59053	59053	471856	Jonesia denitrificans DSM 20603	Bacteria	Actinobacteria	2.74965	58.4	Positive	Facultative	NotFound
Saccharomonospora_viridis_DSM_43017_uid59055	59055	471857	Saccharomonospora viridis DSM 43017	Bacteria	Actinobacteria	4.3	67.3	NotFound	NotFound	Multiple
Streptococcus_pyogenes_NZ131_uid59035	59035	471876	Streptococcus pyogenes NZ131	Bacteria	Firmicutes	1.8	38.6	Positive	Facultative	Host-associated
Nitrosococcus_halophilus_Nc4_uid46803	46803	472759	Nitrosococcus halophilus Nc4	Bacteria	Gammaproteobacteria	4.166	51.6	NotFound	Aerobic	Aquatic
Enterococcus_faecalis_OG1RF_uid54927	54927	474186	Enterococcus faecalis OG1RF	Bacteria	Firmicutes	5.4	37.7	Positive	Facultative	Multiple
Salmonella_enterica_serovar_Paratyphi_C_RKS4594_uid59063	59063	476213	Salmonella enterica subsp. enterica serovar Paratyphi C strain RKS4594	Bacteria	Gammaproteobacteria	4.88808	52.2	Negative	Facultative	Host-associated
Candidatus_Desulforudis_audaxviator_MP104C_uid59067	59067	477974	Candidatus Desulforudis audaxviator MP104C	Bacteria	Firmicutes	2.34948	60.8	Positive	Not found	Specialized
Mycobacterium_tuberculosis_KZN_1435_uid59069	59069	478434	Mycobacterium tuberculosis KZN 1435	Bacteria	Actinobacteria	4.4	65.6	Positive	Aerobic	Host-associated
Kytococcus_sedentarius_DSM_20547_uid59071	59071	478801	Kytococcus sedentarius DSM 20547	Bacteria	Actinobacteria	2.8	71.6	Positive	Aerobic	NotFound
Nakamurella_multipartita_DSM_44233_uid59221	59221	479431	Nakamurella multipartita DSM 44233	Bacteria	Actinobacteria	6.0603	70.9	Positive	Not found	Terrestrial
Streptosporangium_roseum_DSM_43021_uid42521	42521	479432	Streptosporangium roseum DSM 43021	Bacteria	Actinobacteria	10.028	70.9	Positive	Aerobic	Terrestrial
Catenulispora_acidiphila_DSM_44928_uid59077	59077	479433	Catenulispora acidiphila DSM 44928	Bacteria	Actinobacteria	10.4678	69.8	Positive	Aerobic	Terrestrial
Sphaerobacter_thermophilus_DSM_20745_uid41997	41997	479434	Sphaerobacter thermophilus DSM 20745	Bacteria	Chloroflexi	4	68.1	Positive	NotFound	Not found
Kribbella_flavida_DSM_17836_uid43465	43465	479435	Kribbella flavida DSM 17836	Bacteria	Actinobacteria	7.6	70.6	Positive	Aerobic	Terrestrial
Veillonella_parvula_DSM_2008_uid41927	41927	479436	Veillonella parvula DSM 2008	Bacteria	Firmicutes	2.1	38.6	Negative	Anaerobic	Host-associated
Eggerthella_lenta_DSM_2243_uid59079	59079	479437	Eggerthella lenta DSM 2243	Bacteria	Actinobacteria	3.63226	64.2	Positive	Anaerobic	Host-associated
Acinetobacter_baumannii_AB0057_uid59083	59083	480119	Acinetobacter baumannii AB0057	Bacteria	Gammaproteobacteria	4.05921	39.2	Negative	Aerobic	Multiple
Chloroflexus_Y_400_fl_uid59085	59085	480224	Chloroflexus sp. Y-400-fl	Bacteria	Chloroflexi	5.26895	56.7	NotFound	Not found	NotFound
Methylacidiphilum_infernorum_V4_uid59161	59161	481448	Methylacidiphilum infernorum V4	Bacteria	Other Bacteria	2.3	45.5	NotFound	Aerobic	Specialized
Paenibacillus_Y412MC10_uid41127	41127	481743	Paenibacillus sp. Y412MC10	Bacteria	Firmicutes	7.1	51.2	Positive	Facultative	NotFound
Escherichia_coli_ATCC_8739_uid58783	58783	481805	Escherichia coli ATCC 8739	Bacteria	Gammaproteobacteria	4.74622	50.9	Negative	Facultative	Host-associated
Brucella_canis_ATCC_23365_uid59009	59009	483179	Brucella canis ATCC 23365	Bacteria	Alphaproteobacteria	3.3	57.2	Negative	Not found	NotFound
Myxococcus_fulvus_HW_1_uid68443	68443	483219	Myxococcus fulvus HW-1	Bacteria	Deltaproteobacteria	9	67.4	Negative	Aerobic	Aquatic
Thermosipho_africanus_TCF52B_uid59095	59095	484019	Thermosipho africanus TCF52B	Bacteria	Thermotogae	2	30.8	Negative	Anaerobic	Specialized
Klebsiella_pneumoniae_NTUH_K2044_uid59073	59073	484021	Klebsiella pneumoniae subsp. pneumoniae NTUH-K2044	Bacteria	Gammaproteobacteria	5.46852	57.4	Negative	Facultative	Multiple
Francisella_philomiragia_ATCC_25017_uid59105	59105	484022	Francisella philomiragia subsp. philomiragia ATCC 25017	Bacteria	Gammaproteobacteria	2.04968	32.6	Negative	Aerobic	Multiple
Desulfohalobium_retbaense_DSM_5692_uid59183	59183	485915	Desulfohalobium retbaense DSM 5692	Bacteria	Deltaproteobacteria	2.9093	57.3	Negative	Anaerobic	Specialized
Desulfotomaculum_acetoxidans_DSM_771_uid59109	59109	485916	Desulfotomaculum acetoxidans DSM 771	Bacteria	Firmicutes	4.54562	41.6	Positive	Anaerobic	Multiple
Pedobacter_heparinus_DSM_2366_uid59111	59111	485917	Pedobacter heparinus DSM 2366	Bacteria	Bacteroidetes/Chlorobi	5.16738	42	Negative	Aerobic	Terrestrial
Chitinophaga_pinensis_DSM_2588_uid59113	59113	485918	Chitinophaga pinensis DSM 2588	Bacteria	Bacteroidetes/Chlorobi	9.12735	45.2	Negative	Aerobic	Terrestrial
Streptococcus_dysgalactiae_equisimilis_GGS_124_uid59103	59103	486410	Streptococcus dysgalactiae subsp. equisimilis GGS_124	Bacteria	Firmicutes	2.1	39.6	Positive	Not found	Host-associated
Streptococcus_pneumoniae_Taiwan19F_14_uid59119	59119	487213	Streptococcus pneumoniae Taiwan19F-14	Bacteria	Firmicutes	2.1	39.8	Positive	Facultative	Multiple
Streptococcus_pneumoniae_Hungary19A_6_uid59117	59117	487214	Streptococcus pneumoniae Hungary19A-6	Bacteria	Firmicutes	2.24561	39.6	Positive	Facultative	Multiple
Streptococcus_pneumoniae_70585_uid59125	59125	488221	Streptococcus pneumoniae 70585	Bacteria	Firmicutes	2.2	39.7	Negative	Facultative	Multiple
Streptococcus_pneumoniae_JJA_uid59121	59121	488222	Streptococcus pneumoniae JJA	Bacteria	Firmicutes	2.12023	39.7	Positive	Facultative	Multiple
Streptococcus_pneumoniae_P1031_uid59123	59123	488223	Streptococcus pneumoniae P1031	Bacteria	Firmicutes	2.1	39.7	Negative	Facultative	Multiple
Candidatus_Puniceispirillum_marinum_IMCC1322_uid47081	47081	488538	Candidatus Puniceispirillum marinum IMCC1322	Bacteria	Alphaproteobacteria	2.8	48.9	NotFound	Not found	Aquatic
Neisseria_lactamica_020_06_uid60851	60851	489653	Neisseria lactamica 020-06	Bacteria	Betaproteobacteria	2.2	NotFound	Negative	Aerobic	Host-associated
Lactobacillus_reuteri_SD2112_uid55357	55357	491077	Lactobacillus reuteri SD2112	Bacteria	Firmicutes	2.35	38.8	Positive	Facultative	Multiple
Anoxybacillus_flavithermus_WK1_uid59135	59135	491915	Anoxybacillus flavithermus WK1	Bacteria	Firmicutes	2.84675	41.8	Positive	Facultative	Specialized
Rhizobium_etli_CIAT_652_uid59115	59115	491916	Rhizobium etli CIAT 652	Bacteria	Alphaproteobacteria	6.44	61.3	Negative	Aerobic	Host-associated
Marinomonas_posidonica_IVIA_Po_181_uid67323	67323	491952	Marinomonas posidonica IVIA-Po-181	Bacteria	Gammaproteobacteria	3.9	NotFound	Not found	NotFound	Not found
Cyanothece_PCC_7822_uid52547	52547	497965	Cyanothece sp. PCC 7822	Bacteria	Cyanobacteria	7.846	40.1	NotFound	Anaerobic	Aquatic
Cellvibrio_japonicus_Ueda107_uid59139	59139	498211	Cellvibrio japonicus Ueda107	Bacteria	Gammaproteobacteria	4.57657	52	Negative	Aerobic	Terrestrial
Clostridium_botulinum_B1_Okra_uid59147	59147	498213	Clostridium botulinum B1 str. Okra	Bacteria	Firmicutes	4.10823	28.2	Positive	Anaerobic	Multiple
Clostridium_botulinum_A3_Loch_Maree_uid59149	59149	498214	Clostridium botulinum A3 str. Loch Maree	Bacteria	Firmicutes	4.27	28.1	Positive	Anaerobic	Multiple
Lactobacillus_casei_Zhang_uid50673	50673	498216	Lactobacillus casei str. Zhang	Bacteria	Firmicutes	2.936	40.1	Positive	Facultative	Multiple
Edwardsiella_tarda_EIB202_uid41819	41819	498217	Edwardsiella tarda EIB202	Bacteria	Gammaproteobacteria	3.844	59.7	Negative	Facultative	Multiple
Heliobacterium_modesticaldum_Ice1_uid58279	58279	498761	Heliobacterium modesticaldum Ice1	Bacteria	Firmicutes	3.07541	57	Negative	Anaerobic	Multiple
Clostridium_sticklandii_DSM_519_uid59585	59585	499177	Clostridium sticklandii DSM 519	Bacteria	Firmicutes	2.7	NotFound	Positive	Anaerobic	Terrestrial
Tepidanaerobacter_Re1_uid66873	66873	499229	Tepidanaerobacter sp. Re1	Bacteria	Firmicutes	2.8	NotFound	Not found	NotFound	Not found
Haliangium_ochraceum_DSM_14365_uid41425	41425	502025	Haliangium ochraceum DSM 14365	Bacteria	Deltaproteobacteria	9.4	69.5	Negative	Aerobic	Aquatic
Eggerthella_YY7918_uid68707	68707	502558	Eggerthella sp. YY7918	Bacteria	Actinobacteria	3.1	NotFound	Not found	NotFound	Not found
Yersinia_pseudotuberculosis_YPIII_uid59151	59151	502800	Yersinia pseudotuberculosis YPIII	Bacteria	Gammaproteobacteria	4.7	47.5	Negative	Facultative	Multiple
Yersinia_pseudotuberculosis_PB1__uid59153	59153	502801	Yersinia pseudotuberculosis PB1/+	Bacteria	Gammaproteobacteria	4.77	47.5	Negative	Facultative	Multiple
Spirosoma_linguale_DSM_74_uid43413	43413	504472	Spirosoma linguale DSM 74	Bacteria	Bacteroidetes/Chlorobi	8.5158	50.1	NotFound	Not found	Multiple
Corynebacterium_urealyticum_DSM_7109_uid61639	61639	504474	Corynebacterium urealyticum DSM 7109	Bacteria	Actinobacteria	2.36922	64.2	Positive	Aerobic	Host-associated
Meiothermus_ruber_DSM_1279_uid46661	46661	504728	Meiothermus ruber DSM 1279	Bacteria	Deinococcus-Thermus	3.1	63.4	NotFound	Aerobic	Specialized
Oligotropha_carboxidovorans_OM5_uid59155	59155	504832	Oligotropha carboxidovorans OM5	Bacteria	Alphaproteobacteria	3.9	NotFound	Negative	Not found	Multiple
Ureaplasma_parvum_serovar_3_ATCC_27815_uid58887	58887	505682	Ureaplasma parvum serovar 3 str. ATCC 27815	Bacteria	Firmicutes	0.75	25.5	NotFound	Facultative	Host-associated
Klebsiella_pneumoniae_342_uid59145	59145	507522	Klebsiella pneumoniae 342	Bacteria	Gammaproteobacteria	5.92224	56.9	Negative	Facultative	Host-associated
Clostridium_botulinum_B_Eklund_17B_uid59159	59159	508765	Clostridium botulinum B str. Eklund 17B	Bacteria	Firmicutes	3.848	27.5	Positive	Anaerobic	Multiple
Clostridium_botulinum_E3_Alaska_E43_uid59157	59157	508767	Clostridium botulinum E3 str. Alaska E43	Bacteria	Firmicutes	3.65964	27.4	Positive	Anaerobic	Multiple
Xanthomonas_campestris_B100_uid61643	61643	509169	Xanthomonas campestris pv. campestris str. B100	Bacteria	Gammaproteobacteria	5.079	65	NotFound	Not found	NotFound
Acinetobacter_baumannii_SDF_uid61601	61601	509170	Acinetobacter baumannii SDF	Bacteria	Gammaproteobacteria	3.47805	39.1	Negative	Aerobic	Aquatic
Acinetobacter_baumannii_AYE_uid61637	61637	509173	Acinetobacter baumannii AYE	Bacteria	Gammaproteobacteria	4.04829	39.3	Negative	Aerobic	Aquatic
Caulobacter_segnis_ATCC_21756_uid41709	41709	509190	Caulobacter segnis ATCC 21756	Bacteria	Alphaproteobacteria	4.7	67.7	Negative	Aerobic	Aquatic
Thermoanaerobacter_brockii_finnii_Ako_1_uid55639	55639	509193	Thermoanaerobacter brockii subsp. finnii Ako-1	Bacteria	Firmicutes	2.3	34.3	Positive	Anaerobic	Aquatic
Escherichia_coli_K_12_substr__MG1655_uid57779	57779	511145	Escherichia coli str. K-12 substr. MG1655	Bacteria	Gammaproteobacteria	4.63968	50.8	Negative	Facultative	Host-associated
Lactobacillus_buchneri_NRRL_B_30929_uid66205	66205	511437	Lactobacillus buchneri NRRL B-30929	Bacteria	Firmicutes	2.58	NotFound	Positive	Facultative	Multiple
Streptococcus_mutans_NN2025_uid46353	46353	511691	Streptococcus mutans NN2025	Bacteria	Firmicutes	2	NotFound	Positive	Facultative	Host-associated
Candidatus_Azobacteroides_pseudotrichonymphae_genomovar__CFP2_uid59163	59163	511995	Candidatus Azobacteroides pseudotrichonymphae genomovar. CFP2	Bacteria	Bacteroidetes/Chlorobi	1.2111	32.9	NotFound	Not found	Specialized
Helicobacter_pylori_Shi470_uid59165	59165	512562	Helicobacter pylori Shi470	Bacteria	Epsilonproteobacteria	1.6	38.9	Negative	Aerobic	Host-associated
Mycoplasma_crocodyli_MP145_uid47087	47087	512564	Mycoplasma crocodyli MP145	Bacteria	Firmicutes	0.93	27	Negative	Facultative	Host-associated
Streptococcus_pneumoniae_G54_uid59167	59167	512566	Streptococcus pneumoniae G54	Bacteria	Firmicutes	2.07895	39.7	Positive	Facultative	Host-associated
Candidatus_Riesia_pediculicola_USDA_uid46841	46841	515618	Candidatus Riesia pediculicola USDA	Bacteria	Gammaproteobacteria	0.5777	28.6	Negative	Not found	Host-associated
Eubacterium_rectale_ATCC_33656_uid59169	59169	515619	Eubacterium rectale ATCC 33656	Bacteria	Firmicutes	3.44969	41.5	Positive	Anaerobic	NotFound
Eubacterium_eligens_ATCC_27750_uid59171	59171	515620	Eubacterium eligens ATCC 27750	Bacteria	Firmicutes	2.83419	37.6	Negative	Anaerobic	Host-associated
Clostridium_botulinum_Ba4_657_uid59173	59173	515621	Clostridium botulinum Ba4 str. 657	Bacteria	Firmicutes	4.25779	28	Negative	Anaerobic	Multiple
Butyrivibrio_proteoclasticus_B316_uid51489	51489	515622	Butyrivibrio proteoclasticus B316	Bacteria	Firmicutes	4.45	28	Positive	Anaerobic	Host-associated
Dictyoglomus_turgidum_DSM_6724_uid59177	59177	515635	Dictyoglomus turgidum DSM 6724	Bacteria	Other Bacteria	1.85556	34	Positive	Anaerobic	Specialized
Streptococcus_pneumoniae_CGSP14_uid59181	59181	516950	Streptococcus pneumoniae CGSP14	Bacteria	Firmicutes	2.2	39.5	Positive	Facultative	Multiple
Chlorobaculum_parvum_NCIB_8327_uid59185	59185	517417	Chlorobaculum parvum NCIB 8327	Bacteria	Bacteroidetes/Chlorobi	2.3	55.8	NotFound	Facultative	Aquatic
Chloroherpeton_thalassium_ATCC_35110_uid59187	59187	517418	Chloroherpeton thalassium ATCC 35110	Bacteria	Bacteroidetes/Chlorobi	3.3	45	Negative	Facultative	Aquatic
Rhodothermus_marinus_DSM_4252_uid41729	41729	518766	Rhodothermus marinus DSM 4252	Bacteria	Bacteroidetes/Chlorobi	3.43	64.3	Negative	Aerobic	Specialized
Streptobacillus_moniliformis_DSM_12112_uid41863	41863	519441	Streptobacillus moniliformis DSM 12112	Bacteria	Fusobacteria	1.711	26.3	Negative	Microaerophilic	Host-associated
Neisseria_gonorrhoeae_NCCP11945_uid59191	59191	521006	Neisseria gonorrhoeae NCCP11945	Bacteria	Betaproteobacteria	2.23623	52.4	Negative	Aerobic	Host-associated
Borrelia_bissettii_DN127_uid71231	71231	521010	Borrelia bissettii DN127	Bacteria	Spirochaetes	1.4	29.8	NotFound	Microaerophilic	Host-associated
Kosmotoga_olearia_TBF_19_5_1_uid59205	59205	521045	Kosmotoga olearia TBF 19.5.1	Bacteria	Thermotogae	2.3	41.5	Negative	Not found	Aquatic
Atopobium_parvulum_DSM_20469_uid59195	59195	521095	Atopobium parvulum DSM 20469	Bacteria	Actinobacteria	1.54381	45.7	Positive	Anaerobic	Host-associated
Tsukamurella_paurometabola_DSM_20162_uid48829	48829	521096	Tsukamurella paurometabola DSM 20162	Bacteria	Actinobacteria	4.5	68.4	Positive	Not found	Terrestrial
Capnocytophaga_ochracea_DSM_7271_uid59197	59197	521097	Capnocytophaga ochracea DSM 7271	Bacteria	Bacteroidetes/Chlorobi	2.6	39.6	Negative	Facultative	Host-associated
Alicyclobacillus_acidocaldarius_DSM_446_uid59199	59199	521098	Alicyclobacillus acidocaldarius subsp. acidocaldarius DSM 446	Bacteria	Firmicutes	3.1869	61.9	Positive	Aerobic	Specialized
Caldicellulosiruptor_bescii_DSM_6725_uid59201	59201	521460	Caldicellulosiruptor bescii DSM 6725	Bacteria	Firmicutes	2.912	35.2	NotFound	Anaerobic	Specialized
Planctomyces_limnophilus_DSM_3776_uid48643	48643	521674	Planctomyces limnophilus DSM 3776	Bacteria	Planctomycetes	5.437	53.7	Negative	Aerobic	Aquatic
Candidatus_Accumulibacter_phosphatis_clade_IIA_UW_1_uid59207	59207	522306	Candidatus Accumulibacter phosphatis clade IIA str. UW-1	Bacteria	Betaproteobacteria	5.30852	64	Negative	Not found	Specialized
Stenotrophomonas_maltophilia_K279a_uid61647	61647	522373	Stenotrophomonas maltophilia K279a	Bacteria	Gammaproteobacteria	4.85113	66.3	Negative	Aerobic	Multiple
Denitrovibrio_acetiphilus_DSM_12809_uid46657	46657	522772	Denitrovibrio acetiphilus DSM 12809	Bacteria	Other Bacteria	3.2	42.5	Negative	Anaerobic	Aquatic
Kangiella_koreensis_DSM_16069_uid59209	59209	523791	Kangiella koreensis DSM 16069	Bacteria	Gammaproteobacteria	2.85207	43.7	Negative	Facultative	Aquatic
Leptotrichia_buccalis_C_1013_b_uid59211	59211	523794	Leptotrichia buccalis C-1013-b	Bacteria	Fusobacteria	2.46561	29.6	Negative	Anaerobic	Host-associated
Desulfovibrio_desulfuricans_ATCC_27774_uid59213	59213	525146	Desulfovibrio desulfuricans subsp. desulfuricans str. ATCC 27774	Bacteria	Deltaproteobacteria	2.87344	58.1	Negative	Anaerobic	Multiple
Gardnerella_vaginalis_ATCC_14019_uid55487	55487	525284	Gardnerella vaginalis ATCC 14019	Bacteria	Actinobacteria	1.7	41.5	Positive	Anaerobic	Host-associated
Streptococcus_pneumoniae_TCH8431_19A_uid49735	49735	525381	Streptococcus pneumoniae TCH8431/19A	Bacteria	Firmicutes	2.1	40.2	Positive	Facultative	NotFound
Desulfomicrobium_baculatum_DSM_4028_uid59217	59217	525897	Desulfomicrobium baculatum DSM 4028	Bacteria	Deltaproteobacteria	3.94266	58.6	Negative	Anaerobic	Terrestrial
Sulfurospirillum_deleyianum_DSM_6946_uid41861	41861	525898	Sulfurospirillum deleyianum DSM 6946	Bacteria	Epsilonproteobacteria	2.3	39	Negative	Microaerophilic	Aquatic
Thermanaerovibrio_acidaminovorans_DSM_6589_uid41925	41925	525903	Thermanaerovibrio acidaminovorans DSM 6589	Bacteria	Other Bacteria	1.8	63.8	Negative	Anaerobic	Terrestrial
Thermobaculum_terrenum_ATCC_BAA_798_uid42011	42011	525904	Thermobaculum terrenum ATCC BAA-798	Bacteria	Other Bacteria	3.1	53.5	Positive	Aerobic	Specialized
Acidimicrobium_ferrooxidans_DSM_10331_uid59215	59215	525909	Acidimicrobium ferrooxidans DSM 10331	Bacteria	Actinobacteria	2.15816	68.3	Positive	Anaerobic	Specialized
Anaerococcus_prevotii_DSM_20548_uid59219	59219	525919	Anaerococcus prevotii DSM 20548	Bacteria	Firmicutes	2.02	35.6	Positive	Anaerobic	Host-associated
Sebaldella_termitidis_ATCC_33386_uid41865	41865	526218	Sebaldella termitidis ATCC 33386	Bacteria	Fusobacteria	4.468	33.4	Negative	Anaerobic	Host-associated
Desulfovibrio_salexigens_DSM_2638_uid59223	59223	526222	Desulfovibrio salexigens DSM 2638	Bacteria	Deltaproteobacteria	4.3	47.1	Negative	Anaerobic	Multiple
Brachyspira_murdochii_DSM_12563_uid48819	48819	526224	Brachyspira murdochii DSM 12563	Bacteria	Spirochaetes	3.2	27.8	Negative	Facultative	Host-associated
Geodermatophilus_obscurus_DSM_43160_uid43725	43725	526225	Geodermatophilus obscurus DSM 43160	Bacteria	Actinobacteria	5.3	74	Negative	Aerobic	Terrestrial
Gordonia_bronchialis_DSM_43247_uid41403	41403	526226	Gordonia bronchialis DSM 43247	Bacteria	Actinobacteria	5.281	67	Positive	Aerobic	Host-associated
Meiothermus_silvanus_DSM_9946_uid49485	49485	526227	Meiothermus silvanus DSM 9946	Bacteria	Deinococcus-Thermus	3.67	62.7	NotFound	Aerobic	Specialized
Proteus_mirabilis_HI4320_uid61599	61599	529507	Proteus mirabilis HI4320	Bacteria	Gammaproteobacteria	4.14	38.9	Negative	Aerobic	Host-associated
Pirellula_staleyi_DSM_6068_uid43209	43209	530564	Pirellula staleyi DSM 6068	Bacteria	Planctomycetes	6.2	57.5	Negative	Aerobic	Aquatic
Flavobacteriaceae_bacterium_3519_10_uid59413	59413	531844	Flavobacteriaceae bacterium 3519-10	Bacteria	Bacteroidetes/Chlorobi	2.7681	42.7	NotFound	Not found	NotFound
Acidovorax_ebreus_TPSY_uid59233	59233	535289	Acidovorax ebreus TPSY	Bacteria	Betaproteobacteria	3.8	66.8	Negative	Facultative	Aquatic
Mesorhizobium_opportunistum_WSM2075_uid40861	40861	536019	Mesorhizobium opportunistum WSM2075	Bacteria	Alphaproteobacteria	6.9	62.9	Negative	Aerobic	Host-associated
Clostridium_botulinum_A2_Kyoto_uid59229	59229	536232	Clostridium botulinum A2 str. Kyoto	Bacteria	Firmicutes	4.15528	28.2	Positive	Anaerobic	Multiple
Candidatus_Liberibacter_asiaticus_psy62_uid59227	59227	537021	Candidatus Liberibacter asiaticus str. psy62	Bacteria	Alphaproteobacteria	1.2272	36.5	NotFound	Not found	NotFound
Actinobacillus_pleuropneumoniae_serovar_7_AP76_uid59231	59231	537457	Actinobacillus pleuropneumoniae serovar 7 str. AP76	Bacteria	Gammaproteobacteria	2.34538	41.2	Negative	Facultative	Host-associated
Variovorax_paradoxus_S110_uid59437	59437	543728	Variovorax paradoxus S110	Bacteria	Betaproteobacteria	6.755	67.5	Negative	Aerobic	Multiple
Lactobacillus_casei_BL23_uid59237	59237	543734	Lactobacillus casei BL23	Bacteria	Firmicutes	3.0792	46.3	Positive	Facultative	Specialized
Comamonas_testosteroni_CNB_2_uid62961	62961	543891	Comamonas testosteroni CNB-1	Bacteria	Betaproteobacteria	5.46464	61.5	Negative	Aerobic	Multiple
Escherichia_coli_O157_H7_TW14359_uid59235	59235	544404	Escherichia coli O157:H7 str. TW14359	Bacteria	Gammaproteobacteria	5.62314	50.5	Negative	Facultative	Multiple
Geobacillus_Y412MC61_uid41171	41171	544556	Geobacillus sp. Y412MC61	Bacteria	Firmicutes	3.645	52.3	Positive	Facultative	Specialized
Bacillus_megaterium_QM_B1551_uid15862	15862	545693	Bacillus megaterium QM B1551	Bacteria	Firmicutes	5.5225	37.9	Positive	Aerobic	Multiple
Treponema_primitia_ZAS_2_uid67367	67367	545694	Treponema primitia ZAS-2	Bacteria	Spirochaetes	4.1	50.9	NotFound	Anaerobic	Host-associated
Treponema_azotonutricium_ZAS_9_uid67365	67365	545695	Treponema azotonutricium ZAS-9	Bacteria	Spirochaetes	3.9	50	NotFound	Anaerobic	Host-associated
Treponema_paraluiscuniculi_Cuniculi_A_uid68447	68447	545776	Treponema paraluiscuniculi Cuniculi A	Bacteria	Spirochaetes	1.1	NotFound	Negative	Anaerobic	Host-associated
Filifactor_alocis_ATCC_35896_uid46625	46625	546269	Filifactor alocis ATCC 35896	Bacteria	Firmicutes	1.9	35.4	Negative	Anaerobic	Host-associated
Brucella_melitensis_ATCC_23457_uid59241	59241	546272	Brucella melitensis ATCC 23457	Bacteria	Alphaproteobacteria	3.3257	57.2	Negative	Facultative	Host-associated
Deinococcus_deserti_VCD115_uid58615	58615	546414	Deinococcus deserti VCD115	Bacteria	Deinococcus-Thermus	3.83	63	Negative	Aerobic	Terrestrial
Corynebacterium_aurimucosum_ATCC_700975_uid59409	59409	548476	Corynebacterium aurimucosum ATCC 700975	Bacteria	Actinobacteria	2.829	60.6	Positive	Facultative	Host-associated
Mobiluncus_curtisii_ATCC_43063_uid49695	49695	548479	Mobiluncus curtisii ATCC 43063	Bacteria	Actinobacteria	2.1	55.6	Positive	Anaerobic	NotFound
Salmonella_enterica_serovar_Enteritidis_P125109_uid59247	59247	550537	Salmonella enterica subsp. enterica serovar Enteritidis str. P125109	Bacteria	Gammaproteobacteria	4.7	52.2	Negative	Facultative	Specialized
Salmonella_enterica_serovar_Gallinarum_287_91_uid59249	59249	550538	Salmonella enterica subsp. enterica serovar Gallinarum str. 287/91	Bacteria	Gammaproteobacteria	4.6587	52.2	Negative	Facultative	Multiple
Ferrimonas_balearica_DSM_9799_uid53371	53371	550540	Ferrimonas balearica DSM 9799	Bacteria	Gammaproteobacteria	4.3	60	Negative	Not found	Aquatic
Geobacillus_Y412MC52_uid55381	55381	550542	Geobacillus sp. Y412MC52	Bacteria	Firmicutes	3.64	52.4	Positive	Facultative	Specialized
Streptococcus_equi_zooepidemicus_MGCS10565_uid59263	59263	552526	Streptococcus equi subsp. zooepidemicus MGCS10565	Bacteria	Firmicutes	2.02417	41.8	Positive	Facultative	Host-associated
Listeria_monocytogenes_HCC23_uid59203	59203	552536	Listeria monocytogenes HCC23	Bacteria	Firmicutes	2.97621	38.2	Positive	Facultative	Host-associated
Dehalogenimonas_lykanthroporepellens_BL_DC_9_uid48131	48131	552811	Dehalogenimonas lykanthroporepellens BL-DC-9	Bacteria	Chloroflexi	1.7	55	Negative	Anaerobic	NotFound
Prevotella_melaninogenica_ATCC_25845_uid51377	51377	553174	Prevotella melaninogenica ATCC 25845	Bacteria	Bacteroidetes/Chlorobi	3.2	41	NotFound	Not found	NotFound
Gardnerella_vaginalis_409_05_uid43211	43211	553190	Gardnerella vaginalis 409-05	Bacteria	Actinobacteria	1.6	42	NotFound	Anaerobic	NotFound
Propionibacterium_acnes_SK137_uid48071	48071	553199	Propionibacterium acnes SK137	Bacteria	Actinobacteria	2.5	60.1	Positive	Anaerobic	NotFound
Streptococcus_equi_4047_uid59259	59259	553482	Streptococcus equi subsp. equi 4047	Bacteria	Firmicutes	2.25379	41.3	Positive	Facultative	Host-associated
Salmonella_enterica_serovar_Paratyphi_A_AKU_12601_uid59269	59269	554290	Salmonella enterica subsp. enterica serovar Paratyphi A str. AKU_12601	Bacteria	Gammaproteobacteria	4.6	52.2	Negative	Facultative	Multiple
Thermosediminibacter_oceani_DSM_16646_uid51421	51421	555079	Thermosediminibacter oceani DSM 16646	Bacteria	Firmicutes	2.3	50	Negative	Anaerobic	Specialized
Zymomonas_mobilis_ATCC_10988_uid55403	55403	555217	Zymomonas mobilis subsp. mobilis ATCC 10988	Bacteria	Alphaproteobacteria	2.12	46.1	Negative	Anaerobic	Multiple
Halothiobacillus_neapolitanus_c2_uid41317	41317	555778	Halothiobacillus neapolitanus c2	Bacteria	Gammaproteobacteria	2.6	54.7	Negative	Aerobic	Specialized
Bifidobacterium_animalis_lactis_DSM_10140_uid59357	59357	555970	Bifidobacterium animalis subsp. lactis DSM 10140	Bacteria	Actinobacteria	1.93848	60.5	Positive	Anaerobic	Multiple
Lactobacillus_reuteri_JCM_1112_uid58875	58875	557433	Lactobacillus reuteri JCM 1112	Bacteria	Firmicutes	2.03941	38.9	Positive	Facultative	Host-associated
Lactobacillus_reuteri_DSM_20016_uid58471	58471	557436	Lactobacillus reuteri DSM 20016	Bacteria	Firmicutes	2	38.9	Positive	Facultative	Multiple
Laribacter_hongkongensis_HLHK9_uid59265	59265	557598	Laribacter hongkongensis HLHK9	Bacteria	Betaproteobacteria	3.16933	62.4	Negative	Anaerobic	Host-associated
Acinetobacter_baumannii_AB307_0294_uid59271	59271	557600	Acinetobacter baumannii AB307-0294	Bacteria	Gammaproteobacteria	3.76098	39	Negative	Aerobic	Multiple
Pseudomonas_aeruginosa_LESB58_uid59275	59275	557722	Pseudomonas aeruginosa LESB58	Bacteria	Gammaproteobacteria	6.6	66.3	Negative	Aerobic	Multiple
Haemophilus_parasuis_SH0165_uid59273	59273	557723	Haemophilus parasuis SH0165	Bacteria	Gammaproteobacteria	2.26916	40	Negative	Facultative	Host-associated
Rhodobacter_sphaeroides_KD131_uid59277	59277	557760	Rhodobacter sphaeroides KD131	Bacteria	Alphaproteobacteria	4.71279	69.1	Negative	Facultative	Multiple
Mycobacterium_abscessus_ATCC_19977_uid61613	61613	561007	Mycobacterium abscessus ATCC 19977	Bacteria	Actinobacteria	5.09017	64.1	Positive	Aerobic	Multiple
Dickeya_zeae_Ech1591_uid59297	59297	561229	Dickeya zeae Ech1591	Bacteria	Gammaproteobacteria	4.8	54.5	Negative	Facultative	NotFound
Pectobacterium_carotovorum_PC1_uid59295	59295	561230	Pectobacterium carotovorum subsp. carotovorum PC1	Bacteria	Gammaproteobacteria	4.86291	51.9	NotFound	Not found	NotFound
Pectobacterium_wasabiae_WPP163_uid41297	41297	561231	Pectobacterium wasabiae WPP163	Bacteria	Gammaproteobacteria	5.1	50.5	NotFound	NotFound	Multiple
Mycobacterium_bovis_BCG_Tokyo_172_uid59281	59281	561275	Mycobacterium bovis BCG str. Tokyo 172	Bacteria	Actinobacteria	4.37171	65.6	Positive	Aerobic	Host-associated
Streptococcus_pneumoniae_ATCC_700669_uid59287	59287	561276	Streptococcus pneumoniae ATCC 700669	Bacteria	Firmicutes	2.22132	39.5	Positive	Facultative	Multiple
Mycobacterium_leprae_Br4923_uid59293	59293	561304	Mycobacterium leprae Br4923	Bacteria	Actinobacteria	3.26807	57.8	Positive	Aerobic	Host-associated
Buchnera_aphidicola_Tuc7__Acyrthosiphon_pisum__uid59283	59283	561501	Buchnera aphidicola str. Tuc7 (Acyrthosiphon pisum)	Bacteria	Gammaproteobacteria	0.64	26.3	Negative	NotFound	Host-associated
Rickettsia_peacockii_Rustic_uid59301	59301	562019	Rickettsia peacockii str. Rustic	Bacteria	Alphaproteobacteria	1.326	32.6	Negative	Aerobic	Host-associated
Kyrpidia_tusciae_DSM_2912_uid48361	48361	562970	Bacillus tusciae DSM 2912	Bacteria	Firmicutes	3.4	NotFound	Not found	Aerobic	NotFound
Sulfurimonas_autotrophica_DSM_16294_uid53043	53043	563040	Sulfurimonas autotrophica DSM 16294	Bacteria	Epsilonproteobacteria	2.2	NotFound	Not found	NotFound	Not found
Helicobacter_pylori_G27_uid59305	59305	563041	Helicobacter pylori G27	Bacteria	Epsilonproteobacteria	1.66298	38.9	Negative	Microaerophilic	Host-associated
Buchnera_aphidicola_5A__Acyrthosiphon_pisum__uid59285	59285	563178	Buchnera aphidicola str. 5A (Acyrthosiphon pisum)	Bacteria	Gammaproteobacteria	0.64	26.3	Negative	NotFound	Host-associated
Brachyspira_hyodysenteriae_WA1_uid59291	59291	565034	Brachyspira hyodysenteriae WA1	Bacteria	Spirochaetes	3.036	27	Negative	Facultative	Host-associated
Bifidobacterium_longum_infantis_157F_uid62693	62693	565040	Bifidobacterium longum subsp. infantis 157F	Bacteria	Actinobacteria	2.41	NotFound	Positive	Anaerobic	Host-associated
Bifidobacterium_longum_JCM_1217_uid62695	62695	565042	Bifidobacterium longum subsp. longum JCM 1217	Bacteria	Actinobacteria	2.4	NotFound	Positive	Anaerobic	NotFound
Caulobacter_crescentus_NA1000_uid59307	59307	565050	Caulobacter crescentus NA1000	Bacteria	Alphaproteobacteria	4.04293	67.2	Negative	Aerobic	Aquatic
Ureaplasma_urealyticum_serovar_10_ATCC_33699_uid59011	59011	565575	Ureaplasma urealyticum serovar 10 str. ATCC 33699	Bacteria	Other Bacteria	0.87	25.8	Positive	Facultative	Host-associated
Bacillus_anthracis_CDC_684_uid59303	59303	568206	Bacillus anthracis str. CDC 684	Bacteria	Firmicutes	5.50511	35.2	Positive	Not found	NotFound
Lactobacillus_rhamnosus_GG_uid59313	59313	568703	Lactobacillus rhamnosus GG	Bacteria	Firmicutes	3	46.7	Positive	Facultative	Multiple
Lactobacillus_rhamnosus_Lc_705_uid59315	59315	568704	Lactobacillus rhamnosus Lc 705	Bacteria	Firmicutes	3.0336	46.7	Positive	Facultative	Multiple
Streptococcus_suis_SC84_uid59323	59323	568813	Streptococcus suis SC84	Bacteria	Firmicutes	2.1	41.1	Positive	Facultative	Multiple
Streptococcus_suis_BM407_uid59321	59321	568814	Streptococcus suis BM407	Bacteria	Firmicutes	2.17123	41	Positive	Facultative	Multiple
Brucella_microti_CCM_4915_uid59319	59319	568815	Brucella microti CCM 4915	Bacteria	Alphaproteobacteria	3.32032	57.3	NotFound	NotFound	Multiple
Listeria_monocytogenes_Clip80459_uid59317	59317	568819	Listeria monocytogenes serotype 4b str. CLIP 80459	Bacteria	Firmicutes	2.9	38.1	Positive	Facultative	Multiple
Wolbachia_endosymbiont_of_Culex_quinquefasciatus_Pel_uid61645	61645	570417	Wolbachia endosymbiont of Culex quinquefasciatus Pel	Bacteria	Alphaproteobacteria	1.5	34.2	Negative	Aerobic	Host-associated
Helicobacter_pylori_P12_uid59327	59327	570508	Helicobacter pylori P12	Bacteria	Epsilonproteobacteria	1.68381	38.8	Negative	Microaerophilic	Host-associated
Mycoplasma_conjunctivae_HRC_581_uid59325	59325	572263	Mycoplasma conjunctivae HRC/581	Bacteria	Other Bacteria	0.85	28.6	NotFound	Microaerophilic	Host-associated
Bacillus_cereus_03BB102_uid59299	59299	572264	Bacillus cereus 03BB102	Bacteria	Firmicutes	5.44963	35.3	Positive	Aerobic	Multiple
Candidatus_Hamiltonella_defensa_5AT__Acyrthosiphon_pisum__uid59289	59289	572265	Candidatus Hamiltonella defensa 5AT (Acyrthosiphon pisum)	Bacteria	Gammaproteobacteria	2.159	40.5	NotFound	Not found	Host-associated
Mycobacterium_africanum_GM041182_uid68839	68839	572418	Mycobacterium africanum GM041182	Bacteria	Actinobacteria	4.4	NotFound	Not found	NotFound	Not found
Allochromatium_vinosum_DSM_180_uid46083	46083	572477	Allochromatium vinosum DSM 180	Bacteria	Gammaproteobacteria	3.64	64.2	Negative	Facultative	Aquatic
Arcobacter_nitrofigilis_DSM_7299_uid49001	49001	572480	Arcobacter nitrofigilis DSM 7299	Bacteria	Epsilonproteobacteria	3.2	NotFound	Negative	Microaerophilic	Multiple
Ilyobacter_polytropus_DSM_2926_uid59769	59769	572544	Ilyobacter polytropus DSM 2926	Bacteria	Fusobacteria	3.08	NotFound	Negative	Anaerobic	Aquatic
Aminobacterium_colombiense_DSM_12261_uid47083	47083	572547	Aminobacterium colombiense DSM 12261	Bacteria	Other Bacteria	2	45.3	Negative	Anaerobic	Aquatic
Clostridium_cellulovorans_743B_uid51503	51503	573061	Clostridium cellulovorans 743B	Bacteria	Firmicutes	5.3	31	Negative	Anaerobic	NotFound
Thermoanaerobacter_X513_uid53065	53065	573062	Thermoanaerobacter sp. X513	Bacteria	Firmicutes	2.5	34.3	Positive	Anaerobic	Specialized
Asticcacaulis_excentricus_CB_48_uid55641	55641	573065	Asticcacaulis excentricus CB 48	Bacteria	Alphaproteobacteria	4.3	59.5	Negative	Aerobic	Aquatic
Candidatus_Hodgkinia_cicadicola_Dsem_uid59311	59311	573234	Candidatus Hodgkinia cicadicola Dsem	Bacteria	Alphaproteobacteria	0.14	58.4	NotFound	Not found	Specialized
Escherichia_coli_O26_H11_11368_uid41021	41021	573235	Escherichia coli O26:H11 str. 11368	Bacteria	Gammaproteobacteria	5.8578	50.6	Negative	Facultative	Multiple
Desulfovibrio_magneticus_RS_1_uid59309	59309	573370	Desulfovibrio magneticus RS-1	Bacteria	Deltaproteobacteria	5.31595	62.7	Negative	Anaerobic	NotFound
Spirochaeta_smaragdinae_DSM_11293_uid51369	51369	573413	Spirochaeta smaragdinae DSM 11293	Bacteria	Spirochaetes	4.7	50	NotFound	Anaerobic	Specialized
Francisella_TX077308_uid68321	68321	573569	Francisella sp. TX077308	Bacteria	Gammaproteobacteria	2	NotFound	Not found	NotFound	Not found
Acetohalobium_arabaticum_DSM_5501_uid51423	51423	574087	Acetohalobium arabaticum DSM 5501	Bacteria	Firmicutes	2.5	NotFound	Not found	Anaerobic	Specialized
Streptococcus_pneumoniae_AP200_uid52453	52453	574093	Streptococcus pneumoniae AP200	Bacteria	Firmicutes	2.1	NotFound	Positive	Facultative	Host-associated
Escherichia_coli_O127_H6_E2348_69_uid59343	59343	574521	Escherichia coli O127:H6 str. E2348/69	Bacteria	Gammaproteobacteria	5.06965	50.5	Negative	Facultative	Host-associated
Anaplasma_centrale_Israel_uid42155	42155	574556	Anaplasma centrale str. Israel	Bacteria	Alphaproteobacteria	1.2	50	NotFound	Aerobic	Host-associated
Isosphaera_pallida_ATCC_43644_uid62207	62207	575540	Isosphaera pallida ATCC 43644	Bacteria	Planctomycetes	5.56	62.2	NotFound	Aerobic	Specialized
Vibrio_splendidus_LGP32_uid59353	59353	575788	Vibrio splendidus LGP32	Bacteria	Gammaproteobacteria	4.97551	43.9	Negative	Facultative	Aquatic
Desulfobulbus_propionicus_DSM_2032_uid62265	62265	577650	Desulfobulbus propionicus DSM 2032	Bacteria	Deltaproteobacteria	3.9	NotFound	Negative	Anaerobic	Aquatic
Vibrio_cholerae_M66_2_uid59355	59355	579112	Vibrio cholerae M66-2	Bacteria	Gammaproteobacteria	3.94638	47.6	Negative	Facultative	Multiple
Zymomonas_mobilis_pomaceae_ATCC_29192_uid68445	68445	579138	Zymomonas mobilis subsp. pomaceae ATCC 29192	Bacteria	Alphaproteobacteria	2.07	NotFound	Negative	Not found	NotFound
Dickeya_dadantii_Ech703_uid59363	59363	579405	Dickeya dadantii Ech703	Bacteria	Gammaproteobacteria	4.67945	55	Negative	Facultative	Multiple
Chlamydia_trachomatis_B_Jali20_OT_uid59351	59351	580049	Chlamydia trachomatis B/Jali20/OT	Bacteria	Chlamydiae/Verrucomicrobia	1.04435	41.3	Negative	Not found	Host-associated
Bifidobacterium_animalis_lactis_Bl_04_uid59359	59359	580050	Bifidobacterium animalis subsp. lactis Bl-04	Bacteria	Actinobacteria	1.93871	60.5	Positive	Anaerobic	Multiple
Thermoanaerobacterium_thermosaccharolyticum_DSM_571_uid51639	51639	580327	Thermoanaerobacterium thermosaccharolyticum DSM 571	Bacteria	Firmicutes	2.8	34	Positive	Anaerobic	Specialized
Thermoanaerobacter_italicus_Ab9_uid46241	46241	580331	Thermoanaerobacter italicus Ab9	Bacteria	Firmicutes	2.5	34.1	Positive	Anaerobic	Specialized
Sideroxydans_lithotrophicus_ES_1_uid46801	46801	580332	Sideroxydans lithotrophicus ES-1	Bacteria	Gammaproteobacteria	3	57.5	NotFound	Not found	Aquatic
Geobacillus_Y4_1MC1_uid55779	55779	581103	Geobacillus sp. Y4.1MC1	Bacteria	Firmicutes	3.872	43.8	Positive	Aerobic	Multiple
Hirschia_baltica_ATCC_49814_uid59365	59365	582402	Hirschia baltica ATCC 49814	Bacteria	Alphaproteobacteria	3.53962	45.2	NotFound	Aerobic	Aquatic
Methylovorus_glucosetrophus_SIP3_4_uid59367	59367	582744	Methylovorus glucosetrophus SIP3-4	Bacteria	Betaproteobacteria	3.0868	54.6	Negative	Aerobic	Aquatic
Hyphomicrobium_denitrificans_ATCC_51888_uid50325	50325	582899	Hyphomicrobium denitrificans ATCC 51888	Bacteria	Alphaproteobacteria	3.6	60.8	Negative	Aerobic	Aquatic
Methylotenera_mobilis_JLW8_uid59373	59373	583345	Methylotenera mobilis JLW8	Bacteria	Betaproteobacteria	2.54757	45.5	Negative	Aerobic	Aquatic
Clostridium_kluyveri_NBRC_12016_uid59369	59369	583346	Clostridium kluyveri NBRC 12016	Bacteria	Firmicutes	3.959	32	Positive	Anaerobic	Aquatic
Coraliomargarita_akajimensis_DSM_45221_uid47079	47079	583355	Coraliomargarita akajimensis DSM 45221	Bacteria	Other Bacteria	3.8	53.6	Negative	Aerobic	Aquatic
Thermoanaerobacter_mathranii_A3_uid49481	49481	583358	Thermoanaerobacter mathranii subsp. mathranii str. A3	Bacteria	Firmicutes	2.3	34.2	Positive	Anaerobic	Specialized
Escherichia_coli_IAI1_uid59377	59377	585034	Escherichia coli IAI1	Bacteria	Gammaproteobacteria	4.7	50.8	Negative	Facultative	Multiple
Escherichia_coli_S88_uid62979	62979	585035	Escherichia coli S88	Bacteria	Gammaproteobacteria	5.16227	50.6	Negative	Facultative	Multiple
Escherichia_fergusonii_ATCC_35469_uid59375	59375	585054	Escherichia fergusonii ATCC 35469	Bacteria	Gammaproteobacteria	4.655	49.9	Negative	Facultative	Multiple
Escherichia_coli_55989_uid59383	59383	585055	Escherichia coli 55989	Bacteria	Gammaproteobacteria	5.15486	50.7	Negative	Facultative	Multiple
Escherichia_coli_UMN026_uid62981	62981	585056	Escherichia coli UMN026	Bacteria	Gammaproteobacteria	5.354	50.7	Negative	Facultative	Multiple
Escherichia_coli_IAI39_uid59381	59381	585057	Escherichia coli IAI39	Bacteria	Gammaproteobacteria	5.13207	50.6	Negative	Facultative	Multiple
Escherichia_coli_O103_H2_12009_uid41013	41013	585395	Escherichia coli O103:H2 str. 12009	Bacteria	Gammaproteobacteria	5.476	50.6	Negative	Facultative	NotFound
Escherichia_coli_O111_H__11128_uid41023	41023	585396	Escherichia coli O111:H- str. 11128	Bacteria	Gammaproteobacteria	5.7908	50.4	Negative	Facultative	NotFound
Escherichia_coli_ED1a_uid59379	59379	585397	Escherichia coli ED1a	Bacteria	Gammaproteobacteria	5.2	50.7	Negative	Facultative	Multiple
Helicobacter_pylori_35A_uid49903	49903	585535	Helicobacter pylori 35A	Bacteria	Epsilonproteobacteria	1.6	NotFound	Negative	Aerobic	NotFound
Desulfurivibrio_alkaliphilus_AHT2_uid49487	49487	589865	Desulfurivibrio alkaliphilus AHT2	Bacteria	Deltaproteobacteria	3.1	60.3	Negative	Anaerobic	Specialized
Thermotoga_naphthophila_RKU_10_uid42777	42777	590168	Thermotoga naphthophila RKU-10	Bacteria	Thermotogae	1.8	46.1	NotFound	Anaerobic	Specialized
Dickeya_dadantii_Ech586_uid42519	42519	590409	Dickeya dadantii Ech586	Bacteria	Gammaproteobacteria	4.8	53.6	Negative	Facultative	Multiple
Cellulomonas_fimi_ATCC_484_uid66779	66779	590998	Cellulomonas fimi ATCC 484	Bacteria	Actinobacteria	4.3	NotFound	Negative	Aerobic	Terrestrial
Acidaminococcus_fermentans_DSM_20731_uid43471	43471	591001	Acidaminococcus fermentans DSM 20731	Bacteria	Firmicutes	2.3	55.8	Negative	Anaerobic	Multiple
Streptomyces_flavogriseus_ATCC_33331_uid40839	40839	591167	Streptomyces flavogriseus ATCC 33331	Bacteria	Actinobacteria	7.62	71	Positive	Aerobic	Terrestrial
Bacillus_anthracis_A0248_uid59385	59385	592021	Bacillus anthracis str. A0248	Bacteria	Firmicutes	5.50242	35.2	Positive	Facultative	Multiple
Bacillus_megaterium_DSM319_uid48371	48371	592022	Bacillus megaterium DSM 319	Bacteria	Firmicutes	5.1	38.1	Positive	Aerobic	Multiple
Helicobacter_pylori_B38_uid59415	59415	592205	Helicobacter pylori B38	Bacteria	Epsilonproteobacteria	1.57676	39.2	Negative	Aerobic	Host-associated
Pantoea_At_9b_uid55845	55845	592316	Pantoea sp. At-9b	Bacteria	Gammaproteobacteria	6.34	54.3	Negative	Facultative	Multiple
Vibrio_cholerae_MJ_1236_uid59387	59387	593588	Vibrio cholerae MJ-1236	Bacteria	Gammaproteobacteria	4.24958	47.3	Negative	Facultative	Aquatic
Tolumonas_auensis_DSM_9187_uid59395	59395	595494	Tolumonas auensis DSM 9187	Bacteria	Gammaproteobacteria	3.47129	49	Negative	Facultative	Aquatic
Escherichia_coli_KO11FL_uid52593	52593	595495	Escherichia coli KO11FL	Bacteria	Gammaproteobacteria	5.01	NotFound	Not found	NotFound	Not found
Escherichia_coli_BW2952_uid59391	59391	595496	Escherichia coli BW2952	Bacteria	Gammaproteobacteria	4.57816	50.8	Negative	Facultative	Multiple
Candidatus_Sulcia_muelleri_SMDSEM_uid59393	59393	595499	Candidatus Sulcia muelleri SMDSEM	Bacteria	Bacteroidetes/Chlorobi	0.28	22.6	NotFound	Not found	Specialized
Variovorax_paradoxus_EPS_uid62107	62107	595537	Variovorax paradoxus EPS	Bacteria	Betaproteobacteria	6.6	67.5	Negative	Aerobic	Multiple
Alicycliphilus_denitrificans_BC_uid49953	49953	596153	Alicycliphilus denitrificans BC	Bacteria	Betaproteobacteria	4.8	NotFound	Negative	Facultative	Aquatic
Alicycliphilus_denitrificans_K601_uid66307	66307	596154	Alicycliphilus denitrificans K601	Bacteria	Betaproteobacteria	5.08	NotFound	Not found	NotFound	Not found
Nautilia_profundicola_AmH_uid59345	59345	598659	Nautilia profundicola AmH	Bacteria	Epsilonproteobacteria	1.67644	33.5	Negative	Anaerobic	Multiple
Blattabacterium__Periplaneta_americana__BPLAN_uid41287	41287	600809	Blattabacterium sp. (Periplaneta americana) str. BPLAN	Bacteria	Bacteroidetes/Chlorobi	0.64	28.2	Negative	Not found	Host-associated
Caldicellulosiruptor_obsidiansis_OB47_uid51501	51501	608506	Caldicellulosiruptor obsidiansis OB47	Bacteria	Firmicutes	2.5	NotFound	Positive	Anaerobic	Multiple
Hydrogenobacter_thermophilus_TK_6_uid45927	45927	608538	Hydrogenobacter thermophilus TK-6	Bacteria	Aquificae	1.7	44	Negative	Facultative	NotFound
Clostridium_saccharolyticum_WM1_uid51419	51419	610130	Clostridium saccharolyticum WM1	Bacteria	Firmicutes	4.7	28	Negative	Anaerobic	Multiple
Zymomonas_mobilis_NCIMB_11163_uid41019	41019	622759	Zymomonas mobilis subsp. mobilis NCIMB 11163	Bacteria	Alphaproteobacteria	2.1986	46.6	NotFound	Facultative	NotFound
Burkholderia_glumae_BGR1_uid59397	59397	626418	Burkholderia glumae BGR1	Bacteria	Betaproteobacteria	7.26736	67.9	Negative	Aerobic	Multiple
Caldicellulosiruptor_hydrothermalis_108_uid60157	60157	632292	Caldicellulosiruptor hydrothermalis 108	Bacteria	Firmicutes	2.8	36.4	Positive	Anaerobic	Specialized
Caldicellulosiruptor_kristjanssonii_177R1B_uid60393	60393	632335	Caldicellulosiruptor kristjanssonii 177R1B	Bacteria	Firmicutes	2.816	NotFound	Negative	Anaerobic	Specialized
Caldicellulosiruptor_kronotskyensis_2002_uid60491	60491	632348	Caldicellulosiruptor kronotskyensis 2002	Bacteria	Firmicutes	2.8	NotFound	Not found	NotFound	Not found
Caldicellulosiruptor_lactoaceticus_6A_uid60575	60575	632516	Caldicellulosiruptor lactoaceticus 6A	Bacteria	Firmicutes	2.7	NotFound	Negative	Anaerobic	NotFound
Caldicellulosiruptor_owensensis_OL_uid60165	60165	632518	Caldicellulosiruptor owensensis OL	Bacteria	Firmicutes	2.4	36.6	Negative	Anaerobic	Specialized
Rhodococcus_opacus_B4_uid13791	13791	632772	Rhodococcus opacus B4	Bacteria	Actinobacteria	8.8172	67.6	Positive	Aerobic	NotFound
Dehalococcoides_GT_uid42115	42115	633145	Dehalococcoides sp. GT	Bacteria	Chloroflexi	1.4	47.3	NotFound	Anaerobic	Aquatic
Olsenella_uli_DSM_7084_uid51367	51367	633147	Olsenella uli DSM 7084	Bacteria	Actinobacteria	2.1	NotFound	Positive	Anaerobic	NotFound
Brevundimonas_subvibrioides_ATCC_15264_uid42117	42117	633149	Brevundimonas subvibrioides ATCC 15264	Bacteria	Alphaproteobacteria	3.4	68.4	Negative	Aerobic	Aquatic
Lactobacillus_johnsonii_FI9785_uid41735	41735	633699	Lactobacillus johnsonii FI9785	Bacteria	Firmicutes	1.8295	34.4	Positive	Microaerophilic	NotFound
Aggregatibacter_aphrophilus_NJ8700_uid59407	59407	634176	Aggregatibacter aphrophilus NJ8700	Bacteria	Gammaproteobacteria	2.3	42.2	Negative	Facultative	Host-associated
Acetobacter_pasteurianus_IFO_3283_01_uid59279	59279	634452	Acetobacter pasteurianus IFO 3283-01	Bacteria	Alphaproteobacteria	3.328	53.1	Negative	Aerobic	Multiple
Erwinia_pyrifoliae_Ep1_96_uid40659	40659	634499	Erwinia pyrifoliae Ep1/96	Bacteria	Gammaproteobacteria	4.0467	53.4	Negative	Facultative	NotFound
Erwinia_billingiae_Eb661_uid50547	50547	634500	Erwinia billingiae Eb661	Bacteria	Gammaproteobacteria	5.37	NotFound	Negative	Not found	NotFound
Edwardsiella_ictaluri_93_146_uid59403	59403	634503	Edwardsiella ictaluri 93-146	Bacteria	Gammaproteobacteria	3.8	57.4	Negative	Facultative	Aquatic
Bartonella_grahamii_as4aup_uid59405	59405	634504	Bartonella grahamii as4aup	Bacteria	Alphaproteobacteria	2.36933	38	Negative	Aerobic	Host-associated
Geobacillus_thermoglucosidasius_C56_YS93_uid48129	48129	634956	Geobacillus thermoglucosidasius C56-YS93	Bacteria	Firmicutes	4	43.8	Positive	Aerobic	Multiple
Thermincola_potens_JR_uid48823	48823	635013	Thermincola potens JR	Bacteria	Firmicutes	3.2	NotFound	Positive	Anaerobic	Specialized
Bacillus_cereus_biovar_anthracis_CI_uid50615	50615	637380	Bacillus cereus biovar anthracis str. CI	Bacteria	Firmicutes	5.488	NotFound	Positive	Not found	NotFound
Listeria_monocytogenes_08_5923_uid43727	43727	637381	Listeria monocytogenes 08-5923	Bacteria	Firmicutes	3	38	Positive	Facultative	NotFound
Yersinia_pestis_Z176003_uid47317	47317	637386	Yersinia pestis Z176003	Bacteria	Gammaproteobacteria	4.7716	47.7	NotFound	Facultative	NotFound
Mycoplasma_fermentans_JER_uid53543	53543	637387	Mycoplasma fermentans JER	Bacteria	Other Bacteria	0.98	NotFound	Negative	Facultative	Host-associated
Shewanella_violacea_DSS12_uid47085	47085	637905	Shewanella violacea DSS12	Bacteria	Gammaproteobacteria	5	NotFound	Negative	Facultative	Specialized
Streptococcus_gallolyticus_UCN34_uid46061	46061	637909	Streptococcus gallolyticus UCN34	Bacteria	Firmicutes	2.4	37.6	Positive	Facultative	NotFound
Citrobacter_rodentium_ICC168_uid43089	43089	637910	Citrobacter rodentium ICC168	Bacteria	Gammaproteobacteria	5.3969	54.6	Negative	Facultative	Multiple
Thermocrinis_albus_DSM_14484_uid46231	46231	638303	Thermocrinis albus DSM 14484	Bacteria	Aquificae	1.5	46.9	NotFound	Aerobic	NotFound
Deferribacter_desulfuricans_SSM1_uid46653	46653	639282	Deferribacter desulfuricans SSM1	Bacteria	Other Bacteria	2.51	30.3	Negative	Anaerobic	Specialized
Starkeya_novella_DSM_506_uid48815	48815	639283	Starkeya novella DSM 506	Bacteria	Alphaproteobacteria	4.8	67.9	NotFound	Not found	NotFound
Klebsiella_variicola_At_22_uid42113	42113	640131	Klebsiella variicola At-22	Bacteria	Gammaproteobacteria	5.5	57.6	NotFound	Not found	NotFound
Segniliparus_rotundus_DSM_44985_uid49049	49049	640132	Segniliparus rotundus DSM 44985	Bacteria	Actinobacteria	3.2	68	Positive	Aerobic	NotFound
Burkholderia_CCGE1001_uid42975	42975	640510	Burkholderia sp. CCGE1001	Bacteria	Betaproteobacteria	6.9	63.7	Negative	Facultative	Host-associated
Burkholderia_CCGE1002_uid42523	42523	640511	Burkholderia sp. CCGE1002	Bacteria	Betaproteobacteria	7.89	63.3	Negative	Facultative	Host-associated
Burkholderia_CCGE1003_uid46253	46253	640512	Burkholderia sp. CCGE1003	Bacteria	Betaproteobacteria	7.1	63.3	Negative	Facultative	Host-associated
Desulfovibrio_desulfuricans_ND132_uid63159	63159	641491	Desulfovibrio desulfuricans ND132	Bacteria	Deltaproteobacteria	3.9	NotFound	Negative	Anaerobic	NotFound
Candidatus_Sulcia_muelleri_DMIN_uid47075	47075	641892	Candidatus Sulcia muelleri DMIN	Bacteria	Bacteroidetes/Chlorobi	0.24	22.5	NotFound	Not found	Specialized
Clostridium_lentocellum_DSM_5427_uid49117	49117	642492	Clostridium lentocellum DSM 5427	Bacteria	Firmicutes	4.7	36	Negative	Anaerobic	NotFound
Acidovorax_avenae_ATCC_19860_uid42497	42497	643561	Acidovorax avenae subsp. avenae ATCC 19860	Bacteria	Betaproteobacteria	5.5	68.9	Negative	Aerobic	Host-associated
Desulfovibrio_aespoeensis_Aspo_2_uid42613	42613	643562	Desulfovibrio aespoeensis Aspo-2	Bacteria	Deltaproteobacteria	3.6	62.7	Negative	Not found	NotFound
Syntrophothermus_lipocalidus_DSM_12680_uid49527	49527	643648	Syntrophothermus lipocalidus DSM 12680	Bacteria	Firmicutes	2.4	NotFound	Negative	Anaerobic	Specialized
Marivirga_tractuosa_DSM_4126_uid60837	60837	643867	Marivirga tractuosa DSM 4126	Bacteria	Bacteroidetes/Chlorobi	4.5	NotFound	Negative	NotFound	Not found
Lactobacillus_plantarum_JDM1_uid59361	59361	644042	Lactobacillus plantarum JDM1	Bacteria	Firmicutes	3.2	44.7	NotFound	Microaerophilic	NotFound
Desulfarculus_baarsii_DSM_2075_uid51371	51371	644282	Desulfarculus baarsii DSM 2075	Bacteria	Deltaproteobacteria	3.7	NotFound	Negative	Anaerobic	NotFound
Micromonospora_aurantiaca_ATCC_27029_uid42501	42501	644283	Micromonospora aurantiaca ATCC 27029	Bacteria	Actinobacteria	7	72.9	Positive	Aerobic	Multiple
Arcanobacterium_haemolyticum_DSM_20595_uid49489	49489	644284	Arcanobacterium haemolyticum DSM 20595	Bacteria	Actinobacteria	2	NotFound	Positive	Facultative	Host-associated
Thermaerobacter_marianensis_DSM_12885_uid61727	61727	644966	Thermaerobacter marianensis DSM 12885	Bacteria	Firmicutes	2.8	NotFound	Not found	Aerobic	Specialized
Corynebacterium_kroppenstedtii_DSM_44385_uid59411	59411	645127	Corynebacterium kroppenstedtii DSM 44385	Bacteria	Actinobacteria	2.4468	57.5	Positive	Facultative	Host-associated
Clostridium_difficile_CD196_uid41017	41017	645462	Clostridium difficile CD196	Bacteria	Firmicutes	4.1	NotFound	Positive	Anaerobic	Multiple
Clostridium_difficile_R20291_uid40921	40921	645463	Clostridium difficile R20291	Bacteria	Firmicutes	4.2	28.8	Positive	Anaerobic	Multiple
Syntrophobotulus_glycolicus_DSM_8271_uid63343	63343	645991	Syntrophobotulus glycolicus DSM 8271	Bacteria	Firmicutes	3.4	NotFound	Negative	Anaerobic	Aquatic
Rhodomicrobium_vannielii_ATCC_17100_uid43247	43247	648757	Rhodomicrobium vannielii ATCC 17100	Bacteria	Alphaproteobacteria	4	62.3	Negative	Not found	NotFound
Thermovibrio_ammonificans_HB_1_uid62095	62095	648996	Thermovibrio ammonificans HB-1	Bacteria	Aquificae	1.78	NotFound	Negative	Anaerobic	NotFound
Micromonospora_L5_uid45895	45895	648999	Micromonospora sp. L5	Bacteria	Actinobacteria	7	72.9	Positive	Aerobic	NotFound
Leadbetterella_byssophila_DSM_17132_uid60161	60161	649349	Leadbetterella byssophila DSM 17132	Bacteria	Bacteroidetes/Chlorobi	4.1	NotFound	Negative	Aerobic	NotFound
Truepera_radiovictrix_DSM_17093_uid49533	49533	649638	Truepera radiovictrix DSM 17093	Bacteria	Deinococcus-Thermus	3.3	NotFound	Not found	Aerobic	NotFound
Bacillus_cellulosilyticus_DSM_2522_uid43329	43329	649639	Bacillus cellulosilyticus DSM 2522	Bacteria	Firmicutes	4.7	36.3	Positive	Aerobic	Multiple
Rhodopseudomonas_palustris_DX_1_uid43327	43327	652103	Rhodopseudomonas palustris DX-1	Bacteria	Alphaproteobacteria	5.4	65.5	Negative	Facultative	NotFound
Streptomyces_violaceusniger_Tu_4113_uid52609	52609	653045	Streptomyces violaceusniger Tu 4113	Bacteria	Actinobacteria	11.48	NotFound	Not found	Aerobic	Terrestrial
Desulfurispirillum_indicum_S5_uid45897	45897	653733	Desulfurispirillum indicum S5	Bacteria	Other Bacteria	2.9	56.2	NotFound	Not found	NotFound
Zunongwangia_profunda_SM_A87_uid48073	48073	655815	Zunongwangia profunda SM-A87	Bacteria	Bacteroidetes/Chlorobi	5.1	35.8	Negative	Aerobic	Aquatic
Bacillus_subtilis_spizizenii_W23_uid51879	51879	655816	Bacillus subtilis subsp. spizizenii str. W23	Bacteria	Firmicutes	4	NotFound	Negative	Facultative	Terrestrial
Frankia_symbiont_of_Datisca_glomerata_uid46257	46257	656024	Frankia symbiont of Datisca glomerata	Bacteria	Actinobacteria	5.32	70.1	Positive	Aerobic	NotFound
Halanaerobium_hydrogeniformans_uid60191	60191	656519	Halanaerobium hydrogeniformans	Bacteria	Firmicutes	2.6	NotFound	Negative	Anaerobic	Specialized
Candidatus_Liberibacter_solanacearum_CLso_ZC1_uid61245	61245	658172	Candidatus Liberibacter solanacearum CLso-ZC1	Bacteria	Alphaproteobacteria	1.3	NotFound	Negative	NotFound	Host-associated
Legionella_longbeachae_NSW150_uid46099	46099	661367	Legionella longbeachae NSW150	Bacteria	Gammaproteobacteria	4.172	37.1	Negative	Aerobic	NotFound
Methylobacterium_extorquens_DM4_uid61617	61617	661410	Methylobacterium extorquens DM4	Bacteria	Alphaproteobacteria	6.12277	68	Negative	Aerobic	Terrestrial
Neisseria_meningitidis_alpha14_uid61649	61649	662598	Neisseria meningitidis alpha14	Bacteria	Betaproteobacteria	2.14529	51.9	Negative	Aerobic	NotFound
Corynebacterium_resistens_DSM_45100_uid50555	50555	662755	Corynebacterium resistens DSM 45100	Bacteria	Actinobacteria	2.6	57.1	Positive	Not found	NotFound
Ethanoligenens_harbinense_YUAN_3_uid46255	46255	663278	Ethanoligenens harbinense YUAN-3	Bacteria	Firmicutes	3	55.6	Positive	Anaerobic	NotFound
Erwinia_amylovora_CFBP1430_uid46839	46839	665029	Erwinia amylovora CFBP1430	Bacteria	Gammaproteobacteria	3.828	53.6	NotFound	Facultative	Host-associated
Spirochaeta_thermophila_DSM_6192_uid53037	53037	665571	Spirochaeta thermophila DSM 6192	Bacteria	Spirochaetes	2.5	NotFound	Negative	Anaerobic	NotFound
Methylotenera_301_uid49469	49469	666681	Methylotenera versatilis 301	Bacteria	Betaproteobacteria	3.1	NotFound	Negative	Aerobic	NotFound
Thermodesulfatator_indicus_DSM_15286_uid68285	68285	667014	Thermodesulfatator indicus DSM 15286	Bacteria	Other Bacteria	2.3	NotFound	Not found	Anaerobic	Aquatic
Bacteroides_salanitronis_DSM_18170_uid63269	63269	667015	Bacteroides salanitronis DSM 18170	Bacteria	Bacteroidetes/Chlorobi	4.27	NotFound	Negative	Anaerobic	NotFound
Oceanithermus_profundus_DSM_14977_uid60855	60855	670487	Oceanithermus profundus DSM 14977	Bacteria	Deinococcus-Thermus	2.44	NotFound	Negative	Microaerophilic	NotFound
Chlamydia_trachomatis_B_TZ1A828_OT_uid59349	59349	672161	Chlamydia trachomatis B/TZ1A828/OT	Bacteria	Chlamydiae/Verrucomicrobia	1.04428	41.3	Negative	Not found	Host-associated
Pseudonocardia_dioxanivorans_CB1190_uid65087	65087	675635	Pseudonocardia dioxanivorans CB1190	Bacteria	Actinobacteria	7.3	NotFound	Positive	Aerobic	NotFound
Helicobacter_mustelae_12198_uid46647	46647	679897	Helicobacter mustelae 12198	Bacteria	Epsilonproteobacteria	1.6	NotFound	Negative	Aerobic	Host-associated
Streptomyces_scabiei_87_22_uid46531	46531	680198	Streptomyces scabiei 87.22	Bacteria	Actinobacteria	10	NotFound	Positive	Aerobic	Terrestrial
Staphylococcus_aureus_ED98_uid41455	41455	681288	Staphylococcus aureus subsp. aureus ED98	Bacteria	Firmicutes	2.8228	32.8	Positive	Not found	Host-associated
Granulicella_mallensis_MP5ACTX8_uid49957	49957	682795	Acidobacterium sp. MP5ACTX8	Bacteria	Acidobacteria	6.2	NotFound	Negative	Aerobic	NotFound
Listeria_seeligeri_serovar_1_2b_SLCC3954_uid46215	46215	683837	Listeria seeligeri serovar 1/2b str. SLCC3954	Bacteria	Firmicutes	2.8	37.4	Positive	Facultative	NotFound
Lactococcus_lactis_KF147_uid42831	42831	684738	Lactococcus lactis subsp. lactis KF147	Bacteria	Firmicutes	2.638	34.9	Positive	Not found	NotFound
Rhodococcus_equi_103S_uid60171	60171	685727	Rhodococcus equi 103S	Bacteria	Actinobacteria	5	NotFound	Positive	Aerobic	Multiple
Thermotoga_thermarum_DSM_5069_uid68449	68449	688269	Thermotoga thermarum DSM 5069	Bacteria	Thermotogae	2	NotFound	Negative	Anaerobic	Specialized
Cellulophaga_algicola_DSM_14237_uid62159	62159	688270	Cellulophaga algicola DSM 14237	Bacteria	Bacteroidetes/Chlorobi	4.9	NotFound	Not found	Aerobic	NotFound
Sphingobium_chlorophenolicum_L_1_uid52597	52597	690566	Sphingobium chlorophenolicum L-1	Bacteria	Alphaproteobacteria	4.62	NotFound	Negative	Aerobic	NotFound
Desulfovibrio_africanus_Walvis_Bay_uid66847	66847	690850	Desulfovibrio africanus str. Walvis Bay	Bacteria	Deltaproteobacteria	4.2	NotFound	Not found	NotFound	Not found
Geobacillus_C56_T3_uid49467	49467	691437	Geobacillus sp. C56-T3	Bacteria	Firmicutes	3.7	NotFound	Not found	Facultative	NotFound
Bacillus_amyloliquefaciens_DSM_7_uid53535	53535	692420	Bacillus amyloliquefaciens DSM 7	Bacteria	Firmicutes	4	NotFound	Positive	Aerobic	Terrestrial
Cronobacter_turicensis_z3032_uid40821	40821	693216	Cronobacter turicensis z3032	Bacteria	Gammaproteobacteria	4.62	57.3	Negative	Facultative	NotFound
Helicobacter_pylori_B8_uid49873	49873	693745	Helicobacter pylori B8	Bacteria	Epsilonproteobacteria	1.706	NotFound	Negative	Microaerophilic	Host-associated
Shewanella_baltica_OS678_uid50553	50553	693973	Shewanella baltica OS678	Bacteria	Gammaproteobacteria	5.38	NotFound	Negative	Facultative	Aquatic
Shewanella_baltica_BA175_uid52601	52601	693974	Shewanella baltica BA175	Bacteria	Gammaproteobacteria	5.23	NotFound	Negative	Facultative	Aquatic
Deinococcus_proteolyticus_MRP_uid63399	63399	693977	Deinococcus proteolyticus MRP	Bacteria	Deinococcus-Thermus	2.84	NotFound	Not found	Aerobic	NotFound
Riemerella_anatipestifer_ATCC_11845___DSM_15868_uid60727	60727	693978	Riemerella anatipestifer DSM 15868	Bacteria	Bacteroidetes/Chlorobi	2.2	35	Negative	Facultative	Host-associated
Bacteroides_helcogenes_P_36_108_uid62135	62135	693979	Bacteroides helcogenes P 36-108	Bacteria	Bacteroidetes/Chlorobi	4	44.7	Negative	Anaerobic	NotFound
Sinorhizobium_meliloti_AK83_uid52607	52607	693982	Sinorhizobium meliloti AK83	Bacteria	Alphaproteobacteria	7.13	NotFound	Negative	Aerobic	Multiple
Paludibacter_propionicigenes_WB4_uid60725	60725	694427	Paludibacter propionicigenes WB4	Bacteria	Bacteroidetes/Chlorobi	3.7	39.3	Negative	Anaerobic	Terrestrial
Lactobacillus_amylovorus_GRL_1112_uid61179	61179	695560	Lactobacillus amylovorus GRL 1112	Bacteria	Firmicutes	2.16	NotFound	Positive	Facultative	Multiple
Bartonella_clarridgeiae_73_uid62131	62131	696125	Bartonella clarridgeiae 73	Bacteria	Alphaproteobacteria	NotFound	Not found	NotFound	Not found	NotFound
Candidatus_Midichloria_mitochondrii_IricVA_uid68687	68687	696127	Candidatus Midichloria mitochondrii IricVA	Bacteria	Alphaproteobacteria	1.2	NotFound	Negative	Not found	Host-associated
Desulfotomaculum_ruminis_DSM_2154_uid67507	67507	696281	Desulfotomaculum ruminis DSM 2154	Bacteria	Firmicutes	4	NotFound	Negative	Anaerobic	Multiple
Acidobacterium_MP5ACTX9_uid50551	50551	696844	Acidobacterium sp. MP5ACTX9	Bacteria	Acidobacteria	5.51	NotFound	Negative	Aerobic	NotFound
Mahella_australiensis_50_1_BON_uid66917	66917	697281	Mahella australiensis 50-1 BON	Bacteria	Firmicutes	3.1	55.5	Positive	Anaerobic	NotFound
Thermoanaerobacter_wiegelii_Rt8_B1_uid52581	52581	697303	Thermoanaerobacter wiegelii Rt8.B1	Bacteria	Firmicutes	2.8	35.6	Negative	Anaerobic	Specialized
Ruminococcus_albus_7_uid51721	51721	697329	Ruminococcus albus 7	Bacteria	Firmicutes	4.49	NotFound	Positive	Anaerobic	Host-associated
Staphylococcus_lugdunensis_HKU09_01_uid46233	46233	698737	Staphylococcus lugdunensis HKU09-01	Bacteria	Firmicutes	2.7	33.9	Positive	Aerobic	Host-associated
Sinorhizobium_meliloti_BL225C_uid52605	52605	698936	Sinorhizobium meliloti BL225C	Bacteria	Alphaproteobacteria	7	NotFound	Negative	Aerobic	Multiple
Clostridiales_genomosp__BVAB3_UPII9_5_uid46219	46219	699246	Clostridiales genomosp. BVAB3 str. UPII9-5	Bacteria	Firmicutes	1.8	44.2	NotFound	Not found	NotFound
Coriobacterium_glomerans_PW2_uid65787	65787	700015	Coriobacterium glomerans PW2	Bacteria	Actinobacteria	2.1	60	Positive	Anaerobic	Host-associated
Escherichia_coli_O55_H7_CB9615_uid46655	46655	701177	Escherichia coli O55:H7 str. CB9615	Bacteria	Gammaproteobacteria	5.466	50.5	Negative	Facultative	Multiple
Enterobacter_cloacae_SCF1_uid59969	59969	701347	Enterobacter cloacae SCF1	Bacteria	Gammaproteobacteria	4.8	NotFound	Not found	NotFound	Not found
Novosphingobium_PP1Y_uid67383	67383	702113	Novosphingobium sp. PP1Y	Bacteria	Alphaproteobacteria	5.34	NotFound	Not found	NotFound	Not found
Bifidobacterium_bifidum_PRL2010_uid59883	59883	702459	Bifidobacterium bifidum PRL2010	Bacteria	Actinobacteria	2.2	NotFound	Positive	Anaerobic	NotFound
Pantoea_ananatis_LMG_20103_uid46807	46807	706191	Pantoea ananatis LMG 20103	Bacteria	Gammaproteobacteria	4.7	53.7	Negative	Facultative	Multiple
Candidatus_Sulcia_muelleri_CARI_uid52535	52535	706194	Candidatus Sulcia muelleri CARI	Bacteria	Bacteroidetes/Chlorobi	0.28	NotFound	Not found	NotFound	Specialized
Sulfuricurvum_kujiense_DSM_16994_uid60789	60789	709032	Sulfuricurvum kujiense DSM 16994	Bacteria	Epsilonproteobacteria	2.85	45	Negative	Anaerobic	NotFound
Glaciecola_4H_3_7_YE_5_uid66595	66595	983545	Glaciecola agarilytica 4H-3-7+YE-5	Bacteria	Gammaproteobacteria	5.44	NotFound	Not found	NotFound	Not found
Krokinobacter_4H_3_7_5_uid66593	66593	983548	Krokinobacter diaphorus 4H-3-7-5	Bacteria	Bacteroidetes/Chlorobi	3.4	NotFound	Not found	NotFound	Not found
Deinococcus_maricopensis_DSM_21211_uid62225	62225	709986	Deinococcus maricopensis DSM 21211	Bacteria	Deinococcus-Thermus	3.5	NotFound	Positive	Aerobic	Terrestrial
Odoribacter_splanchnicus_DSM_20712_uid63397	63397	709991	Odoribacter splanchnicus DSM 20712	Bacteria	Bacteroidetes/Chlorobi	4.4	NotFound	Negative	Anaerobic	NotFound
Mycoplasma_gallisepticum_R_low__uid57993	57993	710127	Mycoplasma gallisepticum str. R(low)	Bacteria	Other Bacteria	1	31.5	Negative	Facultative	Host-associated
Intrasporangium_calvum_DSM_43043_uid61729	61729	710696	Intrasporangium calvum DSM 43043	Bacteria	Actinobacteria	4	NotFound	Positive	Aerobic	NotFound
Pantoea_vagans_C9_1_uid49871	49871	712898	Pantoea vagans C9-1	Bacteria	Gammaproteobacteria	4.87	NotFound	Negative	Facultative	NotFound
cyanobacterium_UCYN_A_uid43697	43697	713887	cyanobacterium UCYN-A	Bacteria	Cyanobacteria	1.4	31.1	NotFound	Not found	NotFound
Bacillus_thuringiensis_BMB171_uid49135	49135	714359	Bacillus thuringiensis BMB171	Bacteria	Firmicutes	5.61	NotFound	Positive	Not found	NotFound
Alteromonas_SN2_uid67349	67349	715451	Alteromonas sp. SN2	Bacteria	Gammaproteobacteria	5	NotFound	Not found	NotFound	Not found
Erwinia_amylovora_ATCC_49946_uid46943	46943	716540	Erwinia amylovora ATCC 49946	Bacteria	Gammaproteobacteria	3.9056	53.6	Negative	Facultative	Host-associated
Enterobacter_cloacae_ATCC_13047_uid48363	48363	716541	Enterobacter cloacae subsp. cloacae ATCC 13047	Bacteria	Gammaproteobacteria	5.585	54.6	Negative	Facultative	Multiple
Waddlia_chondrophila_WSU_86_1044_uid49531	49531	716544	Waddlia chondrophila WSU 86-1044	Bacteria	Chlamydiae/Verrucomicrobia	2.116	NotFound	Negative	NotFound	Not found
Flexistipes_sinusarabici_DSM_4947_uid68147	68147	717231	Flexistipes sinusarabici DSM 4947	Bacteria	Other Bacteria	2.5	NotFound	Negative	Anaerobic	NotFound
Thioalkalimicrobium_cyclicum_ALM1_uid67391	67391	717773	Thioalkalimicrobium cyclicum ALM1	Bacteria	Gammaproteobacteria	1.9	NotFound	Not found	NotFound	Not found
Marinomonas_mediterranea_MMB_1_uid64753	64753	717774	Marinomonas mediterranea MMB-1	Bacteria	Gammaproteobacteria	4.7	NotFound	Not found	NotFound	Not found
Bacillus_atrophaeus_1942_uid59887	59887	720555	Bacillus atrophaeus 1942	Bacteria	Firmicutes	4.2	NotFound	Positive	Aerobic	NotFound
Rahnella_Y9602_uid62715	62715	741091	Rahnella sp. Y9602	Bacteria	Gammaproteobacteria	5.65	NotFound	Negative	Facultative	NotFound
Delftia_Cs1_4_uid67319	67319	742013	Delftia sp. Cs1-4	Bacteria	Betaproteobacteria	6.7	NotFound	Negative	Aerobic	NotFound
Acidithiobacillus_ferrivorans_SS3_uid67387	67387	743299	Acidithiobacillus ferrivorans SS3	Bacteria	Gammaproteobacteria	3.2	NotFound	Not found	NotFound	Not found
Thermus_scotoductus_SA_01_uid62273	62273	743525	Thermus scotoductus SA-01	Bacteria	Deinococcus-Thermus	2.31	NotFound	Not found	Facultative	Specialized
Isoptericola_variabilis_225_uid67501	67501	743718	Isoptericola variabilis 225	Bacteria	Actinobacteria	3.3	NotFound	Positive	Facultative	NotFound
Pseudomonas_fulva_12_X_uid67351	67351	743720	Pseudomonas fulva 12-X	Bacteria	Gammaproteobacteria	4.9	NotFound	Negative	Not found	NotFound
Pseudoxanthomonas_suwonensis_11_1_uid62105	62105	743721	Pseudoxanthomonas suwonensis 11-1	Bacteria	Gammaproteobacteria	3.4	NotFound	Not found	NotFound	Not found
Sphingobacterium_21_uid64755	64755	743722	Sphingobacterium sp. 21	Bacteria	Bacteroidetes/Chlorobi	6.2	NotFound	Not found	NotFound	Not found
Mycoplasma_putrefaciens_KS1_uid72481	72481	743965	Mycoplasma putrefaciens KS1	Bacteria	Other Bacteria	0.83	NotFound	Negative	Facultative	Host-associated
Spirochaeta_caldaria_DSM_7334_uid68753	68753	744872	Spirochaeta caldaria DSM 7334	Bacteria	Spirochaetes	3.2	NotFound	Not found	Anaerobic	NotFound
Thermodesulfobium_narugense_DSM_14796_uid66601	66601	747365	Thermodesulfobium narugense DSM 14796	Bacteria	Firmicutes	1.9	NotFound	Not found	Not found	NotFound
Lactobacillus_crispatus_ST1_uid48359	48359	748671	Lactobacillus crispatus ST1	Bacteria	Firmicutes	2	NotFound	Positive	Facultative	NotFound
Clostridium_ljungdahlii_DSM_13528_uid50583	50583	748727	Clostridium ljungdahlii DSM 13528	Bacteria	Firmicutes	4.6	23	Positive	Aerobic	Terrestrial
Moraxella_catarrhalis_RH4_uid48809	48809	749219	Moraxella catarrhalis RH4	Bacteria	Gammaproteobacteria	1.9	NotFound	Negative	Aerobic	Host-associated
Nitratifractor_salsuginis_DSM_16511_uid62183	62183	749222	Nitratifractor salsuginis DSM 16511	Bacteria	Epsilonproteobacteria	2.1	NotFound	Negative	Facultative	Specialized
Amycolatopsis_mediterranei_U32_uid50565	50565	749927	Amycolatopsis mediterranei U32	Bacteria	Actinobacteria	10	NotFound	Positive	Aerobic	NotFound
Propionibacterium_freudenreichii_shermanii_CIRM_BIA1_uid49535	49535	754252	Propionibacterium freudenreichii subsp. shermanii CIRM-BIA1	Bacteria	Actinobacteria	2.6	NotFound	Positive	Facultative	Multiple
Fluviicola_taffensis_DSM_16823_uid65271	65271	755732	Fluviicola taffensis DSM 16823	Bacteria	Bacteroidetes/Chlorobi	4.6	NotFound	Negative	Aerobic	Aquatic
Planctomyces_brasiliensis_DSM_5305_uid60583	60583	756272	Planctomyces brasiliensis DSM 5305	Bacteria	Planctomycetes	6	NotFound	Not found	NotFound	Not found
Herbaspirillum_seropedicae_SmR1_uid50427	50427	757424	Herbaspirillum seropedicae SmR1	Bacteria	Betaproteobacteria	5.5	NotFound	Not found	NotFound	Not found
Campylobacter_jejuni_ICDCCJ07001_uid61249	61249	757425	Campylobacter jejuni subsp. jejuni ICDCCJ07001	Bacteria	Epsilonproteobacteria	1.74	NotFound	Not found	Microaerophilic	NotFound
Bifidobacterium_longum_JDM301_uid49131	49131	759350	Bifidobacterium longum subsp. longum JDM301	Bacteria	Actinobacteria	2.5	NotFound	Positive	Aerobic	Host-associated
Brachyspira_pilosicoli_95_1000_uid50609	50609	759914	Brachyspira pilosicoli 95/1000	Bacteria	Spirochaetes	2.6	NotFound	Not found	Anaerobic	Host-associated
Spirochaeta_coccoides_DSM_17374_uid66331	66331	760011	Spirochaeta coccoides DSM 17374	Bacteria	Spirochaetes	2.2	NotFound	Not found	Anaerobic	Specialized
Hippea_maritima_DSM_10411_uid65267	65267	760142	Hippea maritima DSM 10411	Bacteria	Deltaproteobacteria	1.7	NotFound	Negative	Not found	Specialized
Haliscomenobacter_hydrossis_DSM_1100_uid66777	66777	760192	Haliscomenobacter hydrossis DSM 1100	Bacteria	Bacteroidetes/Chlorobi	8.79	NotFound	Not found	Not found	Aquatic
Desulfotomaculum_kuznetsovii_DSM_6115_uid67357	67357	760568	Desulfotomaculum kuznetsovii DSM 6115	Bacteria	Firmicutes	3.6	NotFound	Not found	NotFound	Not found
Streptococcus_parasanguinis_ATCC_15912_uid49313	49313	760570	Streptococcus parasanguinis ATCC 15912	Bacteria	Firmicutes	2.2	NotFound	Positive	Anaerobic	NotFound
Runella_slithyformis_DSM_19594_uid68317	68317	761193	Runella slithyformis DSM 19594	Bacteria	Bacteroidetes/Chlorobi	6.95	NotFound	Negative	Aerobic	Aquatic
Leuconostoc_kimchii_IMSNU_11154_uid48589	48589	762051	Leuconostoc kimchii IMSNU 11154	Bacteria	Firmicutes	2.0992	37	Positive	Facultative	NotFound
Achromobacter_xylosoxidans_A8_uid59899	59899	762376	Achromobacter xylosoxidans A8	Bacteria	Betaproteobacteria	7.348	NotFound	Negative	Aerobic	NotFound
Leuconostoc_gasicomitatum_LMG_18811_uid50385	50385	762550	Leuconostoc gasicomitatum LMG 18811	Bacteria	Firmicutes	2	NotFound	Not found	NotFound	Not found
Pedobacter_saltans_DSM_12145_uid61349	61349	762903	Pedobacter saltans DSM 12145	Bacteria	Bacteroidetes/Chlorobi	4.6	NotFound	Not found	Not found	Terrestrial
Rothia_dentocariosa_ATCC_17931_uid49331	49331	762948	Rothia dentocariosa ATCC 17931	Bacteria	Actinobacteria	2.5	NotFound	Positive	Aerobic	Host-associated
Mesorhizobium_ciceri_biovar_biserrulae_WSM1271_uid62101	62101	765698	Mesorhizobium ciceri biovar biserrulae WSM1271	Bacteria	Alphaproteobacteria	6.73	NotFound	Not found	NotFound	Not found
Corynebacterium_pseudotuberculosis_FRC41_uid50585	50585	765874	Corynebacterium pseudotuberculosis FRC41	Bacteria	Actinobacteria	2.3	NotFound	Not found	NotFound	Not found
Parachlamydia_acanthamoebae_UV7_uid68335	68335	765952	Parachlamydia acanthamoebae UV7	Bacteria	Chlamydiae/Verrucomicrobia	3.1	NotFound	Not found	NotFound	Not found
Helicobacter_pylori_SJM180_uid53541	53541	765962	Helicobacter pylori SJM180	Bacteria	Epsilonproteobacteria	1.7	NotFound	Not found	NotFound	Not found
Helicobacter_pylori_PeCan4_uid53539	53539	765963	Helicobacter pylori PeCan4	Bacteria	Epsilonproteobacteria	1.6087	NotFound	Not found	NotFound	Not found
Prevotella_denticola_F0289_uid65091	65091	767031	Prevotella denticola F0289	Bacteria	Bacteroidetes/Chlorobi	2.9	NotFound	Negative	Anaerobic	Host-associated
Lactobacillus_delbrueckii_bulgaricus_ND02_uid60621	60621	767455	Lactobacillus delbrueckii subsp. bulgaricus ND02	Bacteria	Firmicutes	2.1062	NotFound	Not found	NotFound	Not found
Halomonas_elongata_DSM_2581_uid52781	52781	768066	Halomonas elongata DSM 2581	Bacteria	Gammaproteobacteria	4.1	NotFound	Not found	NotFound	Not found
Serratia_AS12_uid67315	67315	768490	Serratia sp. AS12	Bacteria	Gammaproteobacteria	5.4	NotFound	Not found	NotFound	Not found
Serratia_plymuthica_AS9_uid67313	67313	768492	Serratia sp. AS9	Bacteria	Gammaproteobacteria	5.4	NotFound	Not found	NotFound	Not found
Calditerrivibrio_nitroreducens_DSM_19672_uid60821	60821	768670	Calditerrivibrio nitroreducens DSM 19672	Bacteria	Other Bacteria	2.26	NotFound	Negative	Anaerobic	NotFound
Mycoplasma_suis_Illinois_uid61897	61897	768700	Mycoplasma suis str. Illinois	Bacteria	Other Bacteria	1.48	NotFound	Negative	Facultative	Host-associated
Thermodesulfobacterium_OPB45_uid68283	68283	795359	Thermodesulfobacterium sp. OPB45	Bacteria	Other Bacteria	1.6	NotFound	Not found	NotFound	Not found
Methylomonas_methanica_MC09_uid67363	67363	857087	Methylomonas methanica MC09	Bacteria	Gammaproteobacteria	5.1	NotFound	Not found	NotFound	Not found
Thermoanaerobacterium_xylanolyticum_LX_11_uid63163	63163	858215	Thermoanaerobacterium xylanolyticum LX-11	Bacteria	Firmicutes	2.5	NotFound	Negative	Anaerobic	NotFound
Corynebacterium_variabile_DSM_44702_uid62003	62003	858619	Corynebacterium variabile DSM 44702	Bacteria	Actinobacteria	3.4	NotFound	Positive	Aerobic	NotFound
Candidatus_Blochmannia_vafer_BVAF_uid62083	62083	859654	Candidatus Blochmannia vafer str. BVAF	Bacteria	Gammaproteobacteria	0.72	NotFound	Not found	NotFound	Not found
Capnocytophaga_canimorsus_Cc5_uid70727	70727	860228	Capnocytophaga canimorsus Cc5	Bacteria	Bacteroidetes/Chlorobi	2.6	NotFound	Negative	Microaerophilic	NotFound
Agrobacterium_H13_3_uid63403	63403	861208	Agrobacterium sp. H13-3	Bacteria	Alphaproteobacteria	5.5	NotFound	Not found	Not found	Host-associated
Arthrobacter_arilaitensis_Re117_uid53509	53509	861360	Arthrobacter arilaitensis Re117	Bacteria	Actinobacteria	3.9585	NotFound	Not found	NotFound	Not found
Mycoplasma_mycoides_capri_LC_95010_uid66189	66189	862259	Mycoplasma mycoides subsp. capri LC str. 95010	Bacteria	Other Bacteria	1.2	NotFound	Not found	NotFound	Not found
Weeksella_virosa_DSM_16922_uid63627	63627	865938	Weeksella virosa DSM 16922	Bacteria	Bacteroidetes/Chlorobi	2.3	NotFound	Negative	Not found	NotFound
Haemophilus_influenzae_F3031_uid62123	62123	866630	Haemophilus influenzae F3031	Bacteria	Gammaproteobacteria	2	NotFound	Not found	NotFound	Not found
Escherichia_coli__BL21_Gold_DE3_pLysS_AG__uid59245	59245	866768	Escherichia coli BL21-GoldDE3pLysS AG	Bacteria	Gammaproteobacteria	4.57094	50.8	Negative	Anaerobic	Multiple
Aerococcus_urinae_ACS_120_V_Col10a_uid64757	64757	866775	Aerococcus urinae ACS-120-V-Col10a	Bacteria	Firmicutes	2.1	NotFound	Positive	Anaerobic	NotFound
Cellulophaga_lytica_DSM_7489_uid63401	63401	867900	Cellulophaga lytica DSM 7489	Bacteria	Bacteroidetes/Chlorobi	3.8	NotFound	Negative	Aerobic	NotFound
Desulfotomaculum_carboxydivorans_CO_1_SRB_uid67317	67317	868595	Desulfotomaculum carboxydivorans CO-1-SRB	Bacteria	Firmicutes	2.9	NotFound	Not found	NotFound	Not found
Stenotrophomonas_maltophilia_JV3_uid72473	72473	868597	Burkholderia sp. JV3	Bacteria	Betaproteobacteria	4.5	NotFound	Not found	NotFound	Not found
Desulfurobacterium_thermolithotrophum_DSM_11699_uid63405	63405	868864	Desulfurobacterium thermolithotrophum DSM 11699	Bacteria	Aquificae	1.5	NotFound	Negative	Anaerobic	Aquatic
Treponema_succinifaciens_DSM_2489_uid65781	65781	869209	Treponema succinifaciens DSM 2489	Bacteria	Spirochaetes	2.87	NotFound	Not found	Anaerobic	NotFound
Marinithermus_hydrothermalis_DSM_14884_uid65783	65783	869210	Marinithermus hydrothermalis DSM 14884	Bacteria	Deinococcus-Thermus	2.3	NotFound	Negative	Aerobic	Aquatic
Candidatus_Zinderia_insecticola_CARI_uid52459	52459	871271	Candidatus Zinderia insecticola CARI	Bacteria	Betaproteobacteria	0.21	NotFound	Not found	NotFound	Not found
Mycoplasma_hyorhinis_HUB_1_uid51695	51695	872331	Mycoplasma hyorhinis HUB-1	Bacteria	Other Bacteria	0.84	NotFound	Not found	NotFound	Not found
Mycobacterium_JDM601_uid67369	67369	875328	Mycobacterium sp. JDM601	Bacteria	Actinobacteria	4.6	NotFound	Not found	NotFound	Not found
Porphyromonas_asaccharolytica_DSM_20707_uid66603	66603	879243	Porphyromonas asaccharolytica DSM 20707	Bacteria	Bacteroidetes/Chlorobi	2.2	NotFound	Negative	Anaerobic	NotFound
Cyclobacterium_marinum_DSM_745_uid71485	71485	880070	Cyclobacterium marinum DSM 745	Bacteria	Bacteroidetes/Chlorobi	6.2	NotFound	Not found	NotFound	Not found
Desulfobacca_acetoxidans_DSM_11109_uid65785	65785	880072	Desulfobacca acetoxidans DSM 11109	Bacteria	Deltaproteobacteria	3.3	NotFound	Not found	NotFound	Not found
Mycoplasma_leachii_PG50_uid60849	60849	880447	Mycoplasma leachii PG50	Bacteria	Other Bacteria	1	NotFound	Not found	NotFound	Not found
Ketogulonicigenium_vulgare_Y25_uid59581	59581	880591	Ketogulonicigenium vulgare Y25	Bacteria	Alphaproteobacteria	3.31	NotFound	Not found	NotFound	Not found
Vibrio_anguillarum_775_uid68057	68057	882102	Vibrio anguillarum 775	Bacteria	Gammaproteobacteria	4.09	NotFound	Not found	NotFound	Not found
Burkholderia_rhizoxinica_HKI_454_uid60487	60487	882378	Burkholderia rhizoxinica HKI 454	Bacteria	Betaproteobacteria	3.79	NotFound	Not found	NotFound	Not found
Salmonella_enterica_arizonae_serovar_62_z4_z23__RSK2980_uid58191	58191	882884	Salmonella enterica subsp. arizonae serovar 62:z4,z23:-- str. RSK2980	Bacteria	Gammaproteobacteria	4.6	51.4	Negative	Facultative	Host-associated
Bifidobacterium_bifidum_S17_uid59545	59545	883062	Bifidobacterium bifidum S17	Bacteria	Actinobacteria	2.2	NotFound	Not found	NotFound	Not found
Muricauda_ruestringensis_DSM_13258_uid72479	72479	886377	Muricauda ruestringensis DSM 13258	Bacteria	Bacteroidetes/Chlorobi	3.8	NotFound	Not found	NotFound	Not found
Paenibacillus_polymyxa_SC2_uid59583	59583	886882	Paenibacillus polymyxa SC2	Bacteria	Firmicutes	6.21	NotFound	Not found	NotFound	Not found
Methylovorus_MP688_uid60723	60723	887061	Methylovorus sp. MP688	Bacteria	Betaproteobacteria	2.9	NotFound	Not found	NotFound	Not found
Chlamydia_trachomatis_L2c_uid68843	68843	887712	Chlamydia trachomatis L2c	Bacteria	Chlamydiae/Verrucomicrobia	1	NotFound	Not found	NotFound	Not found
Lactobacillus_plantarum_ST_III_uid53537	53537	889932	Lactobacillus plantarum subsp. plantarum ST-III	Bacteria	Firmicutes	3.354	NotFound	Not found	NotFound	Not found
Bifidobacterium_longum_BBMN68_uid60163	60163	890402	Bifidobacterium longum subsp. longum BBMN68	Bacteria	Actinobacteria	2.3	NotFound	Not found	NotFound	Not found
Lactobacillus_acidophilus_30SC_uid63605	63605	891391	Lactobacillus acidophilus 30SC	Bacteria	Firmicutes	2.12	NotFound	Not found	NotFound	Not found
Candidatus_Tremblaya_princeps_PCIT_uid68741	68741	891398	Candidatus Tremblaya princeps PCIT	Bacteria	Betaproteobacteria	0.14	NotFound	Not found	NotFound	Not found
Candidatus_Moranella_endobia_PCIT_uid68739	68739	903503	Candidatus Moranella endobia PCIT	Bacteria	Gammaproteobacteria	0.54	NotFound	Not found	NotFound	Not found
Eubacterium_limosum_KIST612_uid59777	59777	903814	Eubacterium limosum KIST612	Bacteria	Firmicutes	4.3	NotFound	Not found	NotFound	Not found
Treponema_brennaborense_DSM_12168_uid66607	66607	906968	Treponema brennaborense DSM 12168	Bacteria	Spirochaetes	3.1	NotFound	Not found	NotFound	Not found
Vibrio_vulnificus_MO6_24_O_uid62243	62243	914127	Vibrio vulnificus MO6-24/O	Bacteria	Gammaproteobacteria	5	NotFound	Not found	NotFound	Not found
Anaerolinea_thermophila_UNI_1_uid62245	62245	926569	Anaerolinea thermophila UNI-1	Bacteria	Chloroflexi	3.5	NotFound	Not found	NotFound	Not found
Streptococcus_oralis_Uo5_uid65449	65449	927666	Streptococcus oralis Uo5	Bacteria	Firmicutes	2	NotFound	Not found	NotFound	Not found
Clostridium_botulinum_BKT015925_uid66203	66203	929506	Clostridium botulinum BKT015925	Bacteria	Firmicutes	3.23	NotFound	Not found	NotFound	Not found
Arthrobacter_phenanthrenivorans_Sphe3_uid63629	63629	930171	Arthrobacter phenanthrenivorans Sphe3	Bacteria	Actinobacteria	4.58	65.7	Positive	Aerobic	Terrestrial
Haemophilus_influenzae_F3047_uid62097	62097	935897	Haemophilus influenzae F3047	Bacteria	Gammaproteobacteria	2	NotFound	Not found	NotFound	Not found
Streptococcus_parauberis_KCTC_11537_uid67355	67355	936154	Streptococcus parauberis KCTC 11537	Bacteria	Firmicutes	2.1	NotFound	Not found	NotFound	Not found
Helicobacter_felis_ATCC_49179_uid61409	61409	936155	Helicobacter felis ATCC 49179	Bacteria	Epsilonproteobacteria	1.7	NotFound	Not found	NotFound	Not found
Bacillus_subtilis_BSn5_uid62463	62463	936156	Bacillus subtilis BSn5	Bacteria	Firmicutes	4.1	NotFound	Not found	NotFound	Not found
Staphylococcus_pseudintermedius_HKU10_03_uid62125	62125	937773	Staphylococcus pseudintermedius HKU10-03	Bacteria	Firmicutes	2.6	NotFound	Not found	NotFound	Not found
Taylorella_equigenitalis_MCE9_uid62103	62103	937774	Taylorella equigenitalis MCE9	Bacteria	Betaproteobacteria	1.7	NotFound	Not found	NotFound	Not found
Melissococcus_plutonius_ATCC_35311_uid66803	66803	940190	Melissococcus plutonius ATCC 35311	Bacteria	Firmicutes	2.08	NotFound	Not found	NotFound	Not found
Bacillus_coagulans_2_6_uid68053	68053	941639	Bacillus coagulans 2-6	Bacteria	Firmicutes	3.1	NotFound	Not found	NotFound	Not found
Mycoplasma_haemofelis_Langford_1_uid62461	62461	941640	Mycoplasma haemofelis str. Langford 1	Bacteria	Other Bacteria	1.1	NotFound	Not found	NotFound	Not found
Mycoplasma_fermentans_M64_uid62099	62099	943945	Mycoplasma fermentans M64	Bacteria	Other Bacteria	1.1	NotFound	Negative	Facultative	Host-associated
Corynebacterium_ulcerans_BR_AD22_uid68291	68291	945712	Corynebacterium ulcerans BR-AD22	Bacteria	Actinobacteria	2.6	NotFound	Not found	NotFound	Not found
Mycoplasma_bovis_Hubei_1_uid68691	68691	956483	Mycoplasma bovis Hubei-1	Bacteria	Other Bacteria	0.95	NotFound	Not found	NotFound	Not found
Microbacterium_testaceum_StLB037_uid62789	62789	979556	Microbacterium testaceum StLB037	Bacteria	Actinobacteria	4	NotFound	Not found	NotFound	Not found
Leuconostoc_C2_uid68743	68743	979982	Leuconostoc sp. C2	Bacteria	Firmicutes	1.9	NotFound	Not found	NotFound	Not found
Candidatus_Pelagibacter_IMCC9063_uid66305	66305	1002672	Candidatus Pelagibacter sp. IMCC9063	Bacteria	Alphaproteobacteria	1.3	NotFound	Not found	NotFound	Not found
Streptococcus_pasteurianus_ATCC_43144_uid68019	68019	981540	Streptococcus pasteurianus ATCC 43144	Bacteria	Firmicutes	2.1	NotFound	Not found	NotFound	Not found
Lacinutrix_5H_3_7_4_uid68067	68067	983544	Lacinutrix sp. 5H-3-7-4	Bacteria	Bacteroidetes/Chlorobi	3.3	NotFound	Not found	NotFound	Not found
Acidithiobacillus_caldus_SM_1_uid70791	70791	990288	Acidithiobacillus caldus SM-1	Bacteria	Gammaproteobacteria	3.2	NotFound	Not found	NotFound	Not found
Streptococcus_gallolyticus_ATCC_BAA_2069_uid63617	63617	990317	Streptococcus gallolyticus subsp. gallolyticus ATCC BAA-2069	Bacteria	Firmicutes	2.42	NotFound	Not found	NotFound	Not found
Clostridium_acetobutylicum_DSM_1731_uid68293	68293	991791	Clostridium acetobutylicum DSM 1731	Bacteria	Firmicutes	4.1	NotFound	Not found	NotFound	Not found
Polymorphum_gilvum_SL003B_26A1_uid65447	65447	991905	Polymorphum gilvum SL003B-26A1	Bacteria	Alphaproteobacteria	4.67	NotFound	Not found	NotFound	Not found
Yersinia_enterocolitica_palearctica_105_5R_r__uid63663	63663	994476	Yersinia enterocolitica subsp. palearctica 105.5R(r)	Bacteria	Gammaproteobacteria	4.67	NotFound	Not found	NotFound	Not found
Pseudomonas_brassicacearum_NFM421_uid66303	66303	994484	Pseudomonas brassicacearum subsp. brassicacearum NFM421	Bacteria	Gammaproteobacteria	6.8	NotFound	Not found	NotFound	Not found
Aeromonas_veronii_B565_uid66323	66323	998088	Aeromonas veronii B565	Bacteria	Gammaproteobacteria	4.6	NotFound	Not found	NotFound	Not found
Burkholderia_gladioli_BSR3_uid66301	66301	999541	Burkholderia gladioli BSR3	Bacteria	Betaproteobacteria	9.04	NotFound	Not found	NotFound	Not found
Pseudomonas_mendocina_NK_01_uid66299	66299	1001585	Pseudomonas mendocina NK-01	Bacteria	Gammaproteobacteria	5.4	NotFound	Not found	NotFound	Not found
Helicobacter_bizzozeronii_CIII_1_uid68141	68141	1002804	Helicobacter bizzozeronii CIII-1	Bacteria	Epsilonproteobacteria	1.85	NotFound	Not found	NotFound	Not found
Collimonas_fungivorans_Ter331_uid70793	70793	1005048	Collimonas fungivorans Ter331	Bacteria	Betaproteobacteria	5.2	NotFound	Not found	NotFound	Not found
Gallibacterium_anatis_UMN179_uid66567	66567	1005058	Gallibacterium anatis UMN179	Bacteria	Gammaproteobacteria	2.71	NotFound	Not found	NotFound	Not found
Streptococcus_suis_ST3_uid66327	66327	1007064	Streptococcus suis ST3	Bacteria	Firmicutes	2	NotFound	Not found	NotFound	Not found
Pusillimonas_T7_7_uid66391	66391	1007105	Pusillimonas sp. T7-7	Bacteria	Betaproteobacteria	3.94	NotFound	Not found	NotFound	Not found
Enterobacter_aerogenes_KCTC_2190_uid68103	68103	1028307	Enterobacter aerogenes KCTC 2190	Bacteria	Gammaproteobacteria	5.3	NotFound	Not found	NotFound	Not found
Candidatus_Arthromitus_SFB_mouse_Japan_uid71379	71379	1029718	Candidatus Arthromitus sp. SFB-mouse-Japan	Bacteria	Firmicutes	1.6	NotFound	Not found	NotFound	Not found
Porphyromonas_gingivalis_TDC60_uid67407	67407	1030843	Porphyromonas gingivalis TDC60	Bacteria	Bacteroidetes/Chlorobi	2.3	NotFound	Not found	NotFound	Not found
Microlunatus_phosphovorus_NM_1_uid68055	68055	1032480	Microlunatus phosphovorus NM-1	Bacteria	Actinobacteria	5.7	NotFound	Not found	NotFound	Not found
Rickettsia_heilongjiangensis_054_uid70839	70839	1032845	Rickettsia heilongjiangensis 054	Bacteria	Alphaproteobacteria	1.3	NotFound	Not found	NotFound	Not found
Lactobacillus_kefiranofaciens_ZW3_uid67985	67985	1033837	Lactobacillus kefiranofaciens ZW3	Bacteria	Firmicutes	2.34	NotFound	Not found	NotFound	Not found
Paenibacillus_mucilaginosus_KNP414_uid68311	68311	1036673	Paenibacillus mucilaginosus KNP414	Bacteria	Firmicutes	8.7	NotFound	Not found	NotFound	Not found
Clostridium_SY8519_uid68705	68705	1042156	Clostridium sp. SY8519	Bacteria	Firmicutes	2.8	NotFound	Not found	NotFound	Not found
Pseudomonas_putida_S16_uid68747	68747	1042876	Pseudomonas putida S16	Bacteria	Gammaproteobacteria	6	NotFound	Not found	NotFound	Not found
Cupriavidus_necator_N_1_uid68689	68689	1042878	Cupriavidus necator N-1	Bacteria	Betaproteobacteria	8.52	NotFound	Not found	NotFound	Not found
Weissella_koreensis_KACC_15510_uid68837	68837	1045854	Weissella koreensis KACC 15510	Bacteria	Firmicutes	1.42	NotFound	Not found	NotFound	Not found
Podospora_anserina_DSM_980_uid29799	NotFound	5145	Podospora_anserina_DSM_980_uid29799	Fungi	Ascomycota	34.82	NotFound	NotFound	NotFound	Not found
Cryptococcus_neoformans_var_JEC21_uid10698	NotFound	214684	Cryptococcus_neoformans_var_JEC21_uid10698	Fungi	Basidiomycota	19.0519	48.5	NotFound	NotFound	Not found
Aspergillus_nidulans_FGSC_A4_uid13961	NotFound	227321	Aspergillus_nidulans_FGSC_A4_uid13961	Fungi	Ascomycota	30.1012	50.3	NotFound	NotFound	Not found
Gibberella_zeae_PH-1_uid243	NotFound	229533	Gibberella_zeae_PH-1_uid243	Fungi	Ascomycota	36.4546	48.3	NotFound	NotFound	Not found
Magnaporthe_grisea_70-15_uid1433	NotFound	242507	Magnaporthe_grisea_70-15_uid1433	Fungi	Ascomycota	40.9791	51.5	NotFound	NotFound	Not found
Kluyveromyces_lactis_NRRL_Y-1140_uid12377	NotFound	284590	Kluyveromyces_lactis_NRRL_Y-1140_uid12377	Fungi	Ascomycota	10.7295	38.7	NotFound	NotFound	Not found
Yarrowia_lipolytica_CLIB122_uid12414	NotFound	284591	Yarrowia_lipolytica_CLIB122_uid12414	Fungi	Ascomycota	20.5509	49	NotFound	NotFound	Not found
Debaryomyces_hansenii_CBS767_uid12410	NotFound	284592	Debaryomyces_hansenii_CBS767_uid12410	Fungi	Ascomycota	12.182	36.3	NotFound	NotFound	Not found
Eremothecium_gossypii_uid10623	NotFound	284811	Eremothecium_gossypii_uid10623	Fungi	Ascomycota	9.12	51.7	NotFound	NotFound	Not found
Schizosaccharomyces_pombe_uid127	NotFound	284812	Schizosaccharomyces_pombe_uid127	Fungi	Ascomycota	12.5912	36	NotFound	NotFound	Not found
Encephalitozoon_cuniculi_uid155	NotFound	284813	Encephalitozoon_cuniculi_uid155	Fungi	Microsporidia	2.49752	47.3	NotFound	NotFound	Not found
Pichia_stipitis_CBS_6054_uid18881	NotFound	322104	Pichia_stipitis_CBS_6054_uid18881	Fungi	Ascomycota	15.44	41.2	NotFound	NotFound	Not found
Aspergillus_fumigatus_uid14003	NotFound	330879	Aspergillus_fumigatus_uid14003	Fungi	Ascomycota	29.4167	49.8	NotFound	NotFound	Not found
Neurospora_crassa_uid132	NotFound	367110	Neurospora_crassa_uid132	Fungi	Ascomycota	39.226	49.3	NotFound	NotFound	Not found
Cryptococcus_gattii_WM276	NotFound	367775	Cryptococcus_gattii_WM276	Fungi	Basidiomycota	18.3748	47.9	NotFound	NotFound	Not found
Aspergillus_niger_CBS_513_88_uid19263	NotFound	425011	Aspergillus_niger_CBS_513_88_uid19263	Fungi	Ascomycota	35.7409	50.4	NotFound	NotFound	Not found
Penicillium_chrysogenum_Wisconsin_54_1255_uid39879	NotFound	500485	Penicillium_chrysogenum_Wisconsin_54_1255_uid39879	Fungi	Ascomycota	64.4522	49	NotFound	NotFound	Not found
Aspergillus_oryzae_RIB40_uid28175	NotFound	510516	Aspergillus_oryzae_RIB40_uid28175	Fungi	Ascomycota	37.8779	48.3	NotFound	NotFound	Not found
Saccharomyces_cerevisiae_uid128	NotFound	559292	Saccharomyces_cerevisiae_uid128	Fungi	Ascomycota	38.1556	38.2	NotFound	NotFound	Not found
Lachancea_thermotolerans_CBS_6340_uid39575	NotFound	559295	Lachancea_thermotolerans_CBS_6340_uid39575	Fungi	Ascomycota	10.3928	47.3	NotFound	NotFound	Not found
Zygosaccharomyces_rouxii_CBS_732_uid39573	NotFound	559307	Zygosaccharomyces_rouxii_CBS_732_uid39573	Fungi	Ascomycota	9.76464	39.2	NotFound	NotFound	Not found
Candida_dubliniensis_CD36_uid38659	NotFound	573826	Candida_dubliniensis_CD36_uid38659	Fungi	Ascomycota	14.6184	33.2	NotFound	NotFound	Not found
Encephalitozoon_intestinalis_ATCC_50506_uid51607	NotFound	876142	Encephalitozoon_intestinalis_ATCC_50506_uid51607	Fungi	Microsporidia	2.2169	41.5	NotFound	NotFound	Not found
Eremothecium_cymbalariae_DBVPG_7215	NotFound	931890	Eremothecium_cymbalariae_DBVPG_7215	Fungi	Ascomycota	9.66941	40.3	NotFound	NotFound	Not found
Pichia_pastoris_GS115_uid39439	NotFound	981350	Pichia_pastoris_GS115_uid39439	Fungi	Ascomycota	9.22	41	NotFound	NotFound	Not found
Naumovozyma_castellii_CBS_4309	NotFound	1064592	Naumovozyma_castellii_CBS_4309	Fungi	Ascomycota	11.2195	36.8	NotFound	NotFound	Not found
Naumovozyma_dairenensis_CBS_421	NotFound	1071378	Naumovozyma_dairenensis_CBS_421	Fungi	Ascomycota	13.5331	34.2	NotFound	NotFound	Not found
Tetrapisispora_phaffii_CBS_4417	NotFound	1071381	Tetrapisispora_phaffii_CBS_4417	Fungi	Ascomycota	12.1151	33.5	NotFound	NotFound	Not found
Torulaspora_delbrueckii_CBS_1146	NotFound	1076872	Torulaspora_delbrueckii_CBS_1146	Fungi	Ascomycota	9.22068	42	NotFound	NotFound	Not found
Candida_glabrata	NotFound	284593	Candida_glabrata	Fungi	Ascomycota	12.3383	38.6	NotFound	NotFound	Not found
